# Supplementary material for: The impact of ribosomal interference, codon usage, and exit tunnel interactions on translation elongation rate variation
Source: PLoS Genet. 2018 Jan 16;14(1):e1007166. doi: 10.1371/journal.pgen.1007166 (PMC5786338; doi:10.1371/journal.pgen.1007166)
Supplement: S1 Data — (XLSX) [file pgen.1007166.s023.xlsx]

## Sheet: Table 1
ORF	Experimental_TE	Inferred_Initiation_rate	Simulated_Average_full_density	Simulated_Average_detected_density
YAL003W	1.52854	0.171893	2.32527	1.86088
YAL007C	0.985437	0.0702999	1.4748	1.23572
YAL016W	1.08157	0.105441	1.4299	1.24777
YAL023C	0.662383	0.0464256	0.743243	0.687763
YAL035W	1.04035	0.109343	1.41953	1.27447
YAL036C	1.18971	0.129299	1.83082	1.54813
YAL038W	1.44373	0.157914	2.09255	1.73678
YAL042W	0.654163	0.0485114	0.784507	0.732826
YAL049C	1.3109	0.122872	1.87807	1.59782
YAL060W	0.9341	0.075667	1.16936	1.08646
YAR007C	1.24304	0.131347	1.69651	1.48478
YAR015W	1.32182	0.126625	1.70381	1.50308
YBL007C	0.666175	0.0454573	0.760027	0.710163
YBL024W	1.02165	0.0980404	1.31062	1.19294
YBL032W	1.04393	0.107462	1.58135	1.33675
YBL036C	1.48837	0.160637	2.71846	1.85072
YBL039C	1.03101	0.0958307	1.36237	1.2359
YBL040C	1.19815	0.119844	1.80248	1.557
YBL041W	1.37088	0.140244	2.03726	1.60094
YBL045C	1.05645	0.0978867	1.59937	1.39366
YBL047C	0.792025	0.067321	0.935319	0.875437
YBL050W	1.4703	0.144386	2.31452	1.77842
YBL056W	0.578599	0.0418053	0.717927	0.701353
YBL058W	1.15766	0.106688	1.57572	1.41517
YBL064C	1.13753	0.0966849	1.54967	1.32148
YBL076C	0.616117	0.0447926	0.793828	0.753355
YBL091C	1.05228	0.0883807	1.5112	1.23528
YBL099W	1.16668	0.102563	1.58292	1.33546
YBR011C	1.55008	0.189612	2.1107	1.79045
YBR014C	1.43709	0.188365	1.93666	1.75407
YBR015C	0.705474	0.0639245	0.951214	0.88711
YBR025C	1.16906	0.127833	1.59725	1.44859
YBR026C	1.277	0.106525	1.73498	1.46098
YBR034C	0.939614	0.0641482	1.30289	1.13967
YBR035C	1.47908	0.160988	2.11257	1.74357
YBR036C	0.898246	0.0700921	1.16207	1.06847
YBR039W	1.27112	0.105923	1.8723	1.54492
YBR052C	1.2275	0.117976	1.8433	1.63895
YBR068C	0.680428	0.0612755	0.889708	0.858258
YBR069C	0.590714	0.0469424	0.802907	0.73876
YBR072W	1.72442	0.168387	2.86336	2.05895
YBR078W	1.53745	0.142876	2.02981	1.67158
YBR079C	0.798005	0.0589238	0.968779	0.884578
YBR080C	0.982287	0.084758	1.3228	1.18088
YBR084W	0.575861	0.0422456	0.736312	0.696601
YBR088C	1.58209	0.214468	2.27548	1.86419
YBR096W	0.911429	0.0698697	1.17164	1.05504
YBR101C	1.12251	0.100886	1.46867	1.33187
YBR111C	1.10987	0.137976	1.99813	1.33993
YBR121C	0.883052	0.0700471	1.20928	1.02713
YBR126C	1.51049	0.138002	2.04805	1.57161
YBR127C	1.10411	0.0895199	1.25911	1.13834
YBR143C	1.0562	0.105067	1.34694	1.18729
YBR149W	1.19512	0.0970056	1.89982	1.49771
YBR154C	1.58716	0.152563	2.09886	1.84825
YBR159W	0.98516	0.0820332	1.25891	1.13883
YBR162C	1.11272	0.113152	1.60074	1.31911
YBR171W	1.11148	0.101853	1.55747	1.32338
YBR187W	0.826292	0.0718345	0.981555	0.925053
YBR196C	1.17299	0.0939065	1.55337	1.31001
YBR205W	0.767661	0.0718987	1.02675	0.922708
YBR221C	1.05186	0.0784208	1.45792	1.27288
YBR234C	1.08204	0.102657	1.67713	1.46129
YBR247C	1.1826	0.112384	1.68692	1.46666
YBR248C	1.33045	0.134917	1.74092	1.5443
YBR249C	1.30852	0.118542	1.94549	1.60336
YBR261C	1.12656	0.113086	1.60208	1.31526
YBR263W	0.90622	0.0666498	1.12769	1.00914
YBR283C	0.85694	0.0730229	1.1755	1.02655
YBR286W	0.943997	0.085354	1.38499	1.24
YCL009C	0.896902	0.0661866	0.991167	0.943213
YCL011C	0.676401	0.0501893	0.827534	0.777621
YCL017C	0.930365	0.0864442	1.25251	1.13642
YCL030C	0.938555	0.075919	1.24405	1.11198
YCL031C	0.829803	0.0662871	1.08434	0.971876
YCL043C	1.08638	0.101851	1.58777	1.32234
YCL045C	0.813876	0.0557626	0.89315	0.84044
YCL057W	0.676643	0.0483537	0.854443	0.779112
YCL059C	1.12422	0.122864	1.66776	1.44861
YCL064C	1.44134	0.138854	2.08701	1.72545
YCR002C	1.20186	0.118591	1.65648	1.40275
YCR004C	1.49369	0.171176	2.22259	1.8397
YCR009C	1.15934	0.100238	1.50682	1.36286
YCR012W	1.31012	0.109814	1.70848	1.47759
YCR034W	0.917058	0.0653274	1.33675	1.11493
YCR051W	1.2222	0.131269	1.7761	1.39986
YCR053W	1.24765	0.0968879	1.49772	1.25554
YCR077C	0.756422	0.0659543	1.03749	0.967951
YCR084C	0.70954	0.0495722	0.897211	0.805883
YDL007W	1.39376	0.138929	1.88757	1.59797
YDL015C	1.11579	0.0815398	1.47556	1.26776
YDL022W	1.66079	0.237874	3.30938	2.01606
YDL029W	0.825242	0.062714	1.08629	0.96611
YDL040C	0.726464	0.0738077	0.997763	0.941413
YDL051W	1.01444	0.0898829	1.40505	1.24155
YDL052C	0.831902	0.064914	1.22672	1.11096
YDL055C	1.29398	0.130874	1.75659	1.4505
YDL066W	0.92838	0.0832215	1.29382	1.13975
YDL072C	1.06523	0.103918	1.61097	1.36502
YDL078C	1.32039	0.161799	2.23461	1.56047
YDL084W	1.00162	0.0864571	1.17633	1.10342
YDL086W	1.03372	0.0722228	1.3298	1.20065
YDL095W	0.707978	0.0666375	0.9643	0.919948
YDL097C	1.17166	0.108144	1.71411	1.45069
YDL100C	1.10173	0.0978001	1.54802	1.22809
YDL103C	1.27597	0.120667	1.68416	1.45166
YDL124W	1.2005	0.08957	1.60077	1.3848
YDL126C	1.11711	0.0938341	1.43855	1.24545
YDL128W	0.82865	0.0611181	1.06539	0.972873
YDL135C	1.66916	0.234332	2.93568	2.12977
YDL140C	0.529817	0.0367873	0.574812	0.551167
YDL143W	0.815053	0.0607276	1.01172	0.921299
YDL145C	0.596979	0.0627634	0.755999	0.730352
YDL147W	1.11759	0.102619	1.40575	1.25633
YDL160C	1.43796	0.137672	2.26692	1.68888
YDL171C	0.516605	0.0501518	0.656581	0.637301
YDL173W	1.0123	0.0971636	1.35293	1.20075
YDL185W	0.996857	0.0861217	1.21114	1.0784
YDL195W	0.773211	0.0572812	0.851863	0.799672
YDL201W	1.15496	0.0953179	1.49786	1.35533
YDL212W	0.931176	0.0772897	1.22129	1.11813
YDL213C	1.59195	0.236569	2.62438	2.03396
YDL226C	1.18924	0.114625	1.52244	1.31767
YDL236W	1.41106	0.126332	2.13686	1.63849
YDR011W	0.436546	0.0350235	0.551822	0.529111
YDR019C	0.916339	0.0732482	1.20041	1.07841
YDR023W	1.23368	0.115803	1.69242	1.42972
YDR033W	1.13236	0.11234	1.79906	1.4714
YDR035W	1.11401	0.112309	1.45877	1.36823
YDR037W	1.18093	0.118705	1.71353	1.48001
YDR044W	1.22373	0.105343	1.7563	1.46919
YDR050C	1.47031	0.165149	2.36439	1.80405
YDR054C	1.15774	0.0968484	1.48854	1.26719
YDR055W	1.52948	0.15451	2.2317	1.69173
YDR056C	1.25008	0.129668	1.86375	1.61754
YDR060W	0.661957	0.0522488	0.920434	0.846835
YDR062W	0.593334	0.0416201	0.732808	0.675306
YDR074W	0.892311	0.0723042	1.0839	0.964901
YDR087C	1.35788	0.128333	1.86118	1.51793
YDR091C	0.885835	0.081095	1.1621	1.09202
YDR101C	0.830843	0.0707235	1.05092	0.972224
YDR127W	0.676758	0.0491831	0.803931	0.754941
YDR129C	1.29036	0.126256	1.90803	1.57917
YDR148C	1.21747	0.116579	1.83328	1.53241
YDR152W	0.973827	0.0979723	1.29492	1.23488
YDR167W	1.71958	0.26823	2.98547	2.0932
YDR168W	1.26797	0.117468	1.836	1.49772
YDR172W	1.21684	0.104763	1.54314	1.37383
YDR174W	0.879566	0.0835497	1.18578	1.10811
YDR188W	1.00356	0.108174	1.43192	1.27316
YDR190C	1.19875	0.0941272	1.38202	1.24728
YDR211W	0.617622	0.0524215	0.82512	0.779899
YDR212W	0.919958	0.0708518	1.19269	1.05708
YDR214W	1.24252	0.112704	1.70412	1.37611
YDR226W	1.45753	0.161908	2.39177	1.78768
YDR232W	0.733722	0.0567449	0.864051	0.817452
YDR233C	1.19766	0.107823	1.74637	1.43265
YDR238C	0.775252	0.0585036	0.980255	0.899619
YDR245W	0.684118	0.0486471	0.83118	0.760051
YDR297W	0.84132	0.0627341	1.09132	0.92465
YDR298C	1.26777	0.125752	1.72411	1.52467
YDR300C	0.904634	0.0767055	1.13859	1.06235
YDR309C	1.49486	0.196801	2.19851	1.81699
YDR321W	1.13351	0.108013	1.59595	1.36425
YDR341C	1.02489	0.0858945	1.26049	1.16784
YDR346C	0.866735	0.0550388	0.887976	0.849505
YDR353W	1.65727	0.246102	2.42363	2.04488
YDR361C	1.24684	0.111502	1.77621	1.53189
YDR368W	1.47808	0.130461	1.99139	1.6056
YDR372C	0.771703	0.0530591	1.03567	0.961086
YDR381W	1.59956	0.150532	2.25777	1.87846
YDR388W	0.904894	0.075299	1.27465	1.13066
YDR394W	1.09788	0.0987656	1.61628	1.38381
YDR395W	0.766022	0.0715133	0.947628	0.886547
YDR408C	1.08675	0.124781	1.55224	1.38017
YDR427W	0.930321	0.104521	1.38793	1.20618
YDR429C	1.23834	0.117646	1.67042	1.47788
YDR481C	0.846388	0.0882237	1.16555	1.08118
YDR483W	0.677199	0.0551796	0.840561	0.787759
YDR496C	1.07294	0.116315	1.48954	1.32822
YDR497C	0.489628	0.0449072	0.723133	0.699281
YDR502C	1.40142	0.131716	1.9279	1.55921
YDR508C	0.792202	0.0778042	1.11628	1.03521
YDR516C	1.18345	0.103664	1.78467	1.39039
YEL001C	1.11953	0.127568	1.57719	1.411
YEL002C	1.0016	0.0913026	1.43947	1.27626
YEL013W	0.635877	0.0455962	0.780718	0.739351
YEL024W	1.48122	0.161244	1.96083	1.76885
YEL031W	0.586398	0.0502622	0.740725	0.703057
YEL037C	1.44266	0.141173	2.0466	1.67959
YEL040W	0.878958	0.0796563	1.22632	1.09887
YEL042W	0.848297	0.0773181	1.1665	1.06065
YEL046C	1.30155	0.119949	1.66931	1.4132
YEL047C	0.96939	0.0887164	1.45631	1.25946
YEL051W	0.997045	0.0778712	1.45856	1.27094
YEL058W	0.857451	0.0661864	1.0755	0.987179
YEL060C	1.09411	0.106329	1.48667	1.29537
YEL065W	0.702408	0.0486331	0.849264	0.784227
YEL071W	1.11512	0.1005	1.47289	1.30292
YER003C	1.34778	0.204493	1.8868	1.68395
YER004W	1.23475	0.105132	1.70588	1.47087
YER006W	1.13525	0.188031	1.5175	1.40098
YER021W	0.776007	0.0642873	0.994326	0.936192
YER023W	1.09307	0.109151	1.40126	1.31219
YER025W	1.32854	0.146893	1.86309	1.55609
YER026C	1.15972	0.0963854	1.61682	1.41903
YER027C	1.40746	0.191779	2.0769	1.65607
YER031C	1.59918	0.174478	1.98629	1.77867
YER036C	0.904235	0.0905131	1.11337	1.05358
YER043C	1.32513	0.110487	1.77575	1.43821
YER048C	1.45717	0.143105	2.24872	1.65006
YER049W	0.861763	0.0704241	1.00332	0.908824
YER052C	0.983161	0.0742178	1.19609	1.07999
YER055C	0.800394	0.056817	0.992012	0.914783
YER056C	1.02814	0.102156	1.6778	1.27136
YER062C	1.33963	0.144681	2.00809	1.57911
YER063W	1.47719	0.197354	2.11985	1.80076
YER064C	0.936481	0.0834509	1.23089	1.08847
YER070W	0.73713	0.0648194	0.876841	0.832683
YER073W	0.720696	0.0598742	1.02192	0.957462
YER080W	0.805112	0.073024	0.920438	0.88992
YER083C	1.08119	0.0760479	1.39499	1.2569
YER086W	0.815945	0.0797121	1.0172	0.891944
YER089C	0.616451	0.0496624	0.770942	0.729273
YER090W	1.37657	0.129574	1.9913	1.58192
YER091C	1.13418	0.125642	1.67594	1.46224
YER094C	1.15343	0.0939211	1.60348	1.36958
YER110C	0.9199	0.0777668	1.06409	0.970774
YER120W	1.77026	0.238994	3.03509	2.10269
YER122C	1.11701	0.101384	1.35847	1.22258
YER124C	0.719876	0.0559858	0.932009	0.861829
YER125W	0.64791	0.0483415	0.796691	0.734044
YER126C	1.44087	0.142784	2.01767	1.71578
YER133W	1.1435	0.100257	1.56163	1.38088
YER136W	1.11281	0.103597	1.59331	1.25675
YER145C	0.927592	0.0660195	1.23729	1.10308
YER148W	0.993549	0.070698	1.28228	1.15912
YER156C	1.17477	0.106767	1.73412	1.40028
YER165W	1.17338	0.111556	1.59526	1.39715
YER177W	1.37039	0.132508	2.22593	1.66059
YER178W	0.840897	0.0608371	1.04937	0.935024
YFL004W	0.729885	0.0632416	0.996903	0.929612
YFL005W	1.5438	0.184947	2.26184	1.79089
YFL018C	1.14249	0.114591	1.77699	1.56889
YFL022C	1.33069	0.11222	1.75815	1.449
YFL026W	0.677447	0.0660012	1.05841	0.951557
YFL037W	0.983872	0.0862581	1.22406	1.12241
YFL038C	1.35696	0.161307	1.95357	1.6957
YFL039C	1.27749	0.107456	1.78302	1.45043
YFL045C	1.34832	0.121252	1.99506	1.62668
YFL048C	0.930527	0.0811949	1.16994	1.03151
YFR001W	1.58648	0.176887	2.07454	1.78502
YFR004W	1.51493	0.203567	2.14856	1.79152
YFR006W	1.0644	0.0889026	1.55167	1.28689
YFR009W	0.848845	0.0800653	1.11377	1.04428
YFR010W	1.15516	0.0978666	1.37961	1.24157
YFR037C	1.02477	0.0821311	1.36204	1.21475
YFR044C	1.0428	0.0844939	1.38375	1.1921
YFR047C	1.1404	0.0843464	1.64926	1.38916
YFR050C	1.30419	0.129381	2.11632	1.50693
YFR051C	0.920064	0.0848024	1.31749	1.19795
YFR052W	1.14988	0.109317	1.58881	1.38817
YFR053C	1.56049	0.267982	2.27463	1.85558
YFR055W	0.949713	0.0707536	1.11434	1.03326
YGL001C	1.09271	0.0769379	1.21373	1.06342
YGL008C	0.889481	0.0539528	0.9173	0.839613
YGL009C	0.964362	0.0613315	1.10389	1.00537
YGL011C	1.13336	0.0944972	1.65273	1.37427
YGL012W	0.777179	0.0640239	1.13544	1.05941
YGL019W	0.962525	0.0787321	1.23812	1.10646
YGL020C	1.2413	0.146444	1.78037	1.61266
YGL022W	0.462763	0.0294926	0.544924	0.525221
YGL026C	1.28422	0.111242	1.7924	1.50118
YGL027C	0.730226	0.0557416	0.881112	0.803139
YGL028C	1.21758	0.14276	1.61861	1.41832
YGL037C	1.60181	0.181412	2.61479	1.89157
YGL039W	0.864788	0.0671573	1.27074	1.13528
YGL040C	1.19587	0.123595	1.55048	1.41344
YGL043W	1.33116	0.150543	1.90401	1.56126
YGL048C	1.04736	0.0767242	1.28064	1.13085
YGL055W	0.8958	0.0753362	1.19996	1.11486
YGL078C	1.1737	0.129202	1.62539	1.40658
YGL097W	1.04278	0.0915445	1.38852	1.19756
YGL099W	0.976635	0.0867445	1.28312	1.14796
YGL105W	1.19334	0.11075	1.76186	1.46432
YGL120C	0.949656	0.107976	1.35638	1.26724
YGL123W	1.35614	0.129859	2.01402	1.66432
YGL137W	0.849974	0.0780905	1.10439	1.00346
YGL148W	1.07495	0.0946185	1.47085	1.21997
YGL157W	1.06762	0.0870222	1.42887	1.23508
YGL173C	0.628846	0.0493469	0.719408	0.686175
YGL195W	0.501	0.0490786	0.77601	0.731864
YGL200C	1.13742	0.119874	1.52981	1.3634
YGL202W	1.21049	0.105655	1.5138	1.32245
YGL206C	0.844768	0.0621693	1.07171	0.975034
YGL207W	0.882881	0.0758351	1.22738	1.09742
YGL221C	1.07197	0.0893204	1.50763	1.33868
YGL225W	1.05064	0.0840765	1.24176	1.13822
YGL228W	0.778516	0.0661816	1.05544	0.94098
YGL232W	0.930085	0.0645379	1.177	1.05811
YGL234W	1.04336	0.0981568	1.31675	1.19845
YGL244W	1.78936	0.210846	2.85948	2.15468
YGL245W	1.02366	0.0859196	1.29675	1.13888
YGL253W	1.20571	0.119669	1.69356	1.51501
YGR001C	1.1806	0.0826938	2.10585	1.40819
YGR026W	1.1492	0.107534	1.53938	1.43292
YGR054W	1.04692	0.0802156	1.40273	1.19885
YGR055W	0.837788	0.0608971	1.01087	0.910665
YGR060W	1.20243	0.130242	1.9107	1.56473
YGR061C	0.73585	0.0456375	0.771408	0.726596
YGR086C	1.12984	0.0975191	1.53949	1.27015
YGR094W	0.675094	0.0645955	1.07796	0.969892
YGR103W	0.740286	0.0594385	0.973346	0.90378
YGR106C	1.2016	0.101651	1.73285	1.45036
YGR116W	0.585603	0.0466815	0.752054	0.714291
YGR123C	0.907188	0.0830614	1.17838	1.06781
YGR124W	0.976555	0.110613	1.37946	1.26344
YGR130C	1.14191	0.0991204	1.55607	1.35354
YGR132C	0.963727	0.0628049	1.24152	1.05561
YGR135W	1.18757	0.10245	1.61905	1.46953
YGR136W	1.37864	0.103271	2.02368	1.61959
YGR155W	1.11187	0.10916	1.68667	1.36096
YGR157W	0.31611	0.0192364	0.373412	0.361131
YGR159C	1.38412	0.209556	2.03819	1.67289
YGR162W	0.772808	0.0582999	0.980221	0.901715
YGR167W	1.66693	0.190099	2.51799	1.9154
YGR172C	1.21754	0.118456	1.60495	1.37019
YGR173W	1.19932	0.140945	1.69233	1.5077
YGR175C	1.25346	0.107763	1.64299	1.4042
YGR178C	0.680593	0.0622241	0.843503	0.806759
YGR180C	1.46788	0.206056	2.11326	1.68025
YGR185C	1.04357	0.0818493	1.30945	1.18655
YGR191W	1.14844	0.10954	1.47792	1.30311
YGR193C	1.24585	0.11816	1.90505	1.56286
YGR204W	0.955327	0.0849201	1.29725	1.16402
YGR207C	1.12174	0.0997272	1.43697	1.26339
YGR208W	1.09485	0.0825991	1.50763	1.28758
YGR211W	1.21181	0.137433	1.74295	1.48819
YGR214W	1.27758	0.123321	1.76446	1.46742
YGR218W	0.780655	0.0595319	0.868111	0.807035
YGR229C	0.833713	0.0656187	1.0289	0.96755
YGR231C	0.776736	0.0595479	0.981117	0.932439
YGR232W	0.99728	0.0856663	1.48218	1.25891
YGR234W	1.28178	0.0987189	1.50238	1.24765
YGR235C	1.33683	0.104529	1.90248	1.50793
YGR240C	1.10115	0.126741	1.45483	1.3152
YGR244C	0.907813	0.0684042	1.22766	1.074
YGR253C	1.10233	0.0890508	1.53797	1.35238
YGR260W	0.801939	0.0669063	1.10193	0.977012
YGR264C	0.82656	0.0675514	1.15592	1.04242
YGR267C	0.927743	0.0683333	1.18913	1.10917
YGR282C	1.22179	0.118656	1.73488	1.51997
YGR284C	1.16425	0.138419	1.57503	1.46918
YGR285C	1.36864	0.125086	1.81515	1.43957
YHL003C	0.833475	0.0699184	1.09592	1.02406
YHL011C	1.14241	0.0977432	1.60472	1.37699
YHR007C	0.782592	0.0706629	1.01707	0.949345
YHR008C	1.37831	0.179228	2.0501	1.79338
YHR013C	1.22194	0.136449	1.81316	1.51401
YHR019C	1.16569	0.0933521	1.38774	1.20946
YHR020W	0.974484	0.0883799	1.29951	1.13278
YHR025W	1.18074	0.13043	2.20171	1.3908
YHR026W	0.891008	0.0621714	1.12597	1.01436
YHR027C	0.853037	0.0772724	1.12823	1.04836
YHR042W	0.777717	0.0607457	1.05161	0.935223
YHR047C	0.799681	0.0638455	1.00339	0.939104
YHR049W	1.29089	0.117472	1.90166	1.60626
YHR052W	1.23282	0.155055	1.85658	1.43026
YHR063C	0.979454	0.0932183	1.26085	1.16028
YHR064C	1.10178	0.0907013	1.50768	1.27816
YHR065C	1.12674	0.118639	1.54861	1.29349
YHR068W	0.952768	0.070358	1.17606	1.04171
YHR094C	1.24307	0.119923	2.11089	1.53343
YHR104W	1.25558	0.116786	1.91814	1.52782
YHR107C	1.22135	0.118233	1.75225	1.3428
YHR108W	0.89829	0.0828252	1.24416	1.06501
YHR128W	1.28969	0.143125	1.89074	1.59602
YHR132C	1.21602	0.107802	1.73565	1.43197
YHR133C	0.867704	0.0743787	1.08309	1.03738
YHR143W	1.3108	0.13043	2.05953	1.56009
YHR146W	1.52244	0.181214	2.81138	1.83437
YHR163W	0.69405	0.0474035	1.02772	0.906185
YHR170W	0.852196	0.0669413	1.12295	0.994236
YHR179W	1.50627	0.163762	2.2347	1.7796
YHR183W	1.37889	0.15391	1.8698	1.62803
YHR190W	1.21836	0.156486	1.6487	1.4929
YHR200W	1.13825	0.102276	1.59838	1.35819
YHR201C	1.31368	0.140822	2.05058	1.61487
YHR208W	1.0119	0.0875717	1.3548	1.23963
YIL010W	1.19746	0.102895	1.57792	1.41417
YIL015W	1.03624	0.0870779	1.3742	1.1818
YIL021W	1.33733	0.138069	1.76294	1.54397
YIL022W	0.983793	0.0881938	1.32586	1.20569
YIL033C	1.42552	0.258317	1.96282	1.74481
YIL034C	0.994195	0.0752585	1.39299	1.17355
YIL041W	1.08837	0.0850584	1.6523	1.32447
YIL043C	0.747126	0.0518957	0.914713	0.868756
YIL053W	1.39661	0.10997	2.12971	1.61133
YIL063C	1.12793	0.102523	1.48092	1.25964
YIL070C	1.49505	0.198199	2.10632	1.85319
YIL074C	1.00156	0.0910323	1.44184	1.22974
YIL075C	0.768478	0.0625174	0.98209	0.89671
YIL076W	1.1082	0.105522	1.49705	1.36297
YIL078W	0.927585	0.0921853	1.40153	1.23712
YIL094C	0.737702	0.0493082	0.944309	0.855583
YIL109C	0.788448	0.0728851	0.995377	0.930989
YIL116W	1.1977	0.103679	1.69686	1.341
YIL118W	1.39777	0.114137	1.87743	1.59407
YIL124W	1.13248	0.0967588	1.53888	1.31767
YIL125W	0.733616	0.072365	0.930551	0.877564
YIL142W	0.996697	0.102814	1.28743	1.19314
YIR006C	0.632974	0.0563206	0.705862	0.665988
YIR012W	1.19455	0.123523	1.60249	1.43022
YJL001W	1.39152	0.118666	1.78587	1.57643
YJL002C	0.739152	0.0725606	1.1124	1.01776
YJL008C	0.938161	0.0735364	1.18874	1.05951
YJL012C	0.861787	0.0692291	1.14725	1.02631
YJL014W	1.07506	0.0929211	1.48871	1.30139
YJL020C	1.02965	0.0803146	1.22259	1.07298
YJL026W	1.31463	0.111935	1.88127	1.4812
YJL034W	0.70221	0.0695831	0.810779	0.781744
YJL050W	0.845765	0.0733711	1.2476	1.11299
YJL055W	1.11714	0.0854977	1.62625	1.38505
YJL068C	1.43919	0.138442	1.85064	1.56892
YJL080C	1.07296	0.0910884	1.58347	1.36917
YJL097W	1.20203	0.103895	1.80424	1.39142
YJL111W	1.04604	0.10169	1.39009	1.23878
YJL117W	0.957171	0.0841836	1.26883	1.18348
YJL121C	1.25202	0.147184	2.39695	1.47941
YJL123C	1.36404	0.130356	2.36731	1.76839
YJL130C	0.693881	0.0541434	1.01681	0.929185
YJL140W	1.18077	0.0939738	1.5332	1.35166
YJL145W	1.19212	0.129595	1.7759	1.52038
YJL148W	1.52213	0.159683	2.09219	1.8353
YJL167W	1.39561	0.182761	1.93447	1.69986
YJL171C	0.977891	0.0822705	1.26081	1.14318
YJL172W	0.988427	0.083465	1.25731	1.10723
YJL174W	1.2555	0.136969	1.71993	1.40746
YJL186W	0.868179	0.0754144	1.06961	0.999891
YJL192C	0.841939	0.0736	1.15643	1.00216
YJL196C	0.931636	0.0907977	1.31284	1.21229
YJR007W	1.36003	0.142346	2.16697	1.75576
YJR015W	1.00154	0.0782117	1.35416	1.10127
YJR016C	0.724268	0.0629561	1.04909	0.993652
YJR045C	1.34557	0.140016	1.85319	1.56707
YJR064W	0.851321	0.0684063	1.17075	1.0531
YJR065C	0.853017	0.0723129	1.23184	1.09689
YJR070C	1.59815	0.183374	2.58541	1.93395
YJR072C	1.18053	0.093521	1.40333	1.28189
YJR075W	0.80933	0.0700333	1.09091	0.993918
YJR076C	1.15099	0.0924923	1.50181	1.22287
YJR077C	1.12422	0.0800095	1.57997	1.28475
YJR088C	1.23926	0.097409	1.79588	1.50811
YJR105W	1.42816	0.137974	1.93306	1.6832
YJR109C	0.962486	0.08166	1.07028	0.997678
YJR117W	0.864585	0.113019	1.13359	1.09483
YJR118C	1.24162	0.122798	2.42675	1.44379
YJR121W	0.769509	0.061064	0.892148	0.832221
YJR123W	1.39371	0.172026	2.26526	1.59911
YJR125C	1.62077	0.184406	2.5516	1.86538
YJR133W	1.20014	0.112894	1.64611	1.4168
YJR139C	1.23747	0.110352	1.67689	1.36599
YJR143C	0.515826	0.0385822	0.678903	0.648111
YJR148W	1.06963	0.0901846	1.57701	1.36347
YKL007W	1.17989	0.0963175	1.67722	1.46793
YKL008C	0.911858	0.0704491	1.17179	1.04098
YKL009W	1.63657	0.20694	2.19144	1.99682
YKL024C	1.16895	0.102146	1.6298	1.34411
YKL029C	0.967882	0.104789	1.44848	1.25043
YKL035W	1.40176	0.156927	2.20568	1.7706
YKL039W	0.82907	0.0820732	1.07302	1.00377
YKL040C	1.29101	0.16921	1.7535	1.64196
YKL046C	1.09268	0.088404	1.39078	1.25858
YKL060C	1.22807	0.125043	1.62263	1.45658
YKL065C	0.99629	0.0708829	1.32936	1.18339
YKL077W	1.0809	0.0847869	1.42959	1.25279
YKL080W	0.790086	0.0634553	1.1028	0.991211
YKL081W	1.08862	0.0953113	1.45518	1.23466
YKL082C	1.56618	0.170936	2.19923	1.85852
YKL085W	1.39102	0.139207	1.87677	1.57114
YKL094W	0.813146	0.0661041	1.02257	0.979314
YKL099C	1.33921	0.13598	1.92946	1.59024
YKL103C	1.1266	0.108971	1.54891	1.33733
YKL104C	0.873534	0.069065	1.06671	0.981507
YKL120W	1.12743	0.0871821	1.73503	1.39809
YKL127W	1.13548	0.100114	1.63148	1.31595
YKL128C	0.793928	0.0628123	1.08011	0.990333
YKL142W	1.57423	0.173445	2.17414	1.92054
YKL145W	1.15036	0.116135	1.37444	1.28614
YKL150W	1.29782	0.12724	1.70933	1.47881
YKL152C	1.32209	0.126333	1.92872	1.71951
YKL157W	0.934875	0.0943192	1.47139	1.28172
YKL172W	1.57717	0.229861	2.16081	1.86837
YKL181W	0.773444	0.0644326	1.06061	0.971592
YKL182W	0.626309	0.0527811	0.802244	0.75805
YKL184W	0.898001	0.0701567	1.22625	1.07874
YKL195W	0.832221	0.0713207	1.12828	1.04949
YKL196C	1.28013	0.151886	1.76307	1.62576
YKL207W	0.861925	0.0635137	1.12805	1.05923
YKL210W	1.04394	0.0957911	1.38401	1.22738
YKL211C	1.05941	0.109681	1.89973	1.5455
YKL212W	0.97034	0.0794142	1.25951	1.14987
YKL214C	1.2653	0.113352	1.55015	1.45395
YKL216W	1.43732	0.138134	2.0692	1.66771
YKR001C	1.20774	0.15876	1.71145	1.46822
YKR018C	0.655464	0.0435253	0.7845	0.728213
YKR025W	1.5031	0.136501	2.26618	1.83759
YKR026C	1.07215	0.0934393	1.43754	1.28915
YKR048C	0.990974	0.0963409	1.35677	1.19687
YKR066C	0.982481	0.0984947	1.47695	1.22611
YKR071C	1.29871	0.141793	1.85658	1.49747
YKR080W	0.970219	0.0701232	1.33605	1.20926
YKR081C	1.48227	0.137519	2.15951	1.72462
YKR092C	1.31358	0.178703	1.87514	1.61249
YKR093W	0.916391	0.076742	1.24539	1.11399
YLL008W	1.02832	0.0896787	1.4637	1.24965
YLL018C	1.3241	0.116935	1.65024	1.43292
YLL026W	1.22123	0.121046	1.55589	1.37262
YLR017W	1.02512	0.0838288	1.39112	1.20591
YLR027C	1.05774	0.081202	1.47845	1.26949
YLR028C	0.876905	0.0676316	1.06791	1.00687
YLR044C	1.20874	0.153909	1.68226	1.43471
YLR051C	1.56397	0.173815	2.77701	1.92809
YLR056W	0.922899	0.0864312	1.3105	1.17521
YLR058C	1.55189	0.155264	2.23364	1.67528
YLR060W	1.0476	0.10694	1.42033	1.32085
YLR075W	1.34863	0.129004	1.8821	1.6569
YLR083C	0.711879	0.067767	0.930451	0.878735
YLR089C	0.862106	0.0586302	1.13109	1.0084
YLR093C	1.11013	0.100023	1.5908	1.35448
YLR100W	0.972033	0.0853624	1.1793	1.06675
YLR113W	0.642653	0.0554501	0.880093	0.817555
YLR118C	1.1228	0.0866878	1.68416	1.36672
YLR153C	1.26226	0.161799	1.7209	1.53547
YLR172C	1.02514	0.087511	1.46894	1.27678
YLR175W	1.00758	0.0888963	1.22084	1.16414
YLR179C	1.43354	0.195077	2.50071	1.76773
YLR186W	1.20482	0.0983604	1.65603	1.42221
YLR195C	1.08077	0.100858	1.51537	1.34228
YLR196W	1.16065	0.114021	1.65352	1.32678
YLR197W	0.941706	0.0725067	1.15096	1.02998
YLR208W	1.57205	0.174737	2.32353	1.8066
YLR214W	0.680475	0.0506595	0.890627	0.822781
YLR216C	1.28949	0.126403	1.89216	1.56401
YLR221C	1.17937	0.100718	1.73328	1.43245
YLR244C	1.36165	0.124799	1.87326	1.50353
YLR249W	0.813153	0.0612428	1.09397	0.985356
YLR250W	1.36628	0.58417	2.80331	1.41773
YLR257W	1.13829	0.0973121	1.65125	1.39059
YLR259C	1.23214	0.122222	1.74104	1.51771
YLR262C	1.5944	0.17674	2.45579	1.91334
YLR268W	1.16131	0.158252	1.65481	1.50972
YLR270W	1.41149	0.135041	1.96535	1.67634
YLR285W	1.07831	0.100594	1.42299	1.23689
YLR286C	1.10355	0.0953001	1.51823	1.27462
YLR291C	0.681291	0.0397912	0.758665	0.719854
YLR293C	1.535	0.232424	2.61476	1.86022
YLR300W	0.922748	0.0798413	1.24443	1.11123
YLR301W	1.52923	0.146364	2.34522	1.83954
YLR304C	0.827689	0.0596268	1.01794	0.936367
YLR314C	1.225	0.113525	1.77857	1.51266
YLR335W	0.986415	0.083638	1.2359	1.11599
YLR340W	1.08376	0.114125	1.40621	1.25621
YLR342W	0.469013	0.0347066	0.673032	0.627193
YLR347C	0.81875	0.0603254	1.04877	0.946561
YLR348C	0.625692	0.0460654	0.825198	0.782162
YLR351C	0.847554	0.0732699	1.2326	1.0362
YLR354C	1.33429	0.15544	1.93791	1.53151
YLR355C	1.6125	0.154526	3.1552	1.92258
YLR359W	1.03862	0.0826417	1.39037	1.22692
YLR372W	0.922334	0.0896235	1.30374	1.19571
YLR378C	0.728321	0.0566583	0.986132	0.89379
YLR384C	0.549675	0.0387456	0.688201	0.632492
YLR399C	0.626074	0.0518344	0.807158	0.751125
YLR410W	0.658911	0.0525495	0.816398	0.747215
YLR413W	0.848974	0.0674339	1.00202	0.894062
YLR420W	1.08267	0.0984401	1.41973	1.25358
YLR429W	1.04083	0.085681	1.3443	1.17434
YLR438W	1.40742	0.121535	2.11711	1.68444
YLR441C	1.02796	0.085931	1.41259	1.2834
YLR447C	0.867524	0.067937	1.12799	1.05102
YLR449W	1.43739	0.151501	2.35823	1.71775
YML001W	1.55314	0.17308	2.94334	1.96881
YML004C	1.1473	0.0997616	1.57153	1.34599
YML008C	1.26096	0.114272	1.66514	1.47416
YML010W	0.870392	0.0673788	1.14553	1.05529
YML012W	0.997287	0.0867074	1.42492	1.21922
YML017W	1.13693	0.111911	1.55036	1.36317
YML048W	0.986434	0.149039	1.22629	1.18693
YML052W	0.968221	0.0719649	1.20677	1.07912
YML056C	0.628064	0.0468274	0.827436	0.780014
YML063W	1.00054	0.0886403	1.40975	1.23518
YML067C	0.899136	0.0776082	1.17101	1.08008
YML069W	1.35457	0.136644	2.11437	1.69479
YML070W	1.25046	0.108412	1.57713	1.35372
YML072C	0.486458	0.0372419	0.579606	0.560679
YML074C	1.62356	0.178767	2.46844	1.87479
YML079W	1.06509	0.0940925	1.46721	1.17108
YML085C	0.908402	0.0796041	1.17001	1.08732
YML086C	1.24766	0.0910727	1.5584	1.32035
YML092C	1.40492	0.157891	1.86275	1.70267
YML105C	1.42269	0.148976	1.86295	1.68498
YML106W	0.860439	0.0588204	0.994081	0.926338
YML110C	0.744413	0.0533816	1.0204	0.949558
YML123C	0.991684	0.0931535	1.58617	1.18741
YML124C	0.759021	0.065005	0.954715	0.924418
YML125C	0.782621	0.0641909	1.08847	1.01542
YML126C	1.22855	0.101909	1.67179	1.33639
YML130C	0.923905	0.0706678	1.17193	1.04345
YMR011W	1.13438	0.1053	1.58761	1.37195
YMR012W	0.607454	0.045321	0.691195	0.666096
YMR015C	1.10895	0.0887559	1.35133	1.20154
YMR027W	1.13126	0.130219	1.51652	1.38039
YMR038C	1.44472	0.153494	1.8216	1.55576
YMR039C	1.67985	0.433565	2.23358	2.02279
YMR043W	1.19547	0.0939122	1.56944	1.37362
YMR049C	1.07884	0.0944562	1.43187	1.25446
YMR058W	0.770581	0.0632666	0.976625	0.870795
YMR079W	1.25216	0.10675	1.6539	1.47127
YMR083W	1.09983	0.107975	1.49323	1.29757
YMR091C	1.11592	0.10371	1.51136	1.36022
YMR092C	1.01913	0.0899127	1.39854	1.14597
YMR099C	1.20007	0.106562	1.60118	1.42074
YMR108W	1.05418	0.10202	1.32501	1.17586
YMR116C	1.09104	0.104894	1.41581	1.31316
YMR120C	1.13693	0.11895	1.88735	1.53165
YMR145C	0.805982	0.0661694	1.01009	0.940497
YMR146C	1.30891	0.168351	1.82598	1.58606
YMR149W	0.890677	0.0895266	1.16995	1.09272
YMR183C	1.27372	0.12822	1.70619	1.52681
YMR189W	0.575255	0.0409611	0.674043	0.644981
YMR197C	1.43399	0.154526	2.26128	1.71068
YMR200W	1.31214	0.123891	1.85968	1.55655
YMR202W	0.788702	0.0561036	1.00137	0.932487
YMR203W	1.42599	0.138736	1.9809	1.63222
YMR205C	0.974654	0.0813884	1.21585	1.07823
YMR214W	1.06646	0.0890384	1.58822	1.3096
YMR215W	1.01634	0.0914235	1.35721	1.22648
YMR217W	1.09285	0.0928794	1.45002	1.30949
YMR226C	1.38364	0.162322	2.02597	1.79347
YMR229C	0.645476	0.0659585	0.891374	0.836734
YMR235C	0.940982	0.0727948	1.25336	1.11724
YMR241W	0.99557	0.0712219	1.28851	1.15936
YMR243C	0.65449	0.0496523	0.843821	0.793353
YMR246W	0.863643	0.0719008	1.07296	1.00066
YMR272C	1.00598	0.0745149	1.21776	1.07901
YMR276W	1.4973	0.191333	2.25297	1.73437
YMR290C	1.18561	0.124336	1.65143	1.39724
YMR296C	0.741107	0.0539862	0.960373	0.884276
YMR297W	0.802078	0.0735827	1.08848	1.02747
YMR300C	0.991951	0.0956424	1.28833	1.13563
YMR305C	1.15303	0.112134	1.66107	1.34371
YMR307W	0.938138	0.0758515	1.18801	1.04083
YMR308C	0.501769	0.0387673	0.626378	0.602031
YMR309C	0.890566	0.0671623	1.06221	0.968223
YMR314W	1.04639	0.09372	1.39698	1.30728
YMR315W	1.31403	0.112817	1.90138	1.4723
YMR318C	1.32037	0.121798	1.89518	1.54745
YNL002C	1.17566	0.116608	1.76233	1.51525
YNL010W	1.14376	0.109053	1.77889	1.46373
YNL016W	1.4014	0.136334	1.95193	1.55333
YNL036W	1.7203	0.24206	2.63466	2.02615
YNL037C	1.30023	0.108386	1.87695	1.48508
YNL061W	0.975049	0.114036	1.29345	1.1829
YNL064C	1.58379	0.152662	2.28134	1.78476
YNL066W	0.866799	0.0689323	1.16808	1.00657
YNL071W	1.25131	0.127304	1.58953	1.43229
YNL075W	1.30973	0.124322	1.87809	1.61176
YNL084C	1.10746	0.103524	1.60751	1.3276
YNL085W	0.50973	0.0387284	0.625972	0.598666
YNL104C	0.859308	0.0610922	1.13532	1.01845
YNL108C	1.21023	0.104846	1.69	1.37752
YNL110C	1.64767	0.229384	2.48229	2.00942
YNL112W	1.32972	0.166334	1.78532	1.53553
YNL121C	0.956561	0.0871216	1.24219	1.14052
YNL130C	0.68689	0.050493	0.8273	0.788778
YNL132W	0.725658	0.0627611	0.97114	0.90275
YNL134C	1.53477	0.191166	2.2953	1.93558
YNL138W	1.15369	0.0991201	1.56986	1.38017
YNL141W	1.04571	0.0901335	1.5501	1.33716
YNL151C	1.33528	0.123879	2.36797	1.65725
YNL154C	0.875137	0.0781792	1.12024	1.01476
YNL168C	0.990083	0.0926429	1.26014	1.1547
YNL175C	1.24837	0.0978117	1.5175	1.31736
YNL178W	1.28002	0.116952	1.69458	1.52904
YNL189W	1.21859	0.115693	1.58927	1.39607
YNL220W	1.20572	0.127412	1.54076	1.40542
YNL231C	1.33649	0.186609	1.8856	1.672
YNL239W	0.880105	0.0774505	1.14183	1.02363
YNL241C	0.872983	0.0636349	1.14391	1.00479
YNL243W	0.733027	0.0614948	0.925547	0.861742
YNL247W	0.887265	0.0651137	1.18215	1.05508
YNL248C	1.09963	0.0764638	1.16554	1.03172
YNL263C	1.20559	0.0891236	1.69704	1.38827
YNL268W	1.02532	0.0935501	1.37664	1.19461
YNL280C	0.719802	0.0516485	0.89116	0.831709
YNL287W	0.701062	0.0553206	0.963463	0.88529
YNL306W	0.914409	0.0671028	1.2211	1.09443
YNL307C	0.854182	0.0833653	1.13856	1.06597
YNL308C	1.33966	0.119823	1.84977	1.53723
YNL312W	1.5014	0.181304	2.25636	1.84213
YNL322C	0.993049	0.0822667	1.34112	1.1556
YNL327W	0.89442	0.0699216	1.1628	1.04357
YNR001C	0.944747	0.0726862	1.14106	1.07241
YNR016C	0.606217	0.0589517	0.730701	0.705668
YNR017W	1.02811	0.0805573	1.35038	1.26173
YNR018W	1.20242	0.102649	1.45231	1.32942
YNR021W	0.852067	0.0703323	1.20908	1.04545
YNR035C	1.14664	0.101655	1.61699	1.41705
YNR043W	1.23757	0.13024	1.73834	1.41334
YNR050C	1.15191	0.100771	1.48666	1.31886
YNR053C	0.863224	0.0764944	1.22156	1.11222
YNR061C	0.981861	0.106611	1.36262	1.22365
YNR067C	0.764752	0.0620546	0.924263	0.863442
YOL030W	1.19593	0.0977583	1.48235	1.30134
YOL038W	1.35438	0.126586	1.93348	1.53134
YOL041C	1.25309	0.106413	1.76948	1.45351
YOL059W	1.08666	0.0972173	1.63617	1.28638
YOL061W	0.925045	0.0812153	1.26436	1.1065
YOL064C	1.21749	0.14545	1.73567	1.56306
YOL077C	1.03119	0.0746226	1.27828	1.14828
YOL086C	1.44032	0.172606	2.02203	1.67552
YOL092W	1.10237	0.0773387	1.67001	1.28955
YOL097C	1.13571	0.106453	1.79435	1.48842
YOL111C	1.71593	0.233081	2.89637	2.02421
YOL123W	1.13975	0.122158	1.53663	1.36951
YOL139C	1.2171	0.123172	1.62467	1.44656
YOL151W	1.22555	0.0979928	1.51647	1.3304
YOL158C	0.560564	0.0444865	0.80756	0.754357
YOR007C	0.86899	0.0722376	1.09432	1.01395
YOR021C	1.57535	0.184142	2.3234	1.96386
YOR027W	1.58955	0.209072	2.24337	1.84667
YOR039W	0.934511	0.0788596	1.19252	1.06525
YOR042W	0.879316	0.0717475	1.13913	1.06017
YOR046C	1.05243	0.119905	1.36223	1.24781
YOR051C	0.933729	0.103263	1.22657	1.17179
YOR061W	0.984062	0.0747103	1.26867	1.14283
YOR063W	1.26501	0.16486	1.87607	1.59705
YOR085W	0.957064	0.0713334	1.06069	0.978544
YOR091W	1.09162	0.124945	1.64463	1.44379
YOR095C	1.37221	0.145722	2.08347	1.60859
YOR099W	0.876116	0.0973721	1.27205	1.14266
YOR108W	0.643485	0.0499852	0.798952	0.733967
YOR117W	1.08747	0.0933322	1.43256	1.25557
YOR123C	1.47825	0.18728	2.27503	1.71714
YOR128C	1.09965	0.0999428	1.4524	1.28645
YOR136W	1.32448	0.116847	1.8777	1.53484
YOR142W	1.33001	0.125212	1.97986	1.55798
YOR145C	1.1444	0.0909979	1.54629	1.33632
YOR151C	0.512524	0.0374114	0.631974	0.600323
YOR153W	0.58884	0.0484585	0.720173	0.675063
YOR157C	1.3038	0.127178	1.91047	1.64299
YOR164C	1.15559	0.100498	1.71367	1.43913
YOR168W	0.923335	0.0780583	1.25711	1.10604
YOR176W	1.11347	0.100837	1.57853	1.31906
YOR185C	1.26796	0.122153	2.12642	1.46156
YOR187W	0.865568	0.0686142	1.20285	1.07592
YOR197W	1.09962	0.0887197	1.4777	1.28864
YOR198C	1.50751	0.181235	2.3545	1.82789
YOR202W	1.38887	0.0928429	2.30294	1.72795
YOR204W	1.15854	0.100023	1.50978	1.31207
YOR206W	0.861903	0.0635175	1.10662	1.00304
YOR209C	0.934931	0.0734554	1.17163	1.07206
YOR212W	0.782003	0.0531145	0.911702	0.844923
YOR230W	1.0848	0.102519	1.60773	1.39839
YOR232W	1.28544	0.118816	1.92962	1.53909
YOR239W	1.30015	0.131496	1.93352	1.49387
YOR247W	1.43148	0.188089	2.86447	1.90813
YOR251C	1.23462	0.108387	1.56786	1.4178
YOR254C	0.801057	0.0752381	0.939477	0.891105
YOR259C	1.15257	0.088135	1.57759	1.30093
YOR260W	0.621753	0.042483	0.776644	0.708122
YOR261C	1.00198	0.089271	1.36696	1.14162
YOR270C	0.65953	0.0460062	0.77244	0.726817
YOR271C	1.08803	0.0693982	1.52006	1.20651
YOR272W	1.15952	0.139352	1.44787	1.34014
YOR281C	0.953172	0.0731148	1.1896	1.07893
YOR283W	1.49718	0.148676	2.05465	1.72511
YOR294W	1.50824	0.179424	2.08407	1.85268
YOR310C	1.24971	0.132391	1.76272	1.46666
YOR317W	1.16264	0.108446	1.63584	1.38671
YOR323C	1.26312	0.115631	1.74391	1.48155
YOR335C	0.896356	0.0841471	1.13269	1.06691
YOR340C	1.22363	0.121653	1.6237	1.40459
YOR341W	0.471742	0.0361835	0.567422	0.548929
YOR361C	1.10118	0.0913617	1.47413	1.26798
YOR362C	1.13581	0.0821515	1.50196	1.32182
YOR374W	1.09194	0.108451	1.53811	1.36566
YOR375C	1.18233	0.14195	1.72135	1.55871
YPL004C	1.3464	0.131802	1.90861	1.59826
YPL019C	0.722522	0.0646778	1.00779	0.939204
YPL028W	1.22701	0.135401	1.74758	1.57155
YPL043W	1.02814	0.0883995	1.20703	1.11077
YPL048W	1.20585	0.0819956	1.63363	1.32946
YPL050C	0.644112	0.0511816	0.881597	0.816371
YPL061W	1.42019	0.168324	1.90197	1.67746
YPL063W	0.999939	0.0898349	1.41349	1.24357
YPL078C	1.14106	0.107922	1.64788	1.37424
YPL091W	1.35611	0.115884	1.88238	1.53122
YPL093W	0.669958	0.0551652	0.949012	0.869992
YPL094C	0.887457	0.0671185	1.28316	1.14879
YPL106C	1.2858	0.124656	1.67809	1.40601
YPL127C	1.72749	0.2205	2.67914	2.05928
YPL129W	1.48458	0.1624	2.39736	1.74056
YPL131W	1.39912	0.137374	2.01988	1.71866
YPL145C	0.983095	0.0916771	1.33451	1.21367
YPL154C	1.01522	0.0997812	1.34	1.22137
YPL160W	0.901609	0.0785338	1.0937	1.00952
YPL178W	1.01439	0.0951281	1.4375	1.22693
YPL199C	1.14343	0.109327	1.63344	1.42522
YPL226W	0.722974	0.0673379	0.91293	0.851879
YPL231W	0.706377	0.0640729	0.891103	0.851213
YPL232W	1.0438	0.083439	1.25952	1.12104
YPL235W	1.29877	0.124834	1.64826	1.37481
YPL237W	0.992976	0.0818503	1.40047	1.22186
YPL239W	1.56931	0.208119	2.23742	1.95368
YPL243W	0.930309	0.0770553	1.13819	1.03133
YPL260W	1.12777	0.109303	1.59502	1.37037
YPL262W	0.931036	0.074444	1.22199	1.07577
YPL265W	0.908213	0.0802812	1.30461	1.12949
YPL266W	0.967419	0.0930051	1.40258	1.31037
YPR004C	0.775064	0.0594934	0.946491	0.877689
YPR010C	0.628835	0.0493683	0.780805	0.741985
YPR016C	1.25105	0.110828	1.69807	1.46966
YPR033C	1.05028	0.0806058	1.38946	1.13188
YPR035W	1.46372	0.156286	2.02691	1.66752
YPR036W	1.04023	0.0764101	1.3255	1.18142
YPR041W	1.48746	0.116006	1.74684	1.45059
YPR060C	1.14114	0.122555	1.84047	1.34383
YPR069C	1.27213	0.11571	1.869	1.55678
YPR072W	0.972151	0.0790896	1.22384	1.10649
YPR074C	0.993488	0.078772	1.19064	1.08113
YPR088C	0.924113	0.0779801	1.17524	1.03404
YPR103W	1.22034	0.103569	1.62138	1.43977
YPR108W	1.22986	0.121056	1.63017	1.44713
YPR110C	0.998537	0.0792552	1.42551	1.22784
YPR113W	0.858223	0.0640472	1.14424	1.06071
YPR118W	0.79285	0.0696516	1.04392	0.962833
YPR124W	0.975913	0.0700854	1.33672	1.16119
YPR129W	1.23744	0.106913	1.62932	1.39552
YPR133C	1.15736	0.114418	1.69582	1.42835
YPR143W	1.46422	0.184974	1.96186	1.77024
YPR145W	1.00758	0.0888105	1.32935	1.18133
YPR148C	0.709354	0.0573828	1.00306	0.922476
YPR159W	0.779654	0.0783536	1.10297	1.03448
YPR163C	1.37176	0.154241	1.91625	1.64194
YPR165W	1.46232	0.158028	2.10045	1.79184
YPR172W	1.37006	0.155946	2.12236	1.71981
YPR181C	0.871814	0.0781643	1.20717	1.06428
YPR191W	1.04893	0.0984033	1.38194	1.29276

## Sheet: Table 2
YAL003W
GCA	TCC	ACC	GAT	TTC	TCC	AAG	ATT	GAA	ACT	TTG	AAA	CAA	TTA	AAC	GCT	TCT	TTG	GCT	GAC	AAG	TCA	TAC	ATT	GAA	GGT	ACT	GCT	GTT	TCT	CAA	GCT	GAC	GTC	ACT	GTC	TTC	AAG	GCT	TTC	CAA	TCT	GCT	TAC	CCA	GAA	TTC	TCC	AGA	TGG
5152	353	379	617	1526	341	249	418	367	91	162	388	334	217	291	664	187	1374	1858	1176	728	1889	1647	372	649	1335	661	1756	799	1708	2665	1003	504	397	931	2032	863	649	457	295	345	728	1734	159	244	1466	917	195	460	1628
0.873105	12.7429	11.8687	7.2905	2.94773	13.1913	18.0652	10.7613	12.2568	43.6553	27.7669	11.5934	13.4678	20.7292	15.4579	6.77446	24.0548	3.27383	2.42101	3.82503	6.1789	2.38128	2.73117	12.092	6.93103	3.36947	6.8052	2.56164	5.62984	2.63363	1.68789	4.48478	8.92508	11.3306	4.83162	2.2137	5.21233	6.93103	9.84297	15.2483	13.0384	6.1789	2.59414	28.2908	18.4354	3.06838	4.90539	23.0679	9.77878	2.76305
528	32	37	65	139	43	25	36	36	7	18	43	47	14	23	49	16	117	175	100	67	157	142	37	41	115	44	142	71	133	228	99	50	28	98	173	68	64	42	32	34	81	186	18	28	129	87	20	48	169
532	32	38	66	140	46	27	46	42	19	32	71	71	24	37	80	28	187	215	149	120	207	174	49	69	168	61	192	89	181	310	124	70	36	114	208	83	77	48	36	36	83	203	22	32	136	91	23	48	174
YAL007C
ATC	AAA	TCT	ACA	ATT	GCT	CTA	CCC	TCT	TTC	TTC	ATT	GTT	TTA	ATT	TTG	GCG	TTG	GTC	AAT	TCA	GTG	GCT	GCA	TCT	TCC	AGT	TAT	GCA	CCA	GTT	GCT	ATC	AGT	TTA	CCA	GCA	TTC	AGC	AAA	GAA	TGC	CTG	TAC	TAC	GAT	ATG	GTT	ACT	GAG
36	32	4	38	6	1	6	13	4	1	7	3	15	16	69	39	5	17	25	46	196	64	38	39	50	41	2	5	21	18	2	15	28	27	33	37	96	33	3	5	0	5	39	55	14	5	44	37	42	209
2.72087	3.06098	23.4333	2.57766	16.3252	23.4333	16.3252	7.53471	23.4333	23.4333	13.993	23.4333	6.53008	6.12195	1.41958	2.51157	19.5902	5.76184	3.91805	2.12938	0.499751	1.53049	2.57766	2.51157	1.95903	2.38905	23.4333	19.5902	4.66434	5.44174	23.4333	6.53008	3.49826	3.62782	2.96822	2.64733	1.02032	2.96822	23.4333	19.5902	23.4333	19.5902	2.51157	1.78093	6.99652	19.5902	2.22616	2.64733	2.33217	0.468666
125	116	13	127	20	14	29	41	10	21	18	12	45	39	173	102	9	47	78	146	542	145	92	100	110	88	17	17	73	48	16	40	74	77	101	121	323	76	13	13	8	18	94	144	27	13	156	100	138	611
148	126	15	139	41	26	30	44	18	42	192	81	97	84	267	131	18	55	90	181	723	219	140	144	187	141	41	28	84	78	19	58	103	108	112	135	391	114	20	135	22	45	150	234	47	35	184	121	164	759
YAL016W
TCT	GGA	GCA	AGA	TCA	ACA	ACG	GCA	GGT	GCC	GTG	CCC	TCG	GCA	GCA	ACA	ACA	TCA	ACA	ACA	TCA	ACA	ACG	TCA	AAC	TCT	AAG	GAC	TCA	GAC	TCT	AAC	GAG	TCA	TTA	TAT	CCC	TTG	GCT	CTG	CTT	ATG	GAT	GAG	TTA	AAA	CAT	GAT	GAT	ATT
67	20	25	20	39	33	0	0	0	1	0	0	0	0	0	0	2	14	6	9	8	12	6	6	5	4	3	2	1	1	0	0	0	0	0	2	4	0	2	3	8	9	19	7	12	7	14	10	11	16
1.53742	5.15037	4.12029	5.15037	2.64121	3.12143	40.5541	40.5541	40.5541	40.5541	40.5541	40.5541	40.5541	40.5541	40.5541	40.5541	40.5541	7.35766	17.1679	11.4453	12.8759	8.58394	17.1679	17.1679	20.6015	25.7518	34.3358	40.5541	40.5541	40.5541	40.5541	40.5541	40.5541	40.5541	40.5541	40.5541	25.7518	40.5541	40.5541	34.3358	12.8759	11.4453	5.42144	14.7153	8.58394	14.7153	7.35766	10.3007	9.3643	6.43796
200	64	77	62	126	95	6	12	7	8	6	7	6	6	6	6	6	42	13	22	24	42	20	17	16	10	10	7	6	10	15	9	7	9	7	9	20	5	11	13	17	24	51	19	34	22	47	25	31	48
200	64	77	62	126	95	6	12	7	8	6	7	6	6	6	6	6	42	13	22	24	42	20	17	16	10	10	7	6	10	15	9	8	9	7	9	20	6	12	14	18	27	63	19	36	24	51	27	38	52
YAL023C
TCC	TCG	TCT	TCG	TCT	ACC	GGG	TAC	AGC	AAA	AAC	AAT	GCC	GCC	CAC	ATT	AAG	CAA	GAG	AAT	ACA	CTG	AGA	CAA	AGA	GAA	TCG	TCT	TCC	ATC	AGC	GTC	AGT	GAG	GAA	CTT	TCG	AGC	GCT	GAT	GAG	AGA	GAC	GCG	GAA	GAT	TTC	TCG	AAG	GAA
77	26	7	28	12	31	54	32	33	34	6	5	20	20	19	35	97	48	31	18	54	152	97	40	55	29	40	20	11	14	20	11	11	41	15	17	37	64	42	24	129	34	48	51	18	9	18	21	26	48
1.67856	4.97112	18.4641	4.61604	10.7707	4.16932	2.3935	4.03903	3.91664	3.80144	18.5703	18.5703	6.46245	6.46245	6.80258	3.69283	1.33246	2.69269	4.16932	7.1805	2.3935	0.850322	1.33246	3.23122	2.34998	4.45686	3.23122	6.46245	11.7499	9.23207	6.46245	11.7499	11.7499	3.15241	8.6166	7.60288	3.49322	2.01952	3.07736	5.38537	1.00193	3.80144	2.69269	2.53429	7.1805	14.361	7.1805	6.15471	4.97112	2.69269
129	44	10	39	29	46	91	56	45	59	10	11	33	38	21	56	147	87	47	20	83	250	133	57	81	49	53	40	11	32	23	17	11	60	20	37	52	105	71	38	193	59	65	90	31	9	26	35	41	82
129	46	12	40	30	48	99	58	47	61	12	26	45	50	32	62	159	94	47	20	87	267	143	62	95	58	64	41	14	33	29	19	15	64	20	38	57	107	77	39	201	63	70	93	34	9	26	38	45	87
YAL035W
GCG	AAA	AAG	AGT	AAA	AAG	AAC	CAA	CAG	AAC	TAC	TGG	GAT	GAG	GAA	TTC	GAA	GAA	GAC	GCC	GCC	CAG	AAC	GAA	GAA	ATC	AGT	GCC	ACG	CCA	ACT	CCA	AAT	CCA	GAA	AGC	AGC	GCA	GGT	GCA	GAT	GAC	ACT	TCC	AGA	GAA	GCA	AGT	GCA	AGT
73	29	30	18	240	231	106	138	45	42	72	37	30	37	29	14	45	120	51	34	62	34	26	30	20	22	28	13	86	25	32	47	24	120	58	16	45	68	397	146	64	60	89	78	26	173	34	65	74	60
3.40201	8.56369	8.27823	13.7971	1.03478	1.07509	2.3429	1.79962	5.51882	5.91302	3.44926	6.71208	8.27823	6.71208	8.56369	17.7391	5.51882	2.06956	4.86955	7.30432	4.0056	7.30432	9.55181	8.27823	12.4173	11.2885	8.86953	19.1036	2.88775	9.93388	7.76084	5.28398	10.3478	2.06956	4.28184	15.5217	5.51882	3.65216	0.625559	1.70101	3.88042	4.13912	2.79041	3.18393	9.55181	1.43553	7.30432	3.82072	3.35604	4.13912
53	20	28	13	188	152	84	85	31	27	52	38	16	27	23	11	33	84	34	31	47	30	21	21	14	15	16	14	60	17	17	28	16	74	43	11	34	44	232	96	47	41	55	43	18	108	15	34	51	39
53	20	28	13	190	155	85	86	31	28	54	38	16	27	24	11	36	88	38	31	50	31	21	22	14	15	20	16	100	25	24	33	22	91	45	22	44	56	267	113	54	46	62	52	22	128	19	42	59	44
YAL036C
TCT	ACT	ACA	GTT	GAA	AAA	ATC	AAA	GCT	ATC	GAA	GAT	GAA	ATG	GCC	CGT	ACC	CAA	AAG	AAC	AAG	GCC	ACA	TCT	TTC	CAT	TTG	GGT	CAA	CTG	AAG	GCC	AAG	CTG	GCC	AAA	CTG	AGA	AGA	GAA	TTG	TTG	ACC	AGT	GCT	TCA	TCC	GGC	AGC	GGT
64	24	9	5	28	9	8	86	19	9	16	8	35	16	21	8	6	7	0	0	14	7	36	11	6	18	24	32	30	110	31	1	7	5	3	0	4	38	23	8	8	13	10	36	26	73	21	28	29	30
1.6346	4.35894	11.6238	20.9229	3.73624	11.6238	13.0768	1.21645	5.50603	11.6238	6.53841	13.0768	2.98899	6.53841	4.98165	13.0768	17.4358	14.9449	29.3861	29.3861	7.47247	14.9449	2.90596	9.51042	17.4358	5.81192	4.35894	3.26921	3.48715	0.951042	3.37466	29.3861	14.9449	20.9229	29.3861	29.3861	26.1537	2.75302	4.54846	13.0768	13.0768	8.04728	10.4615	2.90596	4.02364	1.43308	4.98165	3.73624	3.6074	3.48715
140	62	26	4	74	23	23	213	41	19	31	21	80	40	45	15	13	19	10	10	36	13	77	25	16	39	48	62	68	241	74	8	12	11	5	6	6	84	48	15	11	19	14	77	56	160	49	55	50	61
147	63	26	6	77	23	23	214	41	19	33	22	90	41	48	18	13	22	13	44	42	15	78	28	16	42	52	68	75	276	80	8	15	14	6	17	10	106	57	18	16	33	19	97	66	182	55	66	59	70
YAL038W
TCT	AGA	TTA	GAA	AGA	TTG	ACC	TCA	TTA	AAC	GTT	GTT	GCT	GGT	TCT	GAC	TTG	AGA	AGA	ACC	TCC	ATC	ATT	GGT	ACC	ATC	GGT	CCA	AAG	ACC	AAC	AAC	CCA	GAA	ACC	TTG	GTT	GCT	TTG	AGA	AAG	GCT	GGT	TTG	AAC	ATT	GTC	CGT	ATG	AAC
14279	3412	1240	823	1225	1922	1653	2054	925	1340	1000	550	661	1635	3258	3147	137	161	20	1839	1539	1166	2292	2490	1415	1755	269	1037	183	926	18	13	6737	9494	762	1651	2100	4238	2283	1897	4182	558	492	1349	877	3065	158	285	643	1119
0.686582	2.8733	7.90622	11.9122	8.00303	5.10078	5.93086	4.77298	10.5986	7.3162	9.80371	17.8249	14.8316	5.99615	3.00912	3.11525	34.3291	34.3291	34.3291	5.331	6.37018	8.40798	4.27736	3.93723	6.92842	5.58616	34.3291	9.45391	29.7376	10.5872	29.7376	29.7376	1.4552	1.03262	12.8658	5.93804	4.66843	2.31329	4.29422	5.16801	2.34426	15.2195	14.3699	7.26739	11.1787	3.1986	24.7565	24.7565	15.2468	8.76113
529	132	46	30	60	63	62	81	33	42	39	19	29	50	119	131	9	13	12	74	50	32	94	73	50	56	6	27	9	26	12	8	239	305	22	55	65	147	64	37	149	35	18	42	20	87	9	13	14	39
529	133	46	33	62	65	62	81	33	43	41	20	37	58	122	138	10	16	13	78	59	38	122	114	57	75	12	50	25	41	39	13	270	375	25	69	84	185	87	54	186	40	21	75	38	141	46	84	39	94
YAL042W
AAA	AGG	TCC	ACG	TTG	CTG	TCG	CTG	GAC	GCA	TTC	GCT	AAG	ACC	GAA	GAG	GAC	GTA	CGA	GTC	CGC	ACC	AGG	GCC	GGC	GGG	CTG	ATC	ACT	TTA	TCG	TGC	ATC	TTG	ACC	ACG	TTA	TTT	CTG	CTG	GTG	AAC	GAG	TGG	GGA	CAG	TTC	AAT	TCT	GTG
105	50	5	61	25	3	10	11	8	36	21	28	46	34	46	68	4	3	16	1	0	6	1	0	0	10	13	4	2	9	29	8	5	7	2	11	48	7	28	29	35	38	54	19	26	67	12	3	22	12
1.03323	2.16978	14.7004	1.77851	4.33957	14.7004	10.8489	9.86266	13.5612	3.01359	5.16615	3.87461	2.35846	3.19086	2.35846	1.59543	14.7004	14.7004	6.78058	14.7004	14.7004	14.7004	14.7004	14.7004	14.7004	10.8489	8.34532	14.7004	14.7004	12.0544	3.74101	12.8831	13.9654	13.9654	13.9654	9.36952	2.26019	13.9654	3.87461	3.74101	3.09969	2.85498	2.00906	5.70996	4.17266	1.61924	8.58873	13.9654	4.93133	8.58873
195	100	11	114	47	12	14	21	20	64	30	63	87	52	92	124	12	14	26	4	11	18	18	16	11	16	23	14	13	19	56	13	12	21	17	21	80	13	38	52	54	59	107	35	59	121	26	17	27	20
196	103	11	117	47	14	15	22	21	64	30	63	90	55	94	127	12	14	28	5	11	18	18	16	11	16	25	14	14	20	56	15	13	25	19	30	83	13	41	54	56	67	109	42	59	133	27	19	30	23
YAL049C
GCA	TCT	AAT	CAA	CCT	GGC	AAG	TGT	TGC	TTT	GAA	GGA	GTT	TGT	CAC	GAT	GGA	ACA	CCC	AAG	GGT	CGT	CGT	GAA	GAA	ATC	TTC	GGT	TTA	GAT	ACT	TAT	GCA	GCA	GGC	TCT	ACA	TCT	CCC	AAG	GAA	AAA	GTT	ATA	GTT	ATC	TTG	ACA	GAT	GTG
97	0	10	14	33	30	3	10	21	0	16	10	13	6	4	4	22	14	20	6	18	7	1	3	9	5	12	10	13	14	38	62	40	70	21	7	25	15	44	9	9	1	0	10	2	4	9	34	21	55
0.753538	21.0038	7.30932	5.22095	2.21495	2.43644	21.0038	7.30932	3.48063	21.0038	4.56833	7.30932	5.62256	12.1822	18.2733	18.2733	3.32242	5.22095	3.65466	12.1822	4.06074	10.4419	21.0038	21.0038	8.12147	14.6186	6.0911	7.30932	5.62256	5.22095	1.92351	1.17892	1.82733	1.04419	3.48063	10.4419	2.92373	4.87288	1.66121	8.12147	8.12147	21.0038	21.0038	7.30932	21.0038	18.2733	8.12147	2.1498	3.48063	1.32897
467	13	41	64	167	153	21	51	90	21	72	39	63	36	12	20	115	65	83	23	64	32	12	13	30	20	44	48	39	60	160	268	184	290	89	31	86	54	154	28	39	9	13	37	13	12	40	155	87	224
476	13	42	64	167	156	22	53	93	21	77	43	71	42	17	21	126	68	93	28	83	68	32	81	60	32	72	66	102	74	177	309	208	367	112	40	114	74	220	42	60	24	16	47	19	43	51	176	109	261
YAL060W
AGA	GCT	TTG	GCA	TAT	TTC	AAG	AAG	GGT	GAT	ATT	CAC	TTC	ACT	AAT	GAT	ATC	CCT	AGG	CCA	GAA	ATC	CAA	ACC	GAC	GAT	GAG	GTT	ATT	ATC	GAC	GTC	TCT	TGG	TGT	GGG	ATT	TGT	GGC	TCG	GAT	CTT	CAC	GAG	TAC	TTG	GAT	GGT	CCA	ATC
50	8	7	93	53	28	38	57	15	18	10	30	17	5	0	35	15	32	27	24	14	7	26	33	41	12	29	6	8	7	40	17	15	42	29	83	7	17	16	15	13	0	12	23	41	23	13	18	100	9
2.06072	12.8795	14.7194	1.10791	1.94407	3.67985	2.71147	1.80765	6.86906	5.72422	10.3036	3.43453	6.06094	20.6072	51.518	2.94388	6.86906	3.21987	3.81615	4.29316	7.35971	14.7194	3.96292	3.1223	2.51307	8.58633	3.55296	17.1727	12.8795	14.7194	2.5759	6.06094	6.86906	2.45324	3.55296	1.2414	14.7194	6.06094	6.43975	6.86906	7.92584	51.518	8.58633	4.47982	2.51307	4.47982	7.92584	5.72422	1.03036	11.4484
135	23	18	195	103	65	88	128	29	40	23	61	32	5	6	77	33	76	54	60	24	9	43	64	102	26	51	21	25	17	71	31	26	75	58	172	18	28	35	28	32	2	19	42	78	41	25	40	214	16
138	24	18	198	105	66	89	130	29	41	23	66	34	6	9	80	36	77	57	61	27	10	45	69	107	34	53	22	25	20	79	31	28	80	63	186	18	30	43	31	37	3	25	48	84	47	31	45	224	16
YAR007C
AGC	AGT	GTT	CAA	CTT	TCG	AGG	GGC	GAT	TTT	CAT	AGC	ATC	TTC	ACC	AAT	AAG	CAA	AGG	TAC	GAT	AAT	CCC	ACC	GGT	GGC	GTT	TAT	CAA	GTT	TAT	AAC	ACC	AGG	AAA	TCT	GAT	GGG	GCT	AAC	AGC	AAC	AGA	AAG	AAT	TTG	ATC	ATG	ATT	TCC
100	7	11	9	13	17	30	20	15	15	1	3	7	16	16	27	59	34	42	16	8	18	49	7	20	14	2	2	21	5	8	11	2	6	13	5	16	22	12	20	34	19	32	3	11	18	2	14	9	5
0.604197	8.63139	5.4927	6.7133	4.64767	3.5541	2.01399	3.02099	4.02798	4.02798	26.2694	20.1399	8.63139	3.77623	3.77623	2.23777	1.02406	1.77705	1.43856	3.77623	7.55246	3.35665	1.23306	8.63139	3.02099	4.31569	26.2694	26.2694	2.87713	12.0839	7.55246	5.4927	26.2694	10.07	4.64767	12.0839	3.77623	2.74635	5.03498	3.02099	1.77705	3.17998	1.88812	20.1399	5.4927	3.35665	26.2694	4.31569	6.7133	12.0839
457	28	46	30	50	78	117	82	72	65	7	16	21	58	74	110	263	141	142	80	28	76	194	40	60	47	4	8	112	14	40	51	12	20	74	20	70	91	53	104	149	86	149	13	42	79	6	68	38	25
461	28	47	30	61	90	157	101	106	78	9	22	78	75	89	120	300	173	187	87	33	88	242	46	86	55	8	9	127	15	43	54	14	21	78	24	71	92	57	105	153	90	151	13	44	85	9	69	40	27
YAR015W
TCA	ATT	ACG	AAG	ACT	GAA	CTG	GAC	GGT	ATA	TTG	CCA	TTG	GTG	GCC	AGA	GGT	AAA	GTT	AGA	GAC	ATA	TAT	GAG	GTA	GAC	GCT	GGT	ACG	TTG	CTG	TTT	GTT	GCT	ACG	GAT	CGT	ATC	TCT	GCA	TAT	GAC	GTT	ATT	ATG	GAA	AAC	AGC	ATT	CCT
190	98	76	9	24	21	31	23	25	12	13	32	31	54	21	6	39	99	60	70	20	32	39	44	41	39	37	34	108	36	105	29	9	7	101	26	3	38	22	17	7	20	18	63	47	65	21	25	14	72
0.862129	1.67148	2.15532	18.2005	6.82519	7.80022	5.28402	7.12194	6.55218	13.6504	12.6004	5.11889	5.28402	3.03342	7.80022	27.3008	4.20012	1.65459	2.73008	2.34007	8.19023	5.11889	4.20012	3.72283	3.99523	4.20012	4.42715	4.81778	1.51671	4.55013	1.56004	5.64843	18.2005	23.4007	1.62183	6.30018	43.1065	4.31065	7.44566	9.63556	23.4007	8.19023	9.10026	2.60007	3.4852	2.52007	7.80022	6.55218	11.7003	2.27506
310	168	136	17	40	40	41	36	45	15	20	42	55	83	23	14	51	171	77	97	28	56	58	73	62	53	49	56	161	60	152	48	11	12	166	37	7	57	25	34	10	38	41	89	81	116	38	46	28	115
318	172	138	20	40	42	43	48	57	29	22	52	70	108	30	21	66	198	111	126	40	64	73	84	84	69	59	70	193	68	181	53	12	16	189	41	8	66	28	39	13	41	51	92	87	122	41	47	28	125
YBL007C
ACT	GTG	TTT	CTG	GGC	ATC	TAT	AGG	GCC	GTC	TAT	GCC	TAT	GAG	CCG	CAG	ACA	CCA	GAA	GAA	CTG	GCC	ATC	CAA	GAA	GAC	GAT	CTG	TTG	TAC	CTC	TTA	CAG	AAG	TCA	GAC	ATT	GAC	GAT	TGG	TGG	ACA	GTA	AAG	AAA	AGA	GTC	ATT	GGT	TCC
70	9	3	4	45	3	15	17	0	2	7	8	8	17	46	61	51	15	37	11	45	7	5	19	19	29	15	36	30	28	54	50	61	30	12	25	24	84	57	92	28	19	38	16	22	91	14	16	13	16
1.06098	8.25204	24.7561	18.5671	1.65041	24.7561	4.95122	4.36873	25.6098	17.4146	10.6098	9.28354	9.28354	4.36873	1.61453	1.21751	1.45624	4.95122	2.00725	6.75167	1.65041	10.6098	10.1005	3.90886	3.90886	2.56098	4.95122	2.06301	2.47561	2.65244	1.37534	1.48537	1.21751	2.47561	6.18903	2.97073	3.09451	0.884147	1.30295	0.645812	2.65244	3.90886	1.95443	4.64177	3.37583	0.816135	5.30488	4.64177	5.71295	4.64177
128	18	6	4	78	6	18	35	4	8	8	17	11	29	77	92	93	27	55	13	64	6	12	28	30	51	24	44	40	36	80	57	112	45	17	41	36	141	88	166	35	25	56	29	39	134	25	22	25	32
128	18	7	6	87	10	23	37	8	11	19	19	17	35	92	112	103	33	68	29	91	12	27	43	34	77	30	82	62	82	106	74	132	63	24	61	36	181	106	214	51	31	73	33	43	157	29	25	29	34
YBL024W
GCT	AGA	AGA	AAG	AAT	TTC	AAA	AAA	GGG	AAC	AAG	AAG	ACT	TTT	GGT	GCT	CGT	GAT	GAC	TCG	AGA	GCT	CAA	AAA	AAC	TGG	TCT	GAA	CTG	GTA	AAG	GAA	AAT	GAA	AAA	TGG	GAA	AAA	TAC	TAT	AAG	ACT	TTA	GCT	CTT	TTC	CCA	GAA	GAT	CAA
71	23	24	179	18	4	17	24	17	21	37	30	20	39	29	20	32	15	5	16	1	8	11	7	1	8	5	17	11	12	6	4	4	15	6	7	2	19	15	14	30	11	4	22	67	60	64	16	4	2
1.50569	4.64801	4.45434	0.597231	5.93913	26.7261	6.28849	4.45434	6.28849	5.09068	2.8893	3.56348	5.34521	2.74113	3.68635	5.34521	3.34076	7.12695	21.3809	6.68152	26.8604	13.363	9.71857	15.272	26.8604	13.363	21.3809	6.28849	9.71857	8.90869	17.8174	26.7261	26.7261	7.12695	17.8174	15.272	26.8604	5.62654	7.12695	7.63602	3.56348	9.71857	26.7261	4.85928	1.59559	1.78174	1.67038	6.68152	26.7261	26.8604
160	74	50	432	45	15	39	46	47	45	100	67	45	89	71	57	79	35	6	38	9	16	24	21	10	16	12	43	30	34	22	13	7	31	15	20	5	43	31	26	73	26	12	41	170	144	129	41	7	9
165	76	56	439	47	15	40	48	48	45	104	70	47	94	77	58	82	36	6	40	9	16	24	21	10	16	12	43	30	34	22	13	7	32	18	25	16	47	32	26	74	31	13	56	193	157	139	45	7	11
YBL032W
TCA	CAG	TTC	TTC	GAA	GCT	GCT	ACT	CCC	GTT	GCA	ATT	CCC	ACA	AAC	AAT	ACC	AAC	GGC	GGC	TCC	AGT	GAT	GCC	GGC	AGC	GCC	GCC	ACT	GGC	GGC	GCC	CCC	GTT	GTT	GGC	ACC	ACC	GCT	CAA	CCC	ACC	ATC	AAT	CAC	AGG	CTT	TTG	CTG	TCA
32	17	23	9	7	5	6	19	21	5	18	3	5	9	30	13	11	4	13	10	1	6	1	0	0	0	0	0	0	0	0	0	0	0	0	0	0	1	3	4	8	12	4	3	17	8	13	13	76	52
4.36563	8.21765	6.07392	15.5222	19.9572	27.94	23.2833	7.35264	6.65238	27.94	7.76112	35.8205	27.94	15.5222	4.65667	10.7462	12.7	34.925	10.7462	13.97	35.8205	23.2833	35.8205	35.8205	35.8205	35.8205	35.8205	35.8205	35.8205	35.8205	35.8205	35.8205	35.8205	35.8205	35.8205	35.8205	35.8205	35.8205	35.8205	34.925	17.4625	11.6417	34.925	35.8205	8.21765	17.4625	10.7462	10.7462	1.83816	2.68654
90	32	49	26	10	11	14	37	29	8	44	13	10	18	49	22	28	13	21	16	6	11	12	8	8	17	8	8	9	4	10	10	10	5	19	8	7	7	13	9	16	12	8	7	35	14	27	25	148	101
90	32	49	28	10	11	14	37	31	8	44	13	10	18	50	23	28	13	22	16	7	11	12	8	8	17	8	8	10	4	10	10	10	5	21	8	7	9	18	14	23	19	18	8	56	16	27	26	155	109
YBL036C
TCC	ACT	GGT	ATT	ACT	TAT	GAT	GAA	GAT	AGA	AAG	ACA	CAA	TTA	ATT	GCC	CAA	TAC	GAA	TCT	GTA	AGG	GAA	GTT	GTG	AAT	GCA	GAG	GCA	AAA	AAT	GTT	CAT	GTT	AAT	GAA	AAT	GCC	TCC	AAA	ATT	TTA	TTA	TTG	GTT	GTT	TCG	AAA	TTG	AAA
19	0	1	6	14	17	2	15	18	40	18	31	3	11	14	19	7	16	5	15	1	22	24	14	43	16	61	32	25	13	20	8	8	3	2	20	8	5	2	1	2	18	0	23	7	3	12	6	6	77
5.58001	32.1273	32.1273	17.67	7.57287	6.23648	32.1273	7.06801	5.89001	2.6505	5.89001	3.42001	32.1273	9.6382	7.57287	5.58001	15.1457	6.62626	21.204	7.06801	32.1273	4.8191	4.41751	7.57287	2.46559	6.62626	1.73804	3.31313	4.24081	8.1554	5.30101	13.2525	13.2525	32.1273	32.1273	5.30101	13.2525	21.204	32.1273	32.1273	32.1273	5.89001	32.1273	4.60958	15.1457	32.1273	8.83502	17.67	17.67	1.37689
87	11	8	17	76	46	14	43	79	152	65	103	14	45	34	64	23	52	9	54	11	71	80	54	158	58	157	113	83	45	64	28	21	8	12	68	37	18	9	13	10	44	10	56	28	11	31	14	22	231
88	17	12	24	83	57	22	56	84	162	71	115	19	58	69	89	53	82	28	82	30	80	93	64	187	67	199	144	105	65	93	37	34	27	22	80	48	26	15	56	53	115	55	131	68	21	43	26	50	322
YBL039C
AAG	TAC	GTT	GTT	GTT	TCA	GGT	GGT	GTC	ATT	TCG	GGT	ATC	GGT	AAA	GGT	GTT	CTT	GCA	TCT	TCA	ACT	GGT	ATG	CTA	ATG	AAA	ACC	CTC	GGT	TTA	AAG	GTT	ACG	TCA	ATT	AAA	ATT	GAC	CCT	TAT	ATG	AAC	ATT	GAT	GCA	GGT	ACT	ATG	TCT
211	72	91	14	45	61	36	68	18	19	103	60	25	47	94	76	33	195	43	61	37	9	25	63	12	14	58	24	26	17	19	50	2	104	82	20	10	6	31	11	11	12	16	29	28	50	33	40	61	54
0.872014	2.55549	2.02192	13.1425	4.08878	3.01631	5.11097	2.70581	10.2219	9.68394	1.78636	3.06658	7.3598	3.91479	1.95739	2.42099	5.5756	0.943564	4.27895	3.01631	4.97284	20.4439	7.3598	2.92055	15.3329	13.1425	3.17233	7.66646	7.07673	10.8232	9.68394	3.6799	30.6658	1.76918	2.24384	9.19975	18.3995	30.6658	5.93532	16.7268	16.7268	15.3329	11.4997	6.34465	6.57125	3.6799	5.5756	4.59987	3.01631	3.40731
303	107	136	26	82	91	53	93	27	32	163	90	36	76	133	112	54	279	73	63	60	15	48	86	14	24	94	39	48	30	34	81	1	157	125	31	17	8	48	13	12	23	27	53	47	74	65	60	108	69
324	111	139	29	89	103	56	136	33	39	179	103	43	83	142	119	61	321	82	72	65	18	50	95	16	24	97	39	50	30	34	82	1	159	126	31	18	9	49	17	17	23	28	65	48	75	67	61	111	77
YBL040C
AAT	CCG	TTT	AGA	ATC	TTA	GGT	GAT	TTA	TCA	CAT	CTA	ACC	AGT	ATA	CTG	ATC	CTG	ATT	CAT	AAT	ATC	AAG	ACC	ACA	AGG	TAC	ATT	GAA	GGT	ATT	TCT	TTC	AAG	ACC	CAA	ACG	TTG	TAC	GCT	TTG	GTT	TTC	ATA	ACA	CGA	TAC	TTG	GAT	CTC
104	74	44	24	8	5	9	4	5	3	8	20	14	8	16	19	2	13	15	28	28	18	7	12	73	69	45	56	14	47	26	5	30	22	28	20	39	6	13	4	24	21	15	16	20	120	59	17	10	11
0.762932	1.07223	1.80329	3.30604	9.91811	15.869	8.8161	19.8362	15.869	26.4483	9.91811	3.96725	5.66749	9.91811	4.95906	4.17605	33.0604	6.10345	5.28966	2.83375	2.83375	4.40805	11.335	6.61207	1.08692	1.14993	1.76322	1.41687	5.66749	1.68819	3.05173	15.869	2.64483	3.60659	2.83375	3.96725	2.03449	13.2241	6.10345	19.8362	3.30604	3.77833	5.28966	4.95906	3.96725	0.661208	1.34483	4.66735	7.93449	7.21317
488	359	211	115	30	27	38	20	31	21	26	98	50	26	69	60	7	48	64	125	97	74	27	38	276	256	171	201	55	151	87	12	106	69	91	74	120	22	57	25	108	110	62	74	88	474	242	78	36	53
492	362	214	116	31	28	43	28	35	26	38	109	66	35	117	116	44	125	92	184	141	87	45	58	376	343	236	271	71	218	131	23	136	92	137	163	203	32	69	28	118	116	63	76	90	550	295	90	38	59
YBL041W
GCC	ACT	ATT	GCA	TCA	GAA	TAC	TCT	TCG	GAG	GCG	TCA	AAT	ACA	CCC	ATT	GAA	CAT	CAA	TTC	AAT	CCT	TAC	GGT	GAT	AAT	GGT	GGT	ACA	ATC	CTG	GGC	ATT	GCA	GGT	GAA	GAT	TTC	GCA	GTG	TTA	GCA	GGC	GAT	ACA	AGA	AAT	ATC	ACC	GAT
98	23	29	67	22	43	49	12	57	87	38	0	17	19	86	41	8	5	0	13	45	61	86	43	60	34	49	179	255	41	110	52	63	150	40	87	13	74	92	82	87	77	85	26	517	48	20	6	14	6
2.31206	9.8514	7.81318	3.38183	10.2992	5.26936	4.62413	18.8819	3.97513	2.60439	5.96269	21.9132	13.3284	11.9254	2.63468	5.5264	13.8053	13.8053	13.8053	10.9805	5.03516	3.71446	2.63468	5.26936	3.77637	6.66418	4.62413	1.26582	0.888558	5.5264	2.05984	4.35735	3.59654	1.51055	5.66456	2.60439	17.4294	3.06192	2.46285	2.7632	2.60439	2.94263	2.66567	8.7147	0.394437	4.72046	11.3291	21.9132	16.1844	21.9132
175	35	43	99	40	79	101	20	82	112	52	17	21	23	116	46	34	17	18	21	46	74	90	47	72	41	59	195	273	43	126	56	42	98	29	80	17	95	102	102	96	103	134	45	631	52	18	11	22	19
181	37	51	108	73	90	112	39	137	136	67	34	51	49	218	68	49	91	173	50	139	127	147	117	246	85	85	321	465	71	217	98	110	211	315	156	25	135	154	150	128	114	159	53	962	84	28	15	25	19
YBL045C
CTA	AGA	ACA	GTA	ACT	TCA	AAG	ACT	GTA	TCT	AAC	CAG	TTC	AAG	AGG	TCT	TTG	GCT	ACA	GCT	GTA	GCA	ACC	CCC	AAG	GCC	GAA	GTA	ACG	CAA	TTA	TCT	AAC	GGT	ATA	GTT	GTA	GCC	ACT	GAG	CAT	AAT	CCT	TCC	GCT	CAC	ACA	GCC	TCT	GTC
30	4	11	28	34	14	6	8	19	0	10	30	9	35	89	19	50	18	1	0	1	0	0	85	5	32	28	2	35	45	28	28	16	18	1	11	28	39	16	17	22	3	1	18	0	1	16	17	13	5
2.66116	19.9587	7.25771	2.85125	2.34808	5.70249	13.3058	9.97936	4.20183	25.4251	7.98348	2.66116	8.87054	2.281	0.897021	4.20183	1.5967	4.43527	25.4251	25.4251	25.4251	25.4251	25.4251	0.939234	15.967	2.49484	2.85125	25.4251	2.281	1.77411	2.85125	2.85125	4.98968	4.43527	25.4251	7.25771	2.85125	2.04705	4.98968	4.69617	3.62886	25.4251	25.4251	4.43527	25.4251	25.4251	4.98968	4.69617	6.14114	15.967
85	10	22	63	76	31	9	25	51	8	23	60	20	72	173	44	104	33	7	8	5	8	8	165	10	39	66	5	92	101	76	68	26	28	9	25	70	89	32	30	54	10	8	36	9	6	42	49	21	12
87	14	24	80	111	37	26	30	53	8	24	77	24	109	219	54	136	40	10	14	12	17	18	214	12	62	82	12	106	111	83	77	36	35	11	27	81	105	34	33	61	13	8	39	9	6	43	54	21	12
YBL047C
GCA	TCT	ATT	ACT	TTT	AGA	ACT	CCA	TTA	TCC	TCT	CAG	GAA	CAA	GCC	TTT	TAT	AAT	CAG	AAA	TTT	CAC	CAA	TTG	GAT	ACG	GAA	GAT	CTC	GGG	GTG	GTC	ACT	GGC	GAG	GCA	GTC	AGA	CCG	CTC	TTC	GCG	TCT	TCT	GGT	CTT	CCA	GGG	CAA	TTA
145	8	27	1	16	6	4	3	13	2	6	4	25	18	12	22	46	8	17	12	20	18	44	92	64	98	77	15	27	48	59	15	56	64	34	1	13	9	5	73	19	11	1	3	27	9	10	63	14	14
0.549559	9.96076	2.95134	17.3111	4.98038	13.281	12.5506	16.7341	6.1297	17.3111	13.281	12.5506	3.18744	4.42701	6.64051	3.62209	1.73231	9.96076	4.68742	6.64051	3.9843	4.42701	1.81105	0.866153	1.2451	0.731811	1.03488	5.31241	2.95134	1.66013	1.35061	5.31241	1.42297	1.2451	2.34371	27.478	6.1297	8.85401	15.9372	1.09159	4.194	7.24419	27.478	26.562	2.95134	8.85401	7.96861	1.26486	5.69186	5.69186
242	15	41	2	21	7	14	5	16	7	6	10	30	30	14	35	60	10	17	19	23	26	49	105	79	145	97	21	24	56	57	25	69	80	44	3	13	11	6	106	24	14	12	5	50	13	15	88	14	14
242	15	41	2	21	10	24	5	20	9	8	11	43	56	28	69	93	13	32	33	39	30	81	150	98	179	125	27	35	73	74	28	91	101	61	6	16	12	6	113	24	16	13	6	51	13	16	90	15	15
YBL050W
TCA	GAC	CCT	GTA	GAG	TTA	TTG	AAA	AGA	GCT	GAG	AAG	AAG	GGT	GTT	CCT	TCA	TCG	GGT	TTC	ATG	AAA	TTG	TTT	AGC	GGT	TCT	GAT	TCA	TAC	AAG	TTT	GAG	GAG	GCT	GCT	GAT	CTT	TGT	GTC	CAA	GCA	GCC	ACC	ATT	TAC	CGT	CTA	AGA	AAA
29	0	2	6	5	8	4	17	26	9	11	21	14	11	16	23	13	29	13	3	13	23	42	19	26	5	15	26	29	40	88	75	17	68	29	23	12	72	28	0	52	68	36	25	5	29	9	9	15	8
4.08696	50.2212	50.2212	19.7537	23.7044	14.8152	29.6305	6.97188	4.55854	13.1691	10.7747	5.6439	8.46585	10.7747	7.40762	5.15313	9.11707	4.08696	9.11707	39.5073	9.11707	5.15313	2.82195	6.238	4.55854	23.7044	7.90146	4.55854	4.08696	2.96305	1.34684	1.58029	6.97188	1.74297	4.08696	5.15313	9.87683	1.64614	4.23293	50.2212	2.27927	1.74297	3.29228	4.74088	23.7044	4.08696	13.1691	13.1691	7.90146	14.8152
85	5	8	18	11	21	14	45	74	18	28	40	30	21	30	45	26	57	32	4	26	41	76	34	59	3	20	49	46	64	146	138	27	95	46	37	24	134	51	3	93	108	71	48	8	62	20	24	34	21
90	14	16	21	18	32	19	71	91	26	58	87	61	51	58	62	41	111	65	28	131	150	134	107	108	20	48	129	94	133	286	256	56	196	85	66	40	216	82	8	147	199	115	67	18	96	29	36	39	28
YBL056W
GGT	CAA	ATA	TTG	TCC	AAT	CCA	ATT	ATC	GAC	AAA	GAG	CAT	CAT	TCT	GGT	ACG	GAC	TGT	TTG	ACA	GCG	TTT	GGA	CTA	TGT	GCC	ATG	CAA	GGC	TGG	CGT	ATG	TCC	ATG	GAA	GAT	GCC	CAT	ATT	GTT	GAG	CCG	AAC	CTT	TTG	GCT	GAG	TCT	GAC
79	141	24	33	2	10	34	13	20	31	47	28	16	22	12	16	28	31	15	9	12	4	7	46	21	12	25	19	9	17	5	1	24	29	7	8	14	14	44	24	14	1	51	11	22	7	9	28	3	16
0.837777	0.469393	2.75768	2.00559	23.4696	6.61844	1.9466	5.09111	3.30922	2.13498	1.40818	2.36373	4.13652	3.00838	5.51537	4.13652	2.36373	2.13498	4.41229	7.35382	5.51537	16.5461	9.45491	1.43879	3.15164	5.51537	2.64738	3.48339	7.35382	3.8932	13.2369	23.4696	2.75768	2.28222	9.45491	8.27305	4.72746	4.72746	1.50419	2.75768	4.72746	23.4696	1.29773	6.01676	3.00838	9.45491	7.35382	2.36373	22.0615	4.13652
205	358	62	77	5	26	83	35	58	58	114	55	40	47	31	47	65	74	41	19	31	13	18	102	46	29	74	48	24	43	7	2	63	77	11	21	39	22	126	58	24	8	125	32	43	27	30	47	6	35
212	359	62	77	5	27	84	35	58	60	120	56	41	48	31	47	65	77	41	19	32	14	18	102	46	29	75	49	24	43	8	2	65	77	11	21	39	22	128	58	25	8	126	32	44	27	30	49	7	36
YBL058W
GCG	GAA	ATA	CCT	GAT	GAA	ACC	ATC	CAG	CAG	TTC	ATG	GCA	TTG	ACC	AAT	GTG	TCG	CAT	AAC	ATA	GCC	GTT	CAA	TAT	CTC	TCT	GAA	TTT	GGA	GAT	TTA	AAT	GAA	GCA	CTA	AAT	TCC	TAT	TAT	GCT	TCT	CAA	ACG	GAT	GAC	CAA	AAG	GAT	AGA
23	7	20	12	98	32	11	18	41	22	43	39	28	17	14	8	54	23	7	14	29	15	6	9	2	5	6	0	8	2	53	4	2	24	10	11	20	24	3	16	25	17	27	43	23	38	57	20	27	56
5.34367	17.5578	6.14522	10.242	1.25413	3.84076	11.1731	6.82802	2.99767	5.58656	2.85824	3.15139	4.38944	7.22967	8.77888	15.363	2.27601	5.34367	17.5578	8.77888	4.23808	8.19362	20.4841	13.656	61.4522	24.5809	20.4841	62.0729	15.363	61.4522	2.31895	30.7261	61.4522	5.12101	12.2904	11.1731	6.14522	5.12101	40.9681	7.68152	4.91617	7.22967	4.55201	2.85824	5.34367	3.23433	2.15622	6.14522	4.55201	2.19472
40	9	49	29	147	60	17	28	68	43	70	72	52	28	21	18	89	35	11	29	37	24	12	13	4	6	11	2	14	3	111	5	1	44	14	19	33	42	8	26	37	31	49	75	42	49	93	46	35	95
48	11	56	30	154	62	20	29	70	43	76	76	58	30	24	18	98	37	12	31	37	24	13	13	4	6	11	2	14	3	112	5	2	46	15	22	38	46	10	42	42	32	52	81	44	51	105	48	38	106
YBL064C
TTT	AGT	AGA	ATT	TGT	AGC	GCT	CAA	TTA	AAG	AGG	ACG	GCA	TGG	ACC	CTT	CCT	AAG	CAG	GCT	CAC	TTG	CAA	TCA	CAG	ACG	ATT	AAA	ACA	TTT	GCC	ACA	GCA	CCT	ATT	CTG	TGC	AAA	CAA	TTC	AAA	CAA	AGT	GAT	CAA	CCA	AGA	CTA	AGA	ATA
53	9	4	7	9	6	1	6	4	0	5	0	2	2	1	1	15	45	62	5	22	25	26	54	14	41	12	22	14	37	5	10	24	3	1	9	5	3	22	3	14	16	8	44	110	28	25	10	7	1
1.60533	9.45364	21.2707	12.1547	9.45364	14.1805	38.674	14.1805	21.2707	38.674	17.0165	38.674	38.674	38.674	38.674	38.674	5.67218	1.89073	1.3723	17.0165	3.8674	3.40331	3.27241	1.57561	6.07734	2.07519	7.09023	3.8674	6.07734	2.29953	17.0165	8.50827	3.54511	28.3609	38.674	9.45364	17.0165	28.3609	3.8674	28.3609	6.07734	5.31767	10.6353	1.9337	0.773479	3.03867	3.40331	8.50827	12.1547	38.674
256	47	13	28	33	25	17	18	20	4	19	3	6	11	6	8	47	165	241	23	65	94	105	196	39	137	41	63	50	118	14	36	91	6	6	39	13	7	84	11	66	64	35	189	426	107	72	45	21	5
259	47	15	33	33	30	22	30	48	5	36	16	24	56	18	61	73	211	290	36	82	112	131	245	53	189	55	85	63	176	17	43	115	13	51	63	29	16	91	11	67	64	35	199	483	128	90	56	22	8
YBL076C
TCC	GAG	AGT	AAC	GCA	CAC	TTC	TCA	TTT	CCA	AAG	GAG	GAA	GAA	AAA	GTT	CTA	TCT	CTT	TGG	GAT	GAA	ATA	GAT	GCC	TTT	CAT	ACT	TCA	TTA	GAA	TTA	ACA	AAA	GAC	AAA	CCG	GAG	TTT	TCC	TTC	TTC	GAT	GGG	CCT	CCA	TTT	GCC	ACC	GGT
243	275	64	71	44	13	48	92	126	68	131	223	34	57	24	30	93	62	29	66	20	78	42	57	8	75	92	78	37	10	149	117	139	45	49	111	241	234	196	77	127	54	23	72	22	237	274	65	10	13
1.11914	0.988915	4.24924	3.8303	6.18072	20.9193	5.66566	2.956	2.15835	3.99929	2.07597	1.21951	7.99857	4.77108	11.3313	9.06505	2.92421	4.38631	9.37764	4.12048	13.5976	3.48656	6.47504	4.77108	33.9939	3.62602	2.956	3.48656	7.35004	27.1952	1.82518	2.32437	1.95649	6.04337	5.55003	2.45001	1.12843	1.16219	1.38751	3.53184	2.14135	5.03614	11.824	3.7771	12.3614	1.14748	0.992524	4.18387	27.1952	20.9193
130	149	37	43	22	3	31	61	63	37	58	118	17	31	13	21	48	29	19	35	7	29	21	35	4	48	50	33	15	4	86	63	67	29	21	52	94	143	113	27	53	33	14	38	12	123	116	28	5	13
132	155	37	43	22	3	31	63	63	37	60	123	18	33	13	22	49	30	19	36	9	34	23	35	4	54	64	43	25	7	96	71	71	31	22	65	117	163	125	31	62	36	17	42	13	133	133	37	6	14
YBL091C
ACA	GAC	GCT	GAA	ATA	GAA	AAT	TCC	CCT	GCT	TCT	GAT	TTA	AAA	GAA	TTG	AAT	TTG	GAG	AAT	GAA	GGC	GTT	GAA	CAG	CAA	GAC	CAG	GCA	AAA	GCT	GAC	GAG	TCA	GAC	CCA	GTA	GAA	AGC	AAA	AAG	AAG	AAG	AAC	AAG	AAA	AAG	AAG	AAG	AAG
86	15	2	6	3	11	9	5	12	4	4	1	3	1	7	15	3	30	44	18	47	43	29	5	68	22	105	113	47	71	60	33	53	20	20	93	60	12	32	18	20	15	10	3	18	11	17	27	18	80
1.30499	7.48196	14.0287	14.0287	14.0287	10.2027	12.4699	14.0287	9.35245	14.0287	14.0287	14.0287	14.0287	14.0287	14.0287	7.48196	14.0287	3.74098	2.55067	6.23497	2.38786	2.60999	3.86998	14.0287	1.65043	5.10134	1.06885	0.993181	2.38786	1.5807	1.87049	3.40089	2.11754	5.61147	5.61147	1.20677	1.87049	9.35245	3.50717	6.23497	5.61147	7.48196	11.2229	14.0287	6.23497	10.2027	6.60173	4.15665	6.23497	1.40287
179	27	11	17	9	22	19	16	16	14	11	14	12	18	10	20	9	41	56	32	63	54	39	9	77	25	132	139	52	91	73	44	52	28	26	121	81	20	50	29	30	24	18	13	34	24	33	45	35	155
181	29	13	17	11	23	30	28	26	25	34	25	28	23	29	35	74	122	99	76	129	78	73	13	134	61	221	214	92	147	121	65	91	37	37	183	116	26	67	37	35	24	19	13	36	24	36	47	36	158
YBL099W
TTG	GCT	CGT	ACT	GCT	GCT	ATT	CGT	TCT	CTA	TCG	AGA	ACT	CTA	ATT	AAC	TCT	ACC	AAG	GCC	GCA	AGA	CCT	GCC	GCT	GCT	GCT	TTG	GCT	TCC	ACC	AGA	AGA	TTG	GCT	TCC	ACC	AAG	GCA	CAA	CCC	ACA	GAA	GTT	TCC	TCC	ATC	TTA	GAG	GAA
110	43	19	16	40	18	8	43	28	3	21	1	0	4	2	16	4	13	110	61	31	10	29	13	54	28	28	25	40	147	66	108	140	47	55	57	45	25	124	107	235	129	91	32	30	50	2	6	0	1
3.17352	8.11829	18.373	21.8179	8.72717	19.3937	43.6358	8.11829	12.4674	49.7274	16.6232	49.7274	49.7274	49.7274	49.7274	21.8179	49.7274	26.8528	3.17352	5.72273	11.2609	34.9087	12.0375	26.8528	6.46457	12.4674	12.4674	13.9635	8.72717	2.37474	5.28919	3.23228	2.49348	7.42738	6.34703	6.12433	7.75748	13.9635	2.81521	3.26249	1.48548	2.7061	3.83612	10.909	11.6362	6.98173	49.7274	49.7274	49.7274	49.7274
104	37	14	11	35	19	10	43	33	10	22	11	4	9	6	14	8	9	105	53	36	9	21	10	43	31	25	21	37	117	58	85	118	48	42	45	49	22	113	88	181	116	64	26	25	48	9	6	6	7
104	37	15	11	35	19	10	43	35	12	23	11	7	10	10	14	9	11	114	68	43	18	43	14	58	38	31	27	52	178	100	112	150	55	49	58	52	23	133	110	236	154	78	30	29	51	9	7	7	7
YBR011C
ACC	TAC	ACT	ACC	AGA	CAA	ATT	GGT	GCC	AAG	AAC	ACC	TTG	GAA	TAC	AAA	GTT	TAT	ATC	GAA	AAG	GAT	GGT	AAG	CCA	GTT	TCT	GCC	TTC	CAC	GAC	ATT	CCC	TTG	TAC	GCT	GAC	AAG	GAA	AAC	AAC	ATT	TTC	AAC	ATG	GTT	GTT	GAA	ATT	CCA
1897	483	130	301	1074	67	262	199	153	302	200	79	47	73	241	139	448	516	408	456	769	435	328	260	684	215	43	96	207	119	182	91	110	272	838	343	74	6	580	244	166	240	431	150	334	34	36	222	555	441
0.926813	3.64009	13.5243	5.84108	1.63702	26.2413	6.71055	8.835	11.4913	5.82174	8.79082	22.2552	32.6918	24.0844	7.29529	12.6487	3.92447	3.40729	4.30923	3.85562	2.2863	4.04176	5.36026	6.76217	2.57042	8.17751	32.6918	18.3142	8.49355	14.7745	9.66024	19.3205	15.9833	6.46384	2.09805	5.12584	23.759	32.6918	3.03132	7.20559	10.5914	7.32568	4.07927	11.7211	5.26396	32.6918	32.6918	7.91966	3.16786	3.98677
382	77	27	64	221	13	42	49	30	56	31	19	6	19	46	25	95	99	79	84	151	73	44	44	125	37	8	17	38	30	39	15	20	56	161	67	14	9	103	42	22	51	74	24	59	8	11	50	109	72
384	77	27	64	223	13	44	50	35	59	41	23	10	23	59	29	100	100	84	86	157	83	48	49	140	41	8	19	45	32	43	17	24	57	166	69	14	11	111	47	26	56	78	25	66	9	12	57	125	86
YBR014C
GCT	ATT	GTT	ATA	AAC	AAA	AGA	AAC	GTG	AGA	GTC	TTG	GTA	ATA	ACT	AAT	TTA	CTG	CTC	ATT	GTT	GTG	TTT	TTT	GTG	TTA	AGG	AAT	TCG	AAT	GCT	AGC	GTC	AAC	GAA	AGT	ATT	ACT	ACT	CAC	CAT	CCT	GAT	TCA	TTG	GTG	ACG	TTT	GAC	AAT
70	26	41	19	20	19	34	24	29	13	5	7	4	19	7	3	8	14	11	3	8	10	11	20	7	6	4	3	19	11	11	35	6	10	14	18	18	6	9	20	16	16	7	2	6	73	32	14	19	14
1.04767	2.82065	1.7887	3.85984	3.66685	3.85984	2.15697	3.05571	2.52886	5.6413	14.6674	10.4767	18.3342	3.85984	10.4767	24.4456	9.16712	5.23835	6.66699	24.4456	9.16712	7.33369	6.66699	3.66685	10.4767	12.2228	18.3342	24.4456	3.85984	6.66699	6.66699	2.09534	12.2228	7.33369	5.23835	4.07427	4.07427	12.2228	8.14855	3.66685	4.58356	4.58356	10.4767	36.6685	12.2228	1.00462	2.29178	5.23835	3.85984	5.23835
432	149	247	106	131	120	195	154	171	83	25	33	32	129	37	20	43	79	65	17	54	50	73	125	40	27	28	19	121	59	61	202	43	49	65	101	110	34	47	118	79	75	45	10	35	416	168	75	111	96
432	152	248	107	131	121	195	154	171	83	25	34	32	132	38	20	43	80	65	17	54	52	74	130	42	27	28	20	125	64	63	207	43	56	73	131	127	38	59	131	91	85	52	15	41	452	185	83	124	102
YBR015C
CTG	CTT	ACC	AAA	AGG	TTT	TCA	AAG	CTG	TTC	AAG	CTG	ACG	TTC	ATA	GTT	TTG	ATA	TTG	TGC	GGG	CTG	TTC	GTC	ATT	ACA	AAC	AAA	TAC	ATG	GAT	GAG	AAC	ACG	TCG	GTC	AAG	GAG	TAC	AAG	GAG	TAC	TTA	GAC	AGA	TAT	GTC	CAG	AGT	TAC
114	15	20	31	29	5	22	13	18	11	29	75	24	32	39	31	22	39	25	35	23	28	19	19	12	12	11	13	6	6	7	11	18	31	15	2	0	3	7	9	24	33	17	31	36	6	3	21	4	12
0.619874	4.71104	3.53328	2.27954	2.43675	14.1331	3.21208	5.43582	3.92587	6.42415	2.43675	0.942209	2.9444	2.2083	1.81194	2.27954	3.21208	1.81194	2.82663	2.01902	3.07242	2.52377	3.71924	3.71924	5.8888	5.8888	6.42415	5.43582	11.7776	11.7776	10.0951	6.42415	3.92587	2.27954	4.71104	30.9937	30.9937	23.5552	10.0951	7.85174	2.9444	2.14138	4.1568	2.27954	1.96294	11.7776	23.5552	3.36503	17.6664	5.8888
441	56	74	124	106	18	88	50	67	38	95	274	110	117	132	111	85	168	104	106	68	106	66	65	51	47	50	56	36	19	34	43	67	123	55	6	11	9	28	37	104	140	70	124	147	16	13	88	17	52
460	77	86	136	123	25	104	67	78	52	118	319	130	125	158	121	95	185	116	124	79	124	79	71	52	52	50	57	36	19	34	44	70	124	58	6	11	10	29	37	105	140	72	127	149	16	14	89	17	53
YBR025C
CCT	CCA	AAG	AAG	CAA	GTC	GAA	GAA	AAA	AAG	GTC	TTA	TTG	GGT	CGT	CCA	GGT	AAT	AAC	TTG	AAA	GCC	GGT	ATT	GTC	GGT	TTG	GCC	AAT	GTT	GGT	AAG	TCT	ACC	TTT	TTC	CAA	GCC	ATC	ACT	AGA	TGT	CCA	TTG	GGT	AAC	CCA	GCT	AAC	TAT
175	356	153	963	400	198	67	90	130	230	153	109	87	84	151	39	99	134	35	243	173	135	119	90	109	77	111	114	95	104	78	67	47	114	35	59	80	93	61	51	47	236	89	110	64	64	133	25	28	35
3.57641	1.75807	4.09067	0.649919	1.56468	3.16097	9.34138	6.95414	4.8144	2.72118	4.09067	5.74195	7.19393	7.45086	4.14485	16.048	6.32194	4.67069	17.8821	2.57561	3.61776	4.63609	5.25943	6.95414	5.74195	8.12821	5.63849	5.49011	6.58813	6.018	8.02401	9.34138	13.3164	5.49011	17.8821	10.608	7.82341	6.72981	10.2602	12.272	13.3164	2.652	7.03227	5.68975	9.77926	9.77926	4.70581	25.0349	22.3526	17.8821
58	127	42	335	133	73	23	33	46	82	52	41	34	21	61	14	40	49	11	77	68	48	38	28	41	33	51	37	49	30	34	22	16	32	11	21	20	34	22	16	22	94	32	36	30	19	43	9	5	8
63	130	44	339	133	74	23	33	46	83	55	43	37	23	65	15	41	51	11	77	68	49	38	28	41	33	51	37	51	30	34	22	16	32	11	21	21	34	22	16	22	94	32	36	30	19	47	11	5	8
YBR026C
CTT	CCC	ACA	TTC	AAA	CGT	TAC	ATG	TCG	TCC	TCA	GCT	CAT	CAG	ATT	CCC	AAG	CAC	TTC	AAA	TCG	CTC	ATC	TAT	TCA	ACT	CAT	GAA	GTT	GAG	GAT	TGT	ACC	AAG	GTT	TTG	TCA	GTG	AAA	AAT	TAT	ACG	CCT	AAA	CAA	GAC	TTA	TCT	CAA	TCA
14	31	12	7	1	7	12	16	11	4	7	4	9	12	5	25	36	5	9	4	26	22	2	3	7	3	3	13	1	6	13	29	32	15	14	13	4	12	11	7	18	30	33	6	8	9	7	8	11	23
3.97629	1.79574	4.63901	7.95259	34.363	7.95259	4.63901	3.47926	5.06074	13.917	7.95259	13.917	6.18534	4.63901	11.1336	2.22672	1.54634	11.1336	6.18534	13.917	2.14108	2.53037	27.834	18.556	7.95259	18.556	18.556	4.28216	34.363	9.27801	4.28216	1.91959	1.73963	3.71121	3.97629	4.28216	13.917	4.63901	5.06074	7.95259	3.09267	1.8556	1.68691	9.27801	6.95851	6.18534	7.95259	6.95851	5.06074	2.42035
71	135	42	15	9	25	44	80	46	18	21	12	37	40	14	102	141	19	32	21	103	73	4	12	31	5	11	43	7	30	44	107	114	55	60	52	17	41	29	29	61	98	101	26	34	42	28	31	34	70
72	138	42	16	9	29	53	81	48	20	28	22	41	43	15	105	149	23	36	21	116	91	9	18	40	8	13	50	9	41	54	142	137	62	69	59	19	48	37	43	71	119	127	38	39	47	32	41	41	97
YBR034C
AGC	AAG	ACA	GCC	GTG	AAA	GAT	TCT	GCT	ACA	GAA	AAA	ACC	AAG	CTA	AGT	GAA	AGC	GAA	CAG	CAC	TAC	TTC	AAT	TCG	TAC	GAT	CAC	TAT	GGT	ATT	CAC	GAA	GAG	ATG	CTT	CAA	GAT	ACT	GTT	CGT	ACC	TTA	TCT	TAC	AGA	AAC	GCA	ATT	ATC
36	8	2	13	33	15	20	9	13	6	51	33	24	60	27	11	34	19	27	5	25	28	14	9	34	9	20	22	26	41	55	43	41	48	17	30	53	45	89	19	8	26	41	22	63	42	13	44	17	14
2.1595	9.71777	38.8711	5.98017	2.35582	5.18281	3.88711	8.63802	5.98017	12.957	1.52436	2.35582	3.23926	1.2957	2.87934	7.06747	2.28653	4.09169	2.87934	15.5484	3.10969	2.7765	5.55301	8.63802	2.28653	8.63802	3.88711	3.53373	2.99008	1.89615	1.41349	1.80796	1.89615	1.61963	4.57307	2.5914	1.46683	1.7276	0.873507	4.09169	9.71777	2.99008	1.89615	3.53373	1.234	1.851	5.98017	1.76687	4.57307	5.55301
102	21	4	23	87	37	45	23	26	21	112	79	47	151	68	18	72	50	68	16	63	59	16	16	67	15	38	38	52	99	120	87	74	101	30	59	101	98	180	36	11	57	76	61	138	95	26	109	46	32
110	23	6	39	101	41	51	28	37	28	138	94	55	176	85	24	87	62	94	26	93	93	42	41	107	26	71	76	107	131	149	108	118	143	46	93	141	140	237	53	19	82	92	68	170	112	34	130	56	39
YBR035C
ACT	AAA	CAA	GCT	GAG	GAG	ACC	CAA	AAG	CCA	ATC	ATA	TTT	GCT	CCT	GAG	ACG	TAT	CAA	TAT	GAT	AAA	TTT	ACT	TTG	AAT	GAA	AAA	CAA	CTT	ACT	GAC	GAC	CCA	ATC	GAT	CTT	TTC	ACC	AAA	TGG	TTC	AAC	GAA	GCC	AAG	GAA	GAC	CCA	AGG
144	59	61	25	77	22	9	12	11	75	26	8	44	48	57	75	77	45	25	25	79	19	7	4	7	4	2	3	59	12	11	12	19	61	26	16	28	10	9	30	214	9	21	48	55	75	54	36	143	157
1.19923	2.92693	2.83097	6.90756	2.24271	7.8495	19.1877	14.3907	15.699	2.30252	6.64188	16.9465	3.92475	3.59769	3.02963	2.30252	2.24271	3.83753	6.90756	6.90756	2.18594	9.08889	19.3675	24.8675	19.3675	24.8675	24.8675	24.8675	2.92693	14.3907	15.699	14.3907	9.08889	2.83097	6.64188	10.7931	6.16746	17.2689	19.1877	5.7563	0.745311	19.1877	8.22328	3.59769	3.1398	2.30252	3.19794	4.79691	1.20762	1.0159
317	124	139	70	165	48	17	27	32	149	47	21	90	116	110	159	154	96	55	52	131	33	16	17	16	15	17	18	118	15	17	29	40	113	53	25	38	19	6	52	346	18	27	78	107	128	92	53	200	228
325	127	146	73	181	58	23	34	39	169	69	24	96	124	122	165	179	106	66	61	173	44	19	23	25	21	20	26	168	49	118	39	54	160	86	59	79	42	118	209	537	38	56	128	180	188	118	81	326	380
YBR036C
TCT	ACC	ACA	CTA	CTT	TGG	TTT	TCA	AGT	GTA	ATA	GGC	TAC	GTG	ATT	CAA	ACA	AAA	TGT	TTG	TCT	AAC	ATA	CAA	TCT	AAA	AAG	GAA	ATC	TCC	GTG	GGG	CCC	AAT	GGT	ACA	ATT	GCA	ACG	CCT	GAA	ACT	AAC	GGC	GAC	AAC	GGA	AAC	TCA	AGT
29	7	24	8	16	12	11	20	23	40	137	66	31	64	62	78	5	13	3	7	37	3	22	30	17	15	4	11	12	12	34	29	24	10	14	13	2	14	16	24	17	0	19	16	26	6	58	21	20	13
2.2145	9.17435	2.67585	8.02756	4.01378	5.35171	5.83823	3.21102	2.79219	1.60551	0.468763	0.973038	2.07163	1.00344	0.72507	0.658672	12.8441	4.94004	18.3487	9.17435	1.73569	18.3487	2.91911	2.14068	3.77767	4.28137	16.0551	5.83823	5.35171	5.35171	1.88884	2.2145	2.67585	6.42205	4.58718	4.94004	18.3487	4.58718	4.01378	2.67585	3.77767	18.3487	3.38002	4.01378	2.47002	10.7034	1.10725	3.05812	3.21102	4.94004
72	8	49	12	42	31	30	60	65	112	329	165	78	150	186	199	13	27	13	17	93	8	49	69	39	46	15	26	42	46	102	87	63	27	34	41	11	36	39	75	45	9	61	55	81	18	151	54	55	35
134	34	76	45	106	119	32	64	77	121	390	195	100	195	247	293	15	37	14	18	123	10	57	74	42	46	15	26	42	46	104	89	64	28	38	46	12	39	40	75	45	9	64	56	86	19	153	56	56	37
YBR039W
TTG	TCA	AGA	ATT	GTA	TCA	AAC	AAT	GCA	ACA	CGC	TCC	GTA	ATG	TGC	CAC	CAA	GCG	CAA	GTG	GGT	ATT	CTT	TAT	AAG	ACT	AAC	CCA	GTG	AGA	ACT	TAT	GCT	ACT	TTG	AAA	GAA	GTG	GAA	ATG	CGT	TTG	AAA	TCT	ATC	AAA	AAT	ATT	GAG	AAG
33	15	50	21	20	11	17	12	78	48	32	18	18	26	22	53	15	67	60	37	58	91	52	42	11	32	26	16	12	14	10	11	51	3	3	10	31	24	19	31	68	47	119	6	6	15	20	4	62	33
3.80896	8.37971	2.51391	5.98551	6.28478	11.4269	7.39386	10.4746	1.61148	2.61866	3.92799	6.98309	6.98309	4.83445	5.71344	2.37162	8.37971	1.87606	2.09493	3.39718	2.16717	1.38127	2.41722	2.99275	11.4269	3.92799	4.83445	7.85598	10.4746	8.97826	12.5696	11.4269	2.46462	35.3078	35.3078	12.5696	4.0547	5.23732	6.61556	4.0547	1.84847	2.67438	1.05627	20.9493	20.9493	8.37971	6.28478	31.4239	2.02735	3.80896
63	36	95	52	39	22	31	23	134	93	59	23	29	46	40	89	27	119	118	81	90	146	87	78	25	47	43	29	20	18	20	25	85	9	3	27	51	39	35	70	116	83	218	8	13	26	37	6	116	53
67	39	101	55	42	31	41	36	154	108	83	50	45	65	50	104	31	140	132	90	114	183	105	96	27	62	52	30	24	23	25	35	112	10	4	32	61	47	44	79	131	96	250	10	21	37	51	10	148	75
YBR052C
CCG	AAA	GTC	GCT	ATT	TTG	ATT	TAT	TCA	GTG	GAC	GAT	ATA	ATT	GCC	ACA	TTA	GCA	GAA	AAT	GAA	AAA	AAA	GGT	ATA	GAG	ATA	GCT	GGT	GGT	GAG	GCT	GAG	ATT	TTC	CAA	GTG	CCA	GAC	GTC	AGC	TAT	AAA	ACT	GAA	TAT	GCG	ACA	GAA	GAG
100	41	26	4	18	17	18	90	68	78	40	7	9	23	15	41	23	35	28	15	36	16	12	13	44	30	27	18	39	27	26	14	20	11	17	40	90	49	41	18	40	6	10	6	34	50	48	48	19	14
1.14401	2.79027	4.40004	28.6002	6.35561	6.72947	6.35561	1.27112	1.68237	1.46668	2.86002	16.343	12.7112	4.97396	7.62673	2.79027	4.97396	3.2686	4.08575	7.62673	3.17781	7.15006	9.53342	8.80008	2.60002	3.81337	4.23707	6.35561	2.93336	4.23707	4.40004	8.1715	5.72005	10.4001	6.72947	2.86002	1.27112	2.33471	2.79027	6.35561	2.86002	19.0668	11.4401	19.0668	3.36474	2.28802	2.38335	2.38335	6.02111	8.1715
301	108	67	13	56	46	68	283	219	227	123	21	34	72	48	131	61	93	79	55	117	43	28	39	116	94	93	60	101	80	74	46	58	33	46	143	246	131	100	49	119	21	33	20	97	144	140	143	38	34
317	108	69	13	56	55	77	290	223	228	137	23	37	74	51	134	67	103	88	63	124	45	32	39	123	106	103	73	121	87	85	49	62	37	58	163	276	147	120	59	146	21	40	24	109	157	158	161	47	39
YBR068C
CTA	TCT	TCA	GAA	GAT	TTT	GGA	TCT	TCT	GGG	AAA	AAG	GAA	ACT	TCT	CCT	GAT	TCG	ATA	TCG	ATA	CGT	TCC	TTT	AGT	GCC	GGG	AAT	AAT	TTC	CAA	TCA	TCA	TCA	AGT	GAG	AAA	ACT	TAT	TCT	AAG	CAA	AAA	TCC	GGG	AGT	GAC	AAA	CTT	ATA
401	28	65	42	10	2	4	0	18	61	18	6	3	1	5	5	20	11	4	27	24	20	3	31	16	0	8	14	16	14	20	10	18	16	7	27	13	29	31	37	50	24	45	47	82	31	25	15	28	62
0.269918	3.98888	1.71829	2.65925	11.1689	13.9262	13.9262	13.9262	6.20492	1.83096	6.20492	13.9262	13.9262	13.9262	13.9262	13.9262	5.58443	10.1535	13.9262	4.13661	4.65369	5.58443	13.9262	3.60285	6.98053	13.9262	13.9262	7.97775	6.98053	7.97775	5.58443	11.1689	6.20492	6.98053	13.9262	4.13661	8.59142	3.85133	3.60285	3.01861	2.23377	4.65369	2.48197	2.37635	1.36206	3.60285	4.46754	7.4459	3.98888	1.80143
976	78	153	117	22	29	12	25	43	145	28	19	19	21	16	19	57	23	22	78	48	41	21	71	39	23	20	28	48	33	42	33	36	32	16	68	34	68	63	84	105	44	104	126	198	59	60	28	77	136
976	78	153	117	22	29	12	25	43	145	29	19	19	21	16	19	57	23	22	78	48	41	21	71	39	23	20	28	48	33	44	33	36	35	21	69	36	70	64	90	113	59	113	131	207	62	61	28	83	143
YBR069C
GAC	GAT	AGT	GTC	AGT	TTC	ATT	GCC	AAA	GAG	GCC	AGT	CCA	GCA	CAA	TAT	TCG	CAC	AGT	TTG	CAT	GAA	AGA	ACA	CAC	AGT	GAA	AAA	CAA	AAG	AGA	GAC	TTT	ACA	ATA	ACA	GAA	AAA	CAA	GAT	GAG	GTA	TCT	GGA	CAA	ACA	GCG	GAG	CCT	CGA
83	33	5	21	21	13	22	7	21	42	6	1	1	31	3	15	17	12	22	23	8	13	14	36	9	15	19	13	30	57	60	13	15	78	87	40	17	16	19	25	54	11	15	55	49	37	64	36	19	139
1.06461	2.67764	17.6725	4.20773	4.20773	6.7971	4.01647	12.6232	4.20773	2.10386	14.727	29.0665	29.0665	2.85039	29.0665	5.89082	5.19778	7.36352	4.01647	3.84184	11.0453	6.7971	6.31159	2.45451	9.81803	5.89082	4.65064	6.7971	2.94541	1.55021	1.4727	6.7971	5.89082	1.13285	1.01566	2.20906	5.19778	5.52264	4.65064	3.53449	1.63634	8.03293	5.89082	1.60659	1.80331	2.38817	1.38066	2.45451	4.65064	0.44499
254	110	13	68	55	29	59	17	53	119	17	4	8	99	8	53	56	30	61	52	18	34	34	98	23	26	49	36	73	146	151	30	26	201	211	97	37	34	35	59	114	18	34	132	115	71	160	84	45	446
256	110	13	69	55	30	60	17	53	126	21	7	9	107	10	55	61	37	71	74	45	45	37	140	47	41	63	42	97	211	212	43	43	248	258	120	54	53	53	179	263	56	49	166	146	102	201	113	54	610
YBR072W
TCA	TTT	AAC	AGT	CCA	TTT	TTT	GAT	TTC	TTT	GAC	AAC	ATC	AAC	AAC	GAA	GTT	GAT	GCC	TTT	AAC	AGA	TTG	CTG	GGT	GAA	GGC	GGC	TTA	AGA	GGC	TAC	GCA	CCA	AGA	CGT	CAG	TTA	GCA	AAC	ACA	CCC	GCA	AAG	GAT	TCT	ACT	GGC	AAG	GAA
17	9	3	6	10	4	9	4	1	1	15	18	84	11	7	0	0	3	19	12	17	30	20	3	1	2	0	4	2	0	6	9	34	32	41	16	20	2	20	12	29	47	8	3	8	8	24	35	14	7
3.00373	5.6737	11.468	8.51056	5.10633	12.7658	5.6737	12.7658	30.3948	30.3948	3.40422	2.83685	0.425528	4.64212	7.29476	21.2764	21.2764	11.9148	2.68754	4.25528	3.00373	1.70211	2.55317	11.9148	21.2764	17.8722	21.2764	12.7658	17.8722	21.2764	8.51056	5.6737	1.50186	1.59573	1.24545	3.19146	2.55317	25.5317	2.55317	4.25528	1.7608	0.760518	6.38292	17.0211	6.38292	6.38292	2.12764	1.45895	3.64738	7.29476
94	56	30	35	55	33	52	17	7	4	62	101	560	45	19	9	13	36	95	62	63	112	66	15	16	14	12	27	13	8	34	42	202	168	244	72	102	8	87	57	134	238	30	12	33	49	150	215	83	42
154	110	358	73	81	43	65	29	44	28	181	268	994	85	55	22	28	48	160	96	147	309	188	57	75	46	56	54	73	35	155	301	293	248	348	118	171	51	170	82	234	526	65	54	61	66	204	291	129	59
YBR078W
CAA	TTC	AAG	AAC	GCT	TTG	ACT	GCT	ACT	GCT	ATT	CTA	AGT	GCC	TCC	GCT	CTA	GCT	GCT	AAC	TCA	ACT	ACT	TCT	ATT	CCA	TCT	TCA	TGT	AGT	ATT	GGT	ACT	TCT	GCC	ACT	GCT	ACT	GCT	CAA	GCT	GAT	TTG	GAC	AAA	ATC	TCC	GGT	TGT	AGT
649	124	437	176	121	409	273	398	417	242	279	70	23	118	59	61	214	174	37	73	113	84	26	36	44	240	214	351	63	74	134	81	98	323	66	401	486	133	336	369	506	402	367	266	1230	195	42	14	25	93
1.72883	9.04846	2.56753	6.37505	9.2728	2.7433	4.10992	2.81912	2.69067	4.6364	4.02154	16.0287	28.3766	9.50855	19.0171	18.3936	5.24303	6.44833	28.3766	15.37	9.92928	13.3573	28.3766	28.3766	25.5002	4.67504	5.24303	3.19661	17.8097	15.1623	8.3732	13.852	11.4491	3.47371	17.0001	2.79803	2.30866	8.43616	3.33931	3.04067	2.21741	2.79107	3.05724	4.21808	0.912202	5.75389	14.9601	15.8909	15.8909	12.0646
130	21	99	30	19	75	51	76	85	59	54	13	10	20	13	12	38	35	10	16	20	9	7	10	8	39	41	54	11	9	21	27	20	41	12	64	86	25	67	54	79	70	62	44	163	37	6	3	12	15
130	21	100	31	19	75	52	76	85	59	56	13	10	20	15	14	41	35	10	17	24	11	9	11	22	46	54	60	12	14	31	38	39	60	61	82	98	28	75	61	88	87	80	56	226	46	18	8	19	18
YBR079C
GCC	CCC	CCA	CCA	TTC	CGT	CCT	GAA	AAT	GCC	ATT	AAG	AGA	GCC	GAT	GAA	CTT	ATT	TCT	GTT	GGC	GAA	AAA	CAA	GCT	GCT	TTA	CAA	TCT	TTG	CAT	GAT	TTC	ATA	ACT	GCC	AGA	AGA	ATC	CGT	TGG	GCT	ACA	CCT	TCA	ACT	GTT	GAG	CCA	GTC
57	17	16	11	21	1	7	3	18	15	31	47	32	19	15	44	68	14	43	36	47	60	21	30	31	50	24	23	113	27	17	18	23	113	44	74	81	58	68	63	28	51	25	7	33	24	10	23	14	18
2.78173	9.32697	9.90991	14.4144	7.55041	42.8537	22.6512	42.8537	8.80881	10.5706	5.11479	3.37359	4.95495	8.34519	10.5706	3.6036	2.33174	11.3256	3.68741	4.4044	3.37359	2.64264	7.55041	5.28528	5.11479	3.17117	6.60661	6.89385	1.40317	5.87254	9.32697	8.80881	6.89385	1.40317	3.6036	2.14268	1.95751	2.73377	2.33174	2.5168	5.6628	3.10899	6.34234	22.6512	4.8048	6.60661	15.8559	6.89385	11.3256	8.80881
51	16	16	20	18	5	8	2	16	16	35	43	30	21	13	44	72	18	37	35	59	64	9	35	23	50	21	18	102	35	14	13	23	106	50	78	99	45	62	63	37	51	31	9	28	27	11	29	11	15
55	17	17	20	19	7	13	3	20	23	42	57	38	26	17	57	84	23	52	45	69	79	16	41	37	74	38	30	136	53	17	17	31	121	60	84	119	54	76	83	45	54	38	10	32	29	12	29	11	16
YBR080C
TTC	AAG	ATA	CCT	GGT	TTT	GGA	AAA	GCT	GCT	GCA	AAT	CAT	ACT	CCA	CCA	GAT	ATG	ACA	AAC	ATG	GAT	ACC	CGT	ACA	CGC	CAT	TTA	AAG	GTG	TCA	AAC	TGT	CCA	AAT	AAC	TCC	TAT	GCA	CTC	GCA	AAC	GTA	GCT	GCT	GTC	TCA	CCA	AAT	GAT
5	6	20	14	37	10	8	5	4	2	14	5	0	2	5	26	24	25	18	9	29	12	23	11	30	55	6	6	7	3	7	6	4	2	4	3	2	8	7	12	24	5	6	7	13	3	2	6	2	0
13.9649	11.6374	3.49122	4.98746	1.88715	6.98244	8.72805	13.9649	17.4561	20.1805	4.98746	13.9649	20.1805	20.1805	13.9649	2.68555	2.90935	2.79298	3.87914	7.75827	2.40774	5.8187	3.03585	6.34767	2.32748	1.26954	11.6374	11.6374	9.97492	20.1805	9.97492	11.6374	17.4561	20.1805	17.4561	20.1805	20.1805	8.72805	9.97492	5.8187	2.90935	13.9649	11.6374	9.97492	5.37111	17.4813	17.4813	10.0809	17.4813	17.4813
16	27	77	46	125	43	20	14	6	13	49	20	11	8	14	95	84	100	58	25	104	36	64	30	105	172	19	12	25	7	27	32	15	7	11	10	8	25	21	41	80	19	29	24	60	17	12	20	8	23
16	27	78	47	128	46	20	15	8	19	58	21	18	11	27	132	86	101	60	29	112	39	73	33	112	205	20	16	27	7	27	33	15	8	11	10	8	25	21	41	80	19	29	24	61	17	12	20	8	23
YBR084W
TTG	TCG	AGA	CTA	TCT	TTA	TTG	AGT	AAC	TCG	AGG	GCG	TTC	CAA	CAG	GCC	AGA	TGG	CGC	ATT	TAC	CGC	TTA	AAA	GTT	TCG	CCA	ACT	GTG	CAT	GCT	TCT	CAA	TAC	CAT	ATT	CTT	TCT	GGT	AGG	AAA	CTT	GCT	CAA	TCT	ATT	CGA	GAA	AAA	GCC
36	9	3	5	1	5	6	15	16	24	16	39	9	16	32	6	19	159	89	1	3	38	24	33	7	24	64	32	51	20	1	6	12	6	12	6	17	11	16	42	16	11	3	8	18	15	28	58	60	32
2.49141	9.96564	14.1181	11.6898	14.1181	11.6898	9.74149	5.97938	5.60567	3.73712	5.60567	2.29976	9.96564	5.60567	2.80284	14.9485	4.72057	0.451274	1.00776	21.6644	21.6644	2.36028	3.73712	2.7179	12.813	3.73712	1.40142	2.80284	1.75864	4.48454	21.6644	14.9485	7.47423	14.9485	7.47423	14.9485	5.27593	8.15371	5.60567	2.13549	5.60567	8.15371	21.6644	11.2113	4.98282	5.97938	3.20324	1.54639	1.49485	2.80284
62	20	11	18	16	22	11	26	21	41	32	80	16	25	53	9	26	325	146	8	10	56	37	50	14	34	130	46	77	22	6	14	31	11	15	16	32	21	30	69	34	17	5	18	26	23	54	96	112	46
63	22	12	20	18	22	11	66	47	46	32	93	19	30	59	9	39	382	177	9	12	66	45	55	14	35	141	54	94	28	6	14	32	13	15	17	32	26	36	78	34	17	7	25	34	31	60	110	122	59
YBR088C
TTA	GAA	GCA	AAA	TTT	GAA	GAA	GCA	TCC	CTT	TTC	AAG	AGA	ATA	ATT	GAT	GGT	TTC	AAA	GAT	TGT	GTC	CAG	TTG	GTC	AAT	TTC	CAA	TGT	AAA	GAA	GAT	GGT	ATC	ATT	GCA	CAA	GCT	GTC	GAT	GAC	TCA	AGA	GTT	CTA	TTG	GTC	TCC	TTG	GAA
103	53	34	34	99	71	49	41	20	32	23	24	43	51	58	50	60	43	43	54	55	24	15	18	17	10	37	52	76	51	50	24	77	37	33	72	88	35	22	44	27	38	22	15	4	11	51	27	18	20
1.83354	3.5633	5.55456	5.55456	1.90763	2.65993	3.85418	4.60622	9.44275	5.90172	8.21109	7.86896	4.39198	3.70304	3.25612	3.7771	3.14758	4.39198	4.39198	3.49731	3.43373	7.86896	12.5903	10.4919	11.1091	18.8855	5.10419	3.63183	2.48493	3.70304	3.7771	7.86896	2.45266	5.10419	5.72288	2.62299	2.14608	5.39586	8.58432	4.29216	6.99463	4.96987	8.58432	12.5903	30.8587	17.1686	3.70304	6.99463	10.4919	9.44275
201	115	78	65	207	131	103	80	41	65	52	37	88	93	107	105	114	73	78	106	105	42	27	25	22	20	62	93	151	90	100	48	142	63	59	120	169	63	42	74	44	63	49	34	19	15	104	52	34	35
215	126	83	77	222	138	113	89	47	79	60	45	101	107	122	117	138	89	91	124	128	56	35	33	33	44	96	119	177	105	116	59	160	72	65	151	201	78	49	105	57	73	52	39	19	19	113	60	36	39
YBR096W
GGT	GTT	TGC	ACT	ATT	TTT	AGG	TGG	CTC	TTT	GCT	GCT	TAC	TTG	CTC	TCT	TCA	TAT	AAG	TCG	CTT	CCT	GGG	GCA	TAT	TTT	GTT	AGG	TTT	TAT	TAT	TAT	GTT	ATT	CAA	AAC	TTG	TTC	TTG	CCT	ATG	TTT	ACA	GGG	TTT	GAA	ACC	GAG	AAT	ATT
23	13	15	9	15	41	12	36	6	0	1	9	5	5	12	7	34	24	32	46	37	39	49	124	28	14	13	57	5	0	5	14	2	2	9	16	6	13	0	23	39	13	26	21	29	9	2	16	6	3
3.34835	5.924	5.13413	8.55689	5.13413	1.87834	6.41767	2.13922	12.8353	21.7393	21.7393	8.55689	15.4024	15.4024	6.41767	11.0017	2.26506	3.20883	2.40663	1.67417	2.08141	1.97467	1.57167	0.511513	2.75043	5.50086	5.924	1.35109	15.4024	31.0532	15.4024	5.50086	31.0532	31.0532	8.55689	4.81325	12.8353	5.924	31.0532	3.34835	1.97467	5.924	2.962	3.66724	2.65559	8.55689	31.0532	4.81325	12.8353	25.6707
102	56	72	50	70	194	44	145	21	18	10	26	23	21	41	20	156	94	128	186	139	172	206	533	89	57	41	177	20	4	23	65	19	9	36	68	31	63	12	108	181	63	130	94	126	39	19	83	17	17
103	59	77	68	75	213	57	162	27	30	26	55	64	186	76	35	192	158	149	206	156	191	248	705	117	69	59	247	34	5	24	68	19	9	37	69	31	66	12	108	182	65	130	94	128	39	19	86	17	17
YBR101C
GAA	AAG	CTA	TTA	CAG	TGG	TCT	ATT	GCG	AAT	TCT	CAA	GGG	GAC	AAA	GAA	GCT	ATG	GCT	AGG	GCC	GGC	CAA	CCT	GAT	CCT	AAA	TTG	CTA	CAG	CAG	TTA	TTC	GGT	GGT	GGT	GGT	CCT	GAC	GAT	CCA	ACC	TTA	ATG	AAA	GAA	TCC	ATG	GCT	GTT
74	23	11	16	32	13	8	4	9	30	18	18	25	3	18	21	14	15	1	13	3	1	0	2	14	8	9	5	4	25	15	12	15	10	10	91	70	23	2	5	69	27	7	3	9	20	9	9	4	3
0.902276	2.90298	6.06986	4.17303	2.08651	5.13603	8.34606	16.6921	7.41872	2.22561	3.70936	3.70936	2.67074	22.2562	3.70936	3.17945	4.76917	4.45123	36.686	5.13603	22.2562	36.686	36.686	33.3842	4.76917	8.34606	7.41872	13.3537	16.6921	2.67074	4.45123	5.56404	4.45123	6.67685	6.67685	0.733719	0.953835	2.90298	33.3842	13.3537	0.967659	2.47291	9.53835	22.2562	7.41872	3.33842	7.41872	7.41872	16.6921	22.2562
331	107	54	54	147	56	32	12	39	134	84	71	101	13	90	98	53	71	8	56	19	7	7	4	60	23	35	18	16	83	67	54	57	44	31	377	261	76	6	17	262	98	21	11	30	75	43	34	12	18
345	109	54	62	150	58	32	13	39	135	84	76	113	13	98	102	57	73	8	56	23	9	8	6	72	65	75	31	20	109	118	70	67	51	37	433	310	90	6	22	332	118	29	15	37	90	47	43	12	18
YBR111C
TTT	TTG	AGA	AAC	GTA	AGA	GTT	ATT	TCC	CTC	AAT	TCA	AGG	AGA	CTA	TTT	AGA	ACT	ATG	AGC	ACC	GTC	AAG	GGT	AAA	CCA	GAA	GAT	GCT	AAA	ATA	ATT	GAA	GCC	CGT	CAC	GTT	AAA	GAA	ACA	TCT	GAC	TGC	AAG	TGG	ATC	GGT	TTA	CAA	AAA
2	0	1	0	0	1	0	1	2	2	1	8	4	1	0	1	0	1	0	58	7	4	7	24	44	33	52	27	30	11	21	27	18	7	13	15	13	12	11	40	23	29	66	53	93	32	54	25	18	3
18.9378	18.9378	18.9378	18.9378	18.9378	18.9378	18.9378	18.9378	18.9378	18.9378	18.9378	18.9378	18.9378	18.9378	18.9378	18.9378	18.9378	18.9378	18.9378	3.22783	18.9378	18.9378	18.9378	7.80058	4.25486	5.67315	3.60027	6.93385	6.24046	17.0194	8.91495	6.93385	10.4008	18.9378	14.4011	12.4809	14.4011	15.6012	17.0194	4.68035	8.13973	6.45565	2.83657	3.53234	2.01305	5.85043	3.46692	7.48855	10.4008	18.9378
31	27	28	26	30	35	36	27	30	38	31	33	35	25	30	25	29	37	27	172	27	29	26	69	138	105	128	57	81	24	51	79	46	25	37	36	27	35	29	99	71	71	182	142	255	57	115	65	29	30
31	28	30	26	32	36	37	29	32	43	35	38	43	28	43	40	54	47	39	198	34	38	36	86	164	130	159	75	101	34	70	102	75	51	100	62	67	65	54	124	90	82	226	191	333	86	168	107	50	35
YBR121C
AGT	GTA	GAA	GAT	ATC	AAG	AAG	GCT	AGA	GCC	GCT	GTT	CCA	TTT	AAC	AGA	GAA	CAG	CTA	GAA	AGT	GTT	TTG	AGA	GGA	AGA	TTT	TTT	TAT	GCC	CCA	GCT	TTT	GAC	TTG	TAC	GGT	GGG	GTT	TCT	GGT	TTA	TAT	GAC	TAT	GGT	CCA	CCA	GGT	TGT
287	51	51	23	139	99	35	32	61	68	16	6	75	121	1	0	173	259	199	92	163	95	288	154	122	253	50	36	26	90	43	67	89	137	24	132	113	135	41	67	64	25	74	62	76	122	341	2144	164	207
1.37705	7.74928	7.74928	9.21673	2.84326	3.99205	9.21673	9.21673	6.47891	5.81196	9.21673	9.21673	5.26951	3.26622	9.21673	9.21673	2.28447	1.52592	1.986	4.2958	2.42462	4.16014	1.37227	2.56632	3.23945	1.56211	4.32648	5.04487	5.04487	4.39126	5.03079	3.22872	4.4406	2.88477	5.04487	2.99404	3.49746	2.92751	9.21673	5.8987	6.17521	9.21673	5.34072	6.37441	5.20017	3.23945	1.15898	0.151819	2.40984	1.90924
175	33	32	29	95	54	17	25	41	36	16	25	39	70	18	18	86	145	112	43	89	52	157	66	52	111	46	30	31	35	44	66	44	70	33	45	34	57	11	11	28	18	34	20	24	42	149	831	36	56
177	35	33	31	98	63	21	74	59	43	29	36	76	87	36	50	124	325	145	58	103	70	190	89	77	181	69	361	55	62	60	84	60	87	51	95	108	849	47	77	47	34	46	49	65	91	270	1706	89	138
YBR126C
ACT	ACG	GAT	AAC	GCT	AAG	GCG	CAA	CTG	ACC	TCG	TCT	TCA	GGG	GGT	AAC	ATT	ATT	GTG	GTG	TCC	AAC	AGG	CTT	CCC	GTG	ACA	ATC	ACT	AAA	AAC	AGC	AGT	ACG	GGA	CAG	TAC	GAG	TAC	GCA	ATG	TCG	TCC	GGA	GGG	CTG	GTC	ACG	GCG	TTG
112	62	9	6	42	9	38	16	1	2	22	5	7	4	6	43	79	21	32	97	17	1	85	28	39	45	54	18	29	58	97	28	34	117	60	86	68	76	62	65	84	81	18	46	101	51	17	115	22	7
1.69044	3.0537	21.0366	24.2109	4.50784	21.0366	4.98235	11.8331	24.2109	24.2109	8.60587	24.2109	24.2109	24.2109	24.2109	4.40301	2.39657	9.01568	5.91654	1.95185	11.137	24.2109	2.2274	6.76176	4.8546	4.20732	3.5061	10.5183	6.5286	3.2643	1.95185	6.76176	5.56851	1.6182	3.15549	2.2015	2.78425	2.49117	3.0537	2.91276	2.25392	2.3374	10.5183	4.11585	1.87455	3.71234	11.137	1.64634	8.60587	24.2109
130	66	11	11	39	9	38	14	4	7	15	7	6	5	1	38	67	16	26	68	14	8	69	19	20	24	41	9	16	27	77	16	28	76	45	54	36	47	33	57	55	51	9	34	74	36	13	92	13	4
134	66	11	11	43	13	47	19	6	21	21	10	19	15	9	60	98	30	34	107	31	11	104	43	50	58	76	40	40	62	124	37	42	127	91	96	60	88	65	80	92	89	12	49	125	68	18	121	16	13
YBR127C
GTT	TTG	TCT	GAT	AAG	GAG	TTG	TTT	GCC	ATA	AAT	AAG	AAA	GCC	GTC	GAA	CAA	GGT	TTC	AAT	GTG	AAG	CCT	AGA	TTG	AAC	TAT	AAT	ACG	GTC	AGT	GGT	GTG	AAC	GGT	CCA	TTA	GTC	ATT	TTG	GAA	AAG	GTC	AAG	TTC	CCA	CGT	TAC	AAC	GAA
1253	135	141	110	110	79	87	81	28	278	55	238	257	104	84	24	55	128	96	20	139	3	1	52	65	75	121	96	166	74	114	198	270	137	166	73	202	296	182	109	253	237	28	68	101	58	291	66	12	7
0.531183	4.93016	4.72037	6.05065	6.05065	8.42496	7.65025	8.21694	23.7704	2.39414	12.1013	2.79652	2.58977	6.39973	7.92347	24.7978	12.1013	5.19978	6.93304	24.7978	4.78829	24.7978	24.7978	12.7995	10.2396	8.87429	5.50059	6.93304	4.00947	8.99422	5.83835	3.36147	2.46508	4.85819	4.00947	9.11742	3.29491	2.24855	3.65699	6.10616	2.63072	2.80832	23.7704	9.78782	6.58982	11.4754	2.28719	10.0844	24.7978	24.7978
600	72	80	55	63	38	42	42	19	131	21	105	127	56	40	13	29	64	50	18	65	10	14	18	38	58	52	47	68	40	58	96	128	58	70	31	104	142	88	56	116	111	16	28	57	29	126	42	9	8
613	74	82	55	63	38	42	42	21	131	22	109	140	57	41	13	29	64	52	18	69	10	15	20	38	61	57	58	71	42	70	104	131	62	70	33	114	153	91	58	126	125	19	31	68	36	138	57	23	12
YBR143C
GAT	AAC	GAG	GTT	GAA	AAA	AAT	ATT	GAG	ATC	TGG	AAG	GTC	AAG	AAG	TTG	GTC	CAA	TCT	TTA	GAA	AAA	GCT	AGA	GGT	AAT	GGT	ACT	TCT	ATG	ATT	TCC	TTA	GTT	ATT	CCT	CCT	AAG	GGT	CAA	ATT	CCA	CTG	TAC	CAA	AAA	ATG	TTA	ACA	GAT
96	172	98	23	28	105	26	89	68	16	38	75	99	120	53	57	89	51	110	84	197	54	56	154	183	30	66	7	21	26	12	18	2	12	11	3	151	37	42	6	9	70	222	16	9	14	17	25	81	55
3.49272	1.94942	3.42144	14.5783	11.975	3.19334	12.8962	3.76743	4.9309	20.9563	8.82371	4.47068	3.38688	2.79418	6.32644	5.88248	3.76743	6.57453	3.04819	3.99168	1.70204	6.20928	5.98752	2.17728	1.83225	11.1767	5.08032	45.6814	15.9667	12.8962	27.9418	18.6278	45.6814	27.9418	30.4819	45.6814	2.22054	9.06219	7.98336	45.6814	37.2557	4.79002	1.51037	20.9563	37.2557	23.9501	19.7236	13.412	4.13952	6.09638
80	103	66	16	17	73	16	57	45	12	23	43	61	68	37	35	48	30	70	55	131	27	36	103	104	21	34	3	12	13	9	15	4	11	5	7	89	18	33	5	5	51	130	10	5	5	11	14	63	32
80	106	70	18	18	78	18	59	52	16	31	49	69	85	46	38	53	33	76	58	144	29	41	113	118	23	38	3	12	15	9	16	7	11	6	7	89	18	34	6	6	52	136	11	6	5	11	14	63	34
YBR149W
TCT	TCT	TCA	GTA	GCC	TCA	ACC	GAA	AAC	ATA	GTC	GAA	AAT	ATG	TTG	CAT	CCA	AAG	ACT	ACA	GAA	ATA	TAC	TTT	TCA	CTC	AAC	AAT	GGT	GTT	CGT	ATC	CCA	GCA	CTG	GGT	TTG	GGG	ACA	GCA	AAT	CCT	CAC	GAA	AAG	TTA	GCT	GAA	ACA	AAA
72	5	9	8	18	12	8	12	17	8	13	12	7	40	29	49	85	74	52	70	81	54	42	5	48	26	3	20	32	11	19	30	70	17	32	26	6	86	13	26	26	32	30	43	22	28	19	35	20	53
1.69841	24.4572	13.5873	15.2857	6.79366	10.1905	15.2857	10.1905	7.19328	15.2857	9.4066	10.1905	17.4694	3.05714	4.21675	2.49563	1.43866	1.65251	2.35165	1.74694	1.5097	2.26455	2.91157	24.4572	2.54762	4.7033	40.7619	6.11429	3.82143	11.1169	6.43609	4.07619	1.74694	7.19328	3.82143	4.7033	20.381	1.42193	9.4066	4.7033	4.7033	3.82143	4.07619	2.84386	5.55844	4.36735	6.43609	3.49388	6.11429	2.30728
145	8	13	16	30	16	12	13	25	11	12	10	12	71	36	76	134	103	70	118	111	58	55	3	74	29	5	21	52	18	29	43	137	20	50	49	8	134	22	35	38	42	38	48	21	44	20	49	18	50
148	10	13	24	40	39	37	46	59	54	56	44	39	98	60	105	178	139	89	170	165	99	87	10	114	48	11	41	67	27	42	65	170	38	64	82	22	179	45	73	84	113	93	82	57	122	68	110	76	145
YBR154C
GAC	CAA	GAA	AAT	GAA	AGA	AAC	ATC	TCA	AGA	TTA	TGG	AGA	GCA	TTC	AGA	ACA	GTA	AAA	GAA	ATG	GTT	AAG	GAC	AGG	GGT	TAT	TTT	ATC	ACT	CAA	GAG	GAA	GTC	GAA	TTG	CCA	TTG	GAA	GAT	TTC	AAG	GCC	AAG	TAT	TGT	GAC	TCC	ATG	GGC
432	129	61	11	29	22	19	25	52	15	56	50	71	51	30	154	72	97	28	51	35	19	20	29	39	148	43	29	22	13	93	164	49	25	32	108	61	25	64	10	34	42	64	90	38	24	104	26	38	35
0.40148	1.34449	2.84327	15.7672	5.98067	7.88361	9.12839	6.93758	3.33537	11.5626	3.09713	3.46879	2.44281	3.40077	5.78132	1.12623	2.40888	1.78804	6.19427	3.40077	4.95541	9.12839	8.67197	5.98067	4.44717	1.17189	4.03348	5.98067	7.88361	13.3415	1.86494	1.05756	3.53958	6.93758	5.41998	1.60592	2.84327	6.93758	2.70999	8.36007	5.10116	4.12951	2.70999	1.92711	4.5642	7.22665	1.66769	6.67075	4.5642	4.95541
795	240	111	21	53	37	29	41	106	22	92	83	119	64	59	266	114	173	56	81	54	33	28	39	71	245	65	46	33	24	146	276	87	34	48	175	92	42	102	32	57	77	100	152	77	42	163	38	63	65
825	246	114	25	58	67	38	58	119	31	104	102	138	82	67	325	128	190	64	102	72	59	38	49	87	300	90	54	38	27	170	332	100	45	59	214	118	51	113	39	73	91	132	187	87	46	182	43	71	78
YBR159W
ACT	TTT	ATG	CAA	CAG	CTT	CAA	GAG	GCT	GGG	GAA	AGA	TTT	AGG	TGT	ATC	AAT	GGT	CTT	TTA	TGG	GTT	GTT	TTT	GGG	CTT	GGT	GTC	TTA	AAA	TGT	ACA	ACG	TTA	TCA	CTT	AGA	TTT	TTA	GCT	CTT	ATT	TTT	GAT	CTT	TTT	TTA	CTA	CCA	GCA
123	18	49	52	79	17	17	56	10	24	28	26	12	45	12	21	23	11	16	7	60	93	12	34	31	22	26	20	40	19	6	26	32	30	11	43	6	9	1	2	27	2	1	11	9	17	42	70	44	81
0.905945	6.19063	2.27411	2.14291	1.41052	6.55478	6.55478	1.98984	11.1431	4.64297	3.97969	4.28582	9.28594	2.47625	9.28594	5.30625	4.84484	10.1301	6.96445	15.9188	1.85719	1.19819	9.28594	3.27739	3.59456	5.06506	4.28582	5.57156	2.78578	5.8648	18.5719	4.28582	3.48223	3.71438	10.1301	2.59143	18.5719	12.3813	26.7864	26.7864	4.12708	26.7864	26.7864	10.1301	12.3813	6.55478	2.65313	1.59187	2.53253	1.37569
251	37	81	119	165	33	34	103	22	54	56	43	15	82	30	31	54	23	27	17	112	193	25	72	55	40	47	39	65	44	14	52	62	61	23	86	13	14	7	7	58	5	7	22	14	30	72	136	96	137
258	41	81	124	166	33	34	103	22	55	61	61	19	88	32	33	60	25	32	17	120	211	26	77	57	44	50	41	71	46	14	56	65	68	23	94	14	17	9	16	67	7	10	28	26	40	84	155	107	154
YBR162C
TTA	CAA	AAG	CTT	TCC	ATG	ACC	GCA	TTA	GTC	GGT	TTG	TTT	TCT	TCA	GTT	GTG	TCA	CTC	GTG	AAC	GCT	GAT	TGT	ACT	TAC	TCT	GGC	GGT	AAT	TAC	TAT	TGT	GCT	CAA	ACC	GAT	GCC	ATC	ATT	TAC	TCT	AAC	GTC	GGT	TTA	TCT	GCT	ACC	TAC
136	56	87	49	72	171	84	11	2	4	0	0	43	52	33	26	106	40	32	18	37	33	58	68	13	60	101	55	73	102	109	212	185	48	28	12	9	48	9	23	48	183	43	72	43	35	25	101	155	302
3.26621	7.93222	5.1058	9.06539	6.1695	2.59769	5.28815	32.3293	32.3293	32.3293	32.3293	32.3293	10.3303	8.54239	13.4607	17.0848	4.19061	11.1051	13.8814	24.678	12.0055	13.4607	7.65869	6.53242	32.3293	7.4034	4.39806	8.07644	6.08499	4.35494	4.07527	2.0953	2.4011	9.25426	15.8644	32.3293	32.3293	9.25426	32.3293	19.3132	9.25426	2.42735	10.3303	6.1695	10.3303	12.6915	17.7682	4.39806	2.86583	1.47087
55	35	43	34	31	97	40	10	7	9	6	7	24	21	14	11	52	26	14	5	17	18	23	36	7	28	53	20	37	56	51	97	90	26	14	9	7	14	5	11	15	78	21	26	23	19	10	53	71	150
55	35	43	35	32	97	40	10	7	9	6	7	26	21	15	12	54	26	16	7	21	32	33	38	8	29	55	20	39	64	53	116	102	29	17	10	9	17	6	33	17	87	24	33	23	19	10	56	74	171
YBR171W
TCC	GAA	TTT	AAT	GAA	ACA	AAA	TTC	TCC	AAC	AAC	GGG	ACG	TTT	TTT	GAA	ACG	GAA	GAG	CCA	ATT	GTG	GAG	ACG	AAA	TCA	ATC	TCC	GTT	TAT	ACC	CCA	CTC	ATA	TAT	GTC	TTT	ATT	CTG	GTG	GTG	TCC	CTT	GTG	ATG	TTT	GCT	TCA	AGC	TAC
31	27	5	6	0	1	5	10	9	20	14	53	48	9	36	36	52	27	35	18	28	75	61	38	4	2	1	6	9	1	2	6	14	19	6	13	6	9	18	8	11	9	19	16	17	6	21	53	34	26
3.00395	3.44898	18.6245	15.5204	41.5726	41.5726	18.6245	9.31225	10.3469	4.65613	6.65161	1.75703	1.94005	10.3469	2.58674	2.58674	1.79082	3.44898	2.66064	5.17347	3.3258	1.24163	1.5266	2.45059	23.2806	41.5726	41.5726	15.5204	10.3469	41.5726	41.5726	15.5204	6.65161	4.90118	15.5204	7.16327	15.5204	10.3469	5.17347	11.6403	8.46568	10.3469	4.90118	5.82016	5.4778	15.5204	4.4344	1.75703	2.7389	3.58163
151	135	19	20	11	9	27	41	35	71	59	162	199	31	168	151	186	106	142	65	110	287	190	113	13	10	12	24	41	15	11	31	66	82	22	69	26	45	80	44	57	38	89	79	65	28	85	251	155	120
170	167	41	29	31	31	75	70	73	113	94	308	296	60	187	178	234	125	179	91	145	382	280	177	15	11	14	25	42	15	11	33	75	84	22	71	28	52	87	48	66	48	153	102	70	31	88	263	161	124
YBR187W
GGA	AAT	ATG	ATA	AAG	AAG	GCA	TCT	TTA	ATA	GCC	CTC	CTA	CCG	CTG	TTC	ACC	GCC	GCA	GCC	GCT	GCA	GCT	ACT	GAT	GCG	GAG	ACA	TCT	ATG	GAA	TCT	GGG	AGT	TCT	TCA	CAT	TTG	AAG	TCT	TTT	TTA	ATG	TCC	GTT	TCT	ATG	ATT	GGG	CTT
77	17	21	44	53	35	32	6	0	23	13	5	4	18	6	2	6	3	20	4	7	13	3	10	2	57	59	33	12	26	12	6	10	9	19	26	7	9	10	6	1	8	3	15	3	0	1	3	58	24
1.27772	5.78732	4.68498	2.23601	1.85631	2.81099	3.07452	16.3974	45.9741	4.27759	7.56804	19.6769	24.5961	5.46581	16.3974	45.9741	16.3974	32.7948	4.91923	24.5961	14.0549	7.56804	32.7948	9.83845	45.9741	1.72604	1.66753	2.98135	8.19871	3.78402	8.19871	16.3974	9.83845	10.9316	5.17813	3.78402	14.0549	10.9316	9.83845	16.3974	45.9741	12.2981	32.7948	6.55897	32.7948	45.9741	45.9741	32.7948	1.69629	4.09936
256	58	78	151	168	128	106	27	10	78	45	12	13	47	12	5	18	7	70	15	27	47	9	39	3	200	169	120	40	102	48	16	36	22	53	85	15	31	31	16	11	23	9	51	7	7	7	9	186	88
257	58	78	151	168	128	106	27	10	78	47	12	13	47	12	7	21	8	71	17	28	47	9	41	3	204	175	120	41	105	49	16	36	22	54	89	16	32	34	16	11	24	9	51	8	7	9	15	194	92
YBR196C
TCC	AAT	AAC	TCA	TTC	ACT	AAC	TTC	AAA	CTG	GCC	ACT	GAA	TTG	CCA	GCC	TGG	TCT	AAG	TTG	CAA	AAA	ATT	TAT	GAA	TCT	CAA	GGT	AAG	ACT	TTG	TCT	GTC	AAG	CAA	GAA	TTC	CAA	AAA	GAT	GCC	AAG	CGT	TTT	GAA	AAA	TTG	AAC	AAG	ACT
287	57	70	178	173	83	141	76	186	523	189	21	61	63	0	136	652	223	544	68	105	215	24	453	261	443	493	237	428	167	810	2217	1828	1133	541	766	689	490	1282	635	279	534	1318	699	399	197	140	103	116	100
5.68676	20.2818	16.5152	9.1691	9.43411	13.9285	11.5752	15.2113	8.77473	3.12065	8.63545	12.8965	17.0567	18.3502	12.8965	12.0007	2.50322	7.31883	3.00018	17.0009	15.5438	7.59116	18.207	3.60287	6.25326	3.6842	3.31055	6.8865	3.81332	9.77305	2.01494	0.58894	0.80355	1.33047	3.01682	2.13068	2.36879	3.33082	1.04852	2.57024	5.84982	3.05637	1.23832	2.33491	4.09048	8.28477	11.6579	15.8456	14.0698	16.321
62	16	15	29	23	23	19	23	44	95	24	14	11	14	13	25	94	36	64	8	11	31	10	38	29	57	56	24	34	21	77	281	204	137	65	79	70	53	147	78	29	53	132	94	46	30	25	15	32	12
64	32	29	44	35	32	48	28	76	112	42	80	69	59	36	63	166	52	138	27	58	248	164	174	66	143	150	65	179	59	169	567	409	255	106	155	139	93	292	132	57	93	265	155	67	33	27	17	32	13
YBR205W
TCT	GTG	CAC	CAC	AAA	AAG	AAG	CTA	ATG	CCC	AAA	TCG	GCA	TTG	CTG	ATT	AGA	AAA	TAC	CAA	AAG	GGA	ATC	AGA	TCA	TCA	TTC	ATT	GGG	CTC	ATC	ATA	GTG	TTA	TCC	TTT	TTA	TTT	TTC	ATG	AGT	GGC	TCA	AGG	TCC	CCA	GAG	GTA	CCA	ATA
8	23	6	13	19	54	32	15	21	4	2	0	0	0	17	1	21	5	7	10	19	13	8	9	22	12	12	15	37	12	10	0	4	2	0	3	11	11	16	19	39	19	3	51	33	5	22	1	4	0
11.7195	4.07634	15.626	7.21199	4.93452	1.73622	2.92987	6.25039	4.46457	23.439	28.7595	28.7595	28.7595	28.7595	5.51505	28.7595	4.46457	18.7512	13.3937	9.37559	4.93452	7.21199	11.7195	10.4173	4.26163	7.81299	7.81299	6.25039	2.53394	7.81299	9.37559	28.7595	23.439	28.7595	28.7595	28.7595	8.52326	8.52326	5.85974	4.93452	2.404	4.93452	28.7595	1.83835	2.84109	18.7512	4.26163	28.7595	23.439	28.7595
23	53	19	26	52	138	87	34	54	17	6	8	15	8	48	6	50	22	20	32	47	24	16	22	70	26	44	28	90	25	18	10	9	3	9	6	24	20	43	58	92	44	13	117	92	13	51	4	14	11
23	53	19	26	54	138	87	34	54	17	6	8	15	8	49	6	54	23	24	34	48	24	16	22	71	26	45	29	97	27	19	10	10	7	13	6	28	23	43	58	95	45	13	122	96	13	55	5	14	12
YBR221C
TTT	TCC	AGA	CTG	CCA	ACA	TCA	TTG	GCC	AGA	AAT	GTT	GCA	CGT	CGT	GCC	CCA	ACT	TCT	TTT	GTA	AGA	CCC	TCT	GCA	GCA	GCA	GCA	GCA	TTG	AGA	TTC	TCA	TCA	ACA	AAG	ACG	ATG	ACC	GTC	AGA	GAG	GCC	TTG	AAT	AGT	GCC	ATG	GCG	GAA
312	64	100	87	54	14	79	18	3	89	52	91	42	62	27	9	18	25	44	17	16	145	249	160	146	242	222	164	2	12	55	138	165	357	458	126	405	131	138	65	86	122	58	28	49	183	67	67	304	97
1.06002	5.16758	3.30725	3.80144	6.12453	17.6531	4.18639	13.7302	16.138	3.71601	6.36009	3.63434	7.8744	5.33427	12.2491	16.138	13.7302	13.229	7.51647	14.5379	15.4465	2.28086	1.32821	2.06703	2.26524	1.36663	1.48975	2.01661	36.1053	27.5604	6.01318	2.39656	2.00439	0.719251	0.649896	2.6248	0.715667	2.52462	2.39656	5.08807	3.84564	2.71086	5.70215	11.8116	6.74949	1.80724	4.93619	4.93619	1.08791	3.40953
187	48	60	60	33	5	58	12	20	60	33	57	17	38	9	11	13	13	25	11	12	60	104	65	44	114	96	71	7	6	17	54	83	218	193	39	183	56	63	30	38	64	29	14	29	100	40	46	197	57
187	50	61	61	37	7	64	12	20	62	37	67	28	59	33	32	60	30	35	16	20	103	175	156	158	170	215	100	20	8	37	92	117	326	317	66	304	86	98	35	47	93	42	22	32	116	40	46	212	58
YBR234C
TCA	TTT	TCC	AAT	TCT	AAA	GAC	AAG	TCC	GTT	GTT	GCC	GTC	TAC	AAG	CTG	GTC	AAA	GCG	CCA	ATC	TAC	TCT	CAT	TGC	TTT	TCT	CAA	GAT	AAA	TCT	ATT	TTA	GCC	GTT	ACA	TGC	GAA	ACA	GAT	TGT	CTT	GTC	TAT	AGA	GTT	TCA	AAC	AAC	ACA
44	2	13	21	24	19	31	26	14	7	19	19	14	27	61	65	32	30	44	12	18	12	0	4	37	7	11	4	7	26	7	9	21	6	10	38	37	78	61	106	35	21	12	22	9	3	13	11	5	6
2.78875	48.309	9.43884	5.84309	5.1127	6.45815	3.95822	4.71942	8.76463	17.5293	6.45815	6.45815	8.76463	4.54462	2.01155	1.88777	3.83453	4.09016	2.78875	10.2254	6.81694	10.2254	48.309	30.6762	3.31635	17.5293	11.155	30.6762	17.5293	4.71942	17.5293	13.6339	5.84309	20.4508	12.2705	3.22908	3.31635	1.57314	2.01155	1.15759	3.50585	5.84309	10.2254	5.57749	13.6339	40.9016	9.43884	11.155	24.541	20.4508
91	2	24	43	42	31	56	53	25	13	39	43	25	55	109	100	54	60	66	29	33	19	7	10	64	18	8	7	21	28	7	10	35	9	17	83	67	138	109	176	71	30	18	44	13	4	21	18	10	7
92	3	27	50	56	50	63	62	30	16	44	48	27	60	123	126	56	69	80	36	38	24	11	12	70	22	12	19	37	81	15	21	47	16	19	92	69	154	122	223	89	37	24	60	17	4	25	22	10	8
YBR247C
GCC	AGA	GCA	TCC	TCT	ACT	AAA	GCC	AGA	AAA	CAG	AGG	CAT	GAT	CCA	CTT	TTA	AAG	GAT	TTA	GAT	GCA	GCT	CAA	GGT	ACC	TTG	AAA	AAA	ATC	AAT	AAA	AAG	AAG	CTA	GCG	CAG	AAC	GAT	GCT	GCA	AAT	CAC	GAT	GCT	GCA	AAT	GAG	GAA	GAT
27	13	4	7	1	10	36	8	23	15	17	59	2	28	55	41	10	14	9	8	22	19	16	17	46	11	0	6	15	3	5	11	0	12	12	8	13	17	10	13	8	21	8	9	12	12	17	38	10	3
1.99793	4.14956	13.4861	7.70632	42.8129	5.39442	1.49845	6.74303	2.3454	3.59628	3.17319	0.914309	26.9721	1.92658	0.980804	1.31571	5.39442	3.85316	5.9938	6.74303	2.45201	2.83917	3.37151	3.17319	1.1727	4.90402	42.8129	8.9907	3.59628	17.9814	10.7888	4.90402	42.8129	4.49535	4.49535	6.74303	4.14956	3.17319	5.39442	4.14956	6.74303	2.56877	6.74303	5.9938	4.49535	4.49535	3.17319	1.41959	5.39442	17.9814
79	43	11	27	2	23	93	27	63	46	54	149	4	81	131	105	27	35	23	19	54	49	50	41	125	36	9	20	40	13	12	26	3	45	38	18	35	64	29	45	25	68	24	29	44	30	49	119	35	11
86	76	13	48	38	72	113	29	75	55	68	192	4	110	190	153	39	52	32	22	67	62	60	51	146	45	9	24	42	14	12	29	3	45	39	19	37	70	31	45	28	81	27	37	46	37	57	126	36	12
YBR248C
CCG	GTC	GTT	CAC	GTG	ATT	GAC	GTT	GAA	AGT	GGT	AAC	CTA	CAG	TCA	CTA	ACC	AAT	GCA	ATT	GAG	CAT	TTA	GGT	TAC	GAA	GTA	CAA	CTG	GTG	AAA	TCA	CCA	AAG	GAT	TTT	AAC	ATA	TCA	GGC	ACG	TCA	AGA	TTG	ATT	TTG	CCT	GGT	GTC	GGA
91	53	7	9	17	13	3	11	16	5	9	23	9	2	10	7	2	4	33	3	17	13	12	30	25	13	23	34	22	23	16	3	4	0	3	19	14	41	21	29	27	15	17	0	6	10	20	10	10	12
0.69545	1.19407	9.04086	7.03178	3.7227	4.86815	21.0953	5.75327	3.95537	12.6572	7.03178	2.75156	7.03178	31.643	6.3286	9.04086	31.643	15.8215	1.91776	21.0953	3.7227	4.86815	5.27383	2.10953	2.53144	4.86815	2.75156	1.86135	2.87664	2.75156	3.95537	21.0953	15.8215	34.7725	21.0953	3.33084	4.52043	1.54356	3.01362	2.18228	2.34393	4.21907	3.7227	34.7725	10.5477	6.3286	3.1643	6.3286	6.3286	5.27383
451	276	39	45	96	56	15	48	80	27	49	118	40	11	41	28	9	17	145	16	90	68	68	141	117	53	92	149	103	107	59	20	14	9	15	86	70	194	102	138	118	76	68	15	21	54	101	44	41	51
461	279	40	45	97	56	15	49	86	28	50	129	47	15	51	37	14	35	171	28	101	68	71	147	125	59	103	186	117	134	84	22	19	11	16	91	78	208	110	153	131	83	75	16	24	58	112	54	42	56
YBR249C
AGT	GAA	TCT	CCA	ATG	TTC	GCT	GCC	AAC	GGC	ATG	CCA	AAG	GTA	AAT	CAA	GGT	GCT	GAA	GAA	GAT	GTC	AGA	ATT	TTA	GGT	TAC	GAC	CCA	TTA	GCT	TCT	CCA	GCT	CTC	CTT	CAA	GTG	CAA	ATC	CCA	GCC	ACA	CCA	ACT	TCT	TTG	GAA	ACT	GCC
191	148	34	17	26	59	21	12	16	98	7	0	97	131	85	226	119	119	83	97	62	62	43	94	73	203	112	95	83	336	13	15	22	32	93	104	19	115	17	13	41	32	48	34	91	60	26	84	165	81
1.66827	2.15297	9.37176	18.7435	12.2554	5.40067	15.1733	26.5533	19.915	3.25143	45.52	47.4166	3.28495	2.43236	3.7487	1.40991	2.67765	2.67765	3.83903	3.28495	5.13935	5.13935	7.41023	3.38978	4.36493	1.56965	2.845	3.3541	3.83903	0.948333	24.5108	21.2427	14.4836	9.95749	3.42623	3.06384	16.7705	2.77078	18.7435	24.5108	7.7717	9.95749	6.63833	9.37176	3.50154	5.31066	12.2554	3.79333	1.93115	3.93382
154	105	18	5	14	37	15	4	7	74	3	4	50	72	51	133	64	61	48	61	40	28	23	36	36	111	63	51	53	184	8	11	14	26	50	64	14	66	11	7	30	18	24	24	51	40	13	57	89	48
158	109	19	9	19	67	29	16	26	110	7	7	73	104	76	191	86	94	73	108	57	35	29	57	54	161	89	68	62	231	11	11	19	28	56	81	16	80	14	13	37	34	39	42	68	60	31	81	113	75
YBR261C
GAC	GTG	CCT	GCA	GAT	TCC	CAT	ATC	AAA	TAC	GAA	GAT	GCC	ATC	GAC	TAT	TGG	ACG	GAT	GTG	GAC	GCC	ACT	GTG	GAT	GGT	GTT	CTA	GGT	GGA	TAC	GGA	GAA	GGT	ACA	GTA	GTA	CCC	ACA	ATG	GAT	GTC	CTG	GGA	TCC	AAT	AAC	TTC	CTG	CGT
29	14	2	10	14	6	6	8	28	9	3	8	11	11	19	21	12	13	13	15	15	25	8	8	5	8	2	25	29	20	6	4	8	1	1	5	3	0	1	5	2	0	2	11	5	2	4	8	15	16
3.2128	6.65508	35.5615	9.31711	6.65508	15.5285	15.5285	11.6464	3.32754	10.3523	31.057	11.6464	8.4701	8.4701	4.90374	4.43672	7.76426	7.16701	7.16701	6.21141	6.21141	3.72684	11.6464	11.6464	18.6342	11.6464	35.5615	3.72684	3.2128	4.65855	15.5285	23.2928	11.6464	35.5615	35.5615	18.6342	31.057	35.5615	35.5615	18.6342	35.5615	35.5615	35.5615	8.4701	18.6342	35.5615	23.2928	11.6464	6.21141	5.82319
146	66	15	51	75	28	22	40	146	35	14	37	56	49	94	86	63	57	49	58	75	123	52	30	24	44	10	124	139	100	25	25	50	8	8	18	12	10	8	23	12	13	14	49	23	12	12	32	59	86
148	67	15	53	77	30	24	43	149	38	17	42	64	52	96	94	67	64	58	63	81	130	58	35	24	47	11	132	148	105	28	25	53	9	12	18	14	13	10	28	23	21	37	68	35	15	45	48	66	95
YBR263W
TTT	CCC	AGA	GCT	TCT	GCA	TTG	GCC	AAA	TGT	ATG	GCA	ACT	GTT	CAT	CGT	CGT	GGG	CTA	CTC	ACC	AGT	GGT	GCA	CAA	TCG	CTA	GTC	TCC	AAA	CCA	GTC	TCG	GAG	GGA	GAT	CCA	GAG	ATG	TTT	GAC	ATC	TTG	CAA	CAA	GAA	CGT	CAC	AGA	CAA
30	31	18	15	16	44	26	49	0	3	9	1	1	21	52	65	11	52	42	55	20	10	3	18	0	2	6	4	2	72	86	42	1	93	69	36	61	183	57	14	17	64	124	80	35	100	117	53	47	24
6.18201	5.98259	10.3033	12.364	11.5913	4.215	7.13309	3.7849	46.3651	46.3651	20.6067	46.3651	46.3651	8.83144	3.56654	2.85323	16.86	3.56654	4.41572	3.372	9.27301	18.546	46.3651	10.3033	46.3651	46.3651	30.91	46.3651	46.3651	2.57584	2.15651	4.41572	46.3651	1.9942	2.68783	5.15167	3.04033	1.01344	3.25369	13.2472	10.9094	2.89782	1.49565	2.31825	5.29886	1.8546	1.58513	3.49925	3.94596	7.72751
28	25	23	20	13	44	21	39	4	4	8	5	3	17	47	43	11	33	33	43	27	12	3	14	2	4	6	2	5	46	68	39	3	65	50	36	49	138	31	8	9	50	89	65	26	97	72	44	32	19
28	25	25	20	14	48	22	42	4	6	10	6	3	20	52	47	11	38	42	50	30	14	7	29	8	12	15	39	22	57	85	49	13	104	65	53	70	182	52	10	11	63	109	80	32	129	91	48	42	22
YBR283C
TCT	GGT	TTT	CGT	CTA	ATT	GAT	ATC	GTT	AAG	CCT	ATC	CTA	CCG	ATT	TTA	CCG	GAA	GTT	GAG	TTA	CCT	TTT	GAA	AAA	TTA	CCA	TTT	GAT	GAC	AAG	ATT	GTC	TAT	ACT	ATT	TTT	GCA	GGG	TTA	ATT	TAC	CTT	TTT	GCA	CAA	TTC	CCA	CTT	GTT
125	34	22	21	26	13	54	15	20	14	96	8	14	94	79	25	36	56	17	38	32	68	13	14	9	18	67	119	60	22	20	16	19	27	37	53	43	57	37	5	9	2	34	17	19	2	4	18	23	6
1.41103	5.1876	8.0172	8.39897	6.78379	13.5676	3.26627	11.7586	8.81892	12.5985	1.83728	22.0473	12.5985	1.87637	2.23264	7.05514	4.8994	3.14961	10.3752	4.64154	5.51183	2.5938	13.5676	12.5985	19.5976	9.7988	2.63251	1.48217	2.93964	8.0172	8.81892	11.0237	9.28308	6.53254	4.76699	3.32789	4.10182	3.09436	4.76699	28.0857	19.5976	28.0857	5.1876	10.3752	9.28308	28.0857	28.0857	9.7988	7.66863	28.0857
121	26	19	23	27	23	57	15	16	19	94	7	20	87	80	23	35	62	8	39	34	66	11	15	8	13	61	120	70	22	13	12	14	24	33	51	53	61	33	4	8	11	43	10	16	8	5	16	34	6
123	27	22	26	33	24	62	18	18	21	100	14	22	92	91	24	39	75	12	47	35	76	13	16	9	15	70	132	76	27	16	14	16	24	33	52	56	65	38	5	8	11	45	10	16	8	6	16	35	6
YBR286W
CAC	TTT	TCT	TTG	AAG	CAA	TTG	GCT	GTC	GCT	GCG	TTT	TAC	GCT	ACC	AAT	TTA	GGC	TCT	GCC	TAT	GTC	ATT	CCT	CAA	TTC	TTC	CAG	GAA	GCC	TTT	CAA	CAA	GAA	GAG	CCA	ATT	GAG	AAT	TAT	CTT	CCG	CAA	TTA	AAC	GAC	GAT	GAT	AGC	TCT
124	108	24	50	183	125	103	139	84	72	81	41	8	41	23	6	25	388	16	5	1	0	1	20	59	89	15	56	101	171	229	161	288	81	209	170	138	250	63	96	46	164	146	74	34	133	78	134	80	89
3.50542	4.02474	18.1113	8.69343	2.37525	3.47737	4.22011	3.12713	5.17466	6.0371	5.36632	10.6017	39.019	10.6017	18.8988	39.019	17.3869	1.12029	27.167	39.019	39.019	39.019	39.019	21.7336	7.36731	4.88395	28.9781	7.76199	4.30368	2.54194	1.89813	2.69982	1.50928	5.36632	2.07977	2.55689	3.14979	1.73869	6.89955	4.52783	9.44938	2.65044	2.9772	5.87394	12.7845	3.26821	5.57271	3.24382	5.43339	4.88395
92	89	15	40	118	103	68	109	61	50	70	27	7	33	17	5	21	263	9	9	13	7	5	20	48	51	12	31	68	90	163	120	197	61	125	117	75	157	36	66	30	95	113	53	26	93	59	106	68	68
92	89	15	40	118	106	74	122	61	51	71	27	9	33	18	6	22	298	10	15	26	16	32	28	69	71	26	64	84	118	190	147	226	68	142	137	97	194	44	87	31	115	132	58	28	103	69	110	75	70
YCL009C
CTG	AGA	TCG	TTA	TTG	CAA	AGC	GGC	CAC	CGC	AGG	GTG	GTT	GCT	TCT	TCA	TGT	GCT	ACC	ATG	GTG	CGT	TGC	AGT	TCC	TCG	TCG	ACC	TCC	GCG	TTG	GCG	TAC	AAG	CAG	ATG	CAC	AGA	CAC	GCA	ACA	AGA	CCT	CCC	TTG	CCC	ACA	CTA	GAC	ACT
196	209	133	93	56	126	57	68	0	0	0	0	0	2	45	75	43	34	25	65	41	95	59	44	21	14	23	31	2	14	6	124	41	72	99	105	36	55	125	192	56	49	20	56	81	55	21	16	9	28
1.30572	1.2245	1.92422	2.75184	4.57002	2.03112	4.48985	3.76355	44.1244	44.1244	44.1244	44.1244	44.1244	44.1244	5.68714	3.41228	5.95166	7.5271	10.2369	3.93725	6.24198	2.69391	4.33765	5.81639	12.1867	18.2801	11.127	8.25553	44.1244	18.2801	42.6536	2.06388	6.24198	3.55446	2.58506	2.43735	7.10893	4.65311	2.04737	1.33292	4.57002	5.22288	12.7961	4.57002	3.15952	4.65311	12.1867	15.9951	28.4357	9.14005
206	215	140	92	51	143	63	75	5	6	7	9	6	4	45	65	38	39	24	71	36	93	69	55	25	17	26	23	2	12	5	118	35	77	105	97	46	38	124	208	59	48	18	58	73	53	18	18	9	31
206	215	140	92	51	143	63	75	5	6	7	9	6	4	45	66	38	40	24	71	36	95	69	55	25	17	29	24	4	17	11	121	37	80	107	98	46	39	127	213	63	51	19	60	75	56	18	18	9	31
YCL011C
GAG	AGA	GAG	CTA	GGG	ATG	TAT	GGA	AAT	GAT	AGG	AGT	AGA	TCA	AGA	TCA	CCT	GTA	CGT	CGT	CGT	TTG	AGC	GAC	GAC	AGA	GAC	AGG	TAC	GAT	GAT	TAT	AAC	GAT	AGT	AGC	AGT	AAT	AAT	GGT	AAT	GGC	AGT	CGT	CGT	CAG	AGA	CGC	GAC	CGA
72	20	11	21	22	3	10	12	4	10	20	17	4	7	34	16	6	8	24	3	0	0	0	0	0	39	16	39	4	0	37	20	32	42	20	22	48	25	36	50	41	48	30	23	8	0	0	0	0	15
0.983508	3.54063	6.43751	3.37203	3.21875	23.6042	7.08126	5.90105	17.7031	7.08126	3.54063	4.16545	17.7031	10.1161	2.08272	4.42579	11.8021	8.85157	2.95052	23.6042	36.5013	36.5013	36.5013	36.5013	36.5013	1.81571	4.42579	1.81571	17.7031	36.5013	1.91385	3.54063	2.21289	1.68601	3.54063	3.21875	1.47526	2.8325	1.96702	1.41625	1.72714	1.47526	2.36042	3.07881	8.85157	36.5013	36.5013	36.5013	36.5013	4.72084
190	57	29	56	72	6	35	35	4	24	69	38	7	16	91	43	20	29	52	12	5	5	4	10	3	100	32	86	11	4	98	44	74	112	45	51	106	64	95	100	103	112	59	49	19	4	8	4	4	46
190	59	30	57	73	6	35	36	4	24	69	41	7	16	97	47	20	32	55	13	10	8	7	20	9	114	48	105	18	20	129	62	90	128	51	55	123	72	110	121	113	137	72	63	22	4	9	5	4	46
YCL017C
TTG	AAA	TCA	ACT	GCT	ACA	AGA	TCG	ATA	ACA	AGA	TTA	TCT	CAA	GTT	TAC	AAC	GTT	CCA	GCG	GCC	ACA	TAT	AGG	GCT	TGT	TTG	GTA	AGC	AGG	AGA	TTC	TAT	TCC	CCT	CCT	GCA	GCA	GGC	GTG	AAG	TTA	GAC	GAC	AAC	TTC	TCT	CTG	GAA	ACG
50	29	33	28	21	39	20	28	29	13	8	4	5	13	13	14	17	9	18	23	32	6	11	10	12	4	16	46	70	59	24	29	6	0	17	86	61	47	18	51	19	26	8	3	16	40	23	26	25	21
1.4999	2.58604	2.27258	2.6784	3.5712	1.92295	3.74976	2.6784	2.58604	5.76886	9.37439	18.7488	14.999	5.76886	5.76886	5.35679	4.41148	8.33279	4.1664	3.26066	2.3436	12.4992	6.81774	7.49951	6.24959	18.7488	4.6872	1.63033	1.07136	1.2711	3.1248	2.58604	12.4992	30.7357	4.41148	0.872036	1.22943	1.59564	4.1664	1.47049	3.94711	2.88443	9.37439	24.9984	4.6872	1.87488	3.26066	2.88443	2.9998	3.5712
112	62	76	57	45	88	52	58	75	30	17	8	8	22	25	27	32	20	37	48	82	10	21	18	23	4	31	90	125	102	47	65	14	3	17	155	103	84	26	85	31	45	18	7	43	83	43	44	49	48
112	62	76	57	45	88	52	58	80	31	17	8	8	22	27	30	35	28	51	67	92	13	22	21	29	26	58	126	143	143	54	76	15	4	26	184	132	106	37	113	45	59	19	7	50	102	49	54	56	52
YCL030C
GTT	TTG	CCG	ATT	CTA	CCG	TTA	ATT	GAT	GAT	CTG	GCC	TCA	TGG	AAT	AGT	AAG	AAG	GAA	TAC	GTT	TCA	CTT	GTT	GGT	CAG	GTA	CTT	TTG	GAT	GGC	TCG	AGC	CTG	AGT	AAT	GAA	GAG	ATT	CTC	CAG	TTC	TCC	AAA	GAG	GAA	GAA	GTT	CCA	TTG
49	11	80	41	44	28	28	66	7	15	85	62	28	18	15	96	22	23	129	35	49	168	112	51	15	55	69	127	43	19	67	23	42	172	36	13	30	27	43	13	96	103	108	38	102	88	11	17	58	86
3.53256	15.7359	2.16369	4.22184	3.93398	6.18198	6.18198	2.62266	24.7279	11.5397	2.03641	2.79186	6.18198	9.61641	11.5397	1.80308	7.86797	7.52588	1.34182	4.94558	3.53256	1.03033	1.54549	3.39403	11.5397	3.14719	2.50863	1.36295	4.02547	9.11028	2.58351	7.52588	4.12132	1.00637	4.8082	13.315	5.76984	6.41094	4.02547	13.315	1.80308	1.68054	1.60273	4.55514	1.69701	1.96699	15.7359	10.1821	2.9844	2.01274
67	14	93	51	57	29	34	78	6	18	82	69	31	19	14	88	19	26	140	37	67	152	101	53	15	57	69	127	43	20	71	20	44	159	29	13	30	34	34	18	121	111	132	48	99	101	11	25	54	103
73	19	99	53	63	35	39	83	15	26	110	101	51	31	23	119	34	53	165	42	79	205	138	93	21	69	86	168	58	27	92	30	66	230	46	23	36	41	46	30	150	122	146	54	123	121	13	25	62	121
YCL031C
GGT	ATT	GAA	GAC	ATT	AGC	GCC	ATG	AAG	AAC	GGG	TTT	ATA	GTG	GTG	CCG	TTC	AAA	TTA	CCG	GAT	CAC	AAG	GCA	CTA	CCC	AAA	AGC	CAG	GAA	GCT	TCG	TTG	CAT	TTC	ATG	TTT	GCT	AAA	AGA	CAC	CAG	AGT	TCA	AAT	TCC	AAC	GAG	TCT	GAC
51	12	17	6	11	8	18	16	3	17	11	0	12	2	6	54	10	20	4	38	110	11	4	23	9	12	33	27	13	19	12	34	6	30	12	14	6	11	18	4	23	14	4	1	8	4	2	3	3	3
1.10597	4.70036	3.3179	9.40072	5.12767	7.05054	3.13357	3.52527	18.8014	3.3179	5.12767	24.1044	4.70036	24.1044	9.40072	1.04452	5.64043	2.82022	14.1011	1.48432	0.512767	5.12767	14.1011	2.45236	6.26715	4.70036	1.70922	2.08905	4.33879	2.96865	4.70036	1.65895	9.40072	1.88014	4.70036	4.02888	9.40072	5.12767	3.13357	14.1011	2.45236	4.02888	14.1011	24.1044	7.05054	14.1011	24.1044	18.8014	18.8014	18.8014
253	62	84	30	47	34	81	65	10	79	59	16	55	10	26	235	37	86	19	180	414	49	15	90	34	51	119	120	50	72	54	160	22	144	45	60	20	53	92	17	110	67	19	8	43	15	17	16	19	7
260	62	85	31	48	47	86	77	14	100	139	20	58	25	40	283	57	107	26	213	520	57	19	110	52	60	166	140	60	80	63	188	26	149	49	68	20	54	99	17	112	67	19	8	44	15	17	16	19	7
YCL043C
AAG	TTT	TCT	GCT	GGT	GCC	GTC	CTG	TCA	TGG	TCC	TCC	CTG	CTG	CTC	GCC	TCC	TCT	GTT	TTC	GCC	CAA	CAA	GAG	GCT	GTG	GCC	CCT	GAA	GAC	TCC	GCT	GTC	GTT	AAG	TTG	GCC	ACC	GAC	TCC	TTC	AAT	GAG	TAC	ATT	CAG	TCG	CAC	GAC	TTG
205	26	52	89	51	52	34	12	20	70	13	27	102	56	43	16	17	11	36	59	6	9	138	6	7	3	31	2	14	75	96	50	241	162	44	124	31	29	120	435	96	14	216	366	93	429	232	70	17	79
3.43658	27.0961	13.548	7.91571	13.8137	13.548	20.7205	41.7852	35.2249	10.0643	41.7852	26.0925	6.90685	12.5803	16.3837	41.7852	41.4411	41.7852	19.5694	11.9407	41.7852	41.7852	5.10506	41.7852	41.7852	41.7852	22.7258	41.7852	41.7852	9.39331	7.33853	14.09	2.92323	4.34876	16.0113	5.68144	22.7258	24.2931	5.87082	1.61954	7.33853	41.7852	3.26157	1.92486	7.57525	1.64219	3.03663	10.0643	41.4411	8.9177
134	15	24	46	28	40	21	10	17	42	9	16	56	28	15	14	5	7	16	30	13	11	78	7	9	7	18	3	7	42	63	27	87	76	17	59	12	16	56	193	37	4	98	177	40	186	87	33	8	37
134	16	24	46	28	40	21	10	17	42	9	17	58	28	16	15	5	7	16	33	18	14	88	14	13	19	27	4	15	69	83	37	131	134	29	116	31	24	74	235	65	9	183	243	57	234	116	43	12	43
YCL045C
AAG	ATA	ACG	TGT	ACA	GAC	TTG	GTG	TAC	GTC	TTC	ATT	TTA	CTC	TTC	CTA	AAC	ACG	AGT	TGT	GTC	CAA	GCC	GTT	TTT	TCA	GAT	GAT	GCA	TTT	ATC	ACT	GAT	TGG	CAA	CTG	GCT	AAC	TTA	GGT	CCT	TGG	GAG	AAA	GTC	ATC	CCT	GAT	TCT	CGA
68	82	58	24	17	16	5	15	8	32	6	7	8	5	10	8	5	11	60	15	16	22	30	6	33	46	54	14	21	2	20	48	34	168	43	34	28	33	24	34	73	37	19	0	6	2	2	62	37	46
1.38393	1.14765	1.62254	3.92115	5.53574	5.88172	9.61873	6.27384	8.70495	2.94086	9.61873	9.61873	8.70495	9.61873	6.96396	8.70495	9.61873	6.33087	1.56846	6.27384	5.88172	4.27762	3.13692	9.61873	2.85174	2.04582	1.74273	6.72197	4.48131	12.9983	4.70538	1.96057	2.76787	0.448131	2.18855	2.76787	3.36098	2.85174	3.92115	2.76787	1.28914	2.54345	4.95303	12.9983	12.9983	12.9983	12.9983	1.51786	2.54345	2.04582
160	198	150	53	35	26	18	38	24	81	35	22	23	20	28	26	21	37	125	27	37	52	63	26	81	93	99	35	32	11	43	93	87	425	99	64	49	64	46	63	176	67	38	13	9	13	18	141	90	112
160	199	150	53	36	26	18	39	25	83	35	24	26	34	37	39	26	40	131	29	42	63	77	97	104	115	112	43	47	18	53	110	92	510	114	75	60	80	55	81	191	83	41	16	10	18	18	143	90	117
YCL057W
CGA	TTG	TTG	CTG	TGC	AAG	AAT	TGG	TTT	GCG	TCA	CCT	GTA	ATC	TCA	CCA	CTA	CTG	TAT	ACC	CGC	TCC	TTA	TAT	TCA	ATG	GCT	AAC	ACT	ACT	AGT	TTC	CCT	ATT	GCT	CCC	CAG	GCC	CCG	CCT	AAT	TGG	TCG	TTC	ACT	CCC	AGC	GAT	ATT	AGT
1	7	5	2	2	1	1	4	1	11	2	1	2	1	0	1	1	3	9	0	0	2	2	1	1	3	57	19	7	2	22	4	2	9	0	2	0	4	86	12	11	2	4	3	1	12	16	7	5	3
22.4901	8.86752	12.4145	22.4901	22.4901	22.4901	22.4901	15.5182	22.4901	5.64297	22.4901	22.4901	22.4901	22.4901	22.4901	22.4901	22.4901	20.6909	6.89696	22.4901	22.4901	22.4901	22.4901	22.4901	22.4901	20.6909	1.08899	3.26698	8.86752	22.4901	2.82148	15.5182	22.4901	6.89696	22.4901	22.4901	22.4901	15.5182	0.721775	5.17272	5.64297	22.4901	15.5182	20.6909	22.4901	5.17272	3.87954	8.86752	12.4145	20.6909
11	27	19	10	13	11	9	17	11	47	12	9	14	13	16	10	9	17	34	8	17	11	8	21	9	10	214	74	29	9	90	13	8	32	12	12	13	9	310	56	38	12	13	13	18	46	58	22	26	12
11	27	20	10	13	11	9	17	12	49	12	9	15	14	17	11	20	21	36	9	25	13	9	23	11	10	239	85	54	10	101	14	8	36	14	16	16	12	354	60	39	16	17	13	19	49	64	24	26	16
YCL059C
GTG	TCT	ACA	CAT	AAC	AGA	GAT	AAA	CCT	TGG	GAT	ACG	GAT	GAT	ATT	GAT	AAA	TGG	AAG	ATA	GAG	GAG	TTT	AAG	GAA	GAG	GAT	AAC	GCA	TCC	GGT	CAA	CCT	TTT	GCT	GAA	GAG	TCC	AGT	TTT	ATG	ACT	TTG	TTT	CCT	AAA	TAC	AGA	GAA	AGT
133	3	40	4	29	44	5	20	48	43	8	18	9	52	19	9	40	22	212	15	22	12	3	10	15	51	9	36	61	17	45	25	59	25	32	29	26	14	6	5	9	4	5	7	35	26	5	12	15	19
0.81437	23.8571	2.70778	23.8571	3.73487	2.46162	21.6622	5.41556	2.25648	2.51886	13.5389	6.01729	12.0346	2.08291	5.70059	12.0346	2.70778	4.92324	0.510902	7.22075	4.92324	9.02593	23.8571	10.8311	7.22075	2.12375	12.0346	3.00864	1.77559	6.37125	2.40692	4.33245	1.83578	4.33245	3.38472	3.73487	4.16582	7.73651	18.0519	21.6622	12.0346	23.8571	21.6622	15.473	3.09461	4.16582	21.6622	9.02593	7.22075	5.70059
339	19	106	14	62	95	7	49	125	102	19	57	25	128	31	18	104	54	449	31	53	24	17	28	39	122	28	65	137	36	95	52	151	67	77	63	62	24	14	11	27	3	14	22	88	72	18	25	46	51
340	19	108	16	64	98	13	56	257	106	22	60	26	140	38	27	122	62	613	37	73	30	27	32	51	146	33	78	161	44	116	55	161	71	85	67	69	29	14	12	27	3	14	23	89	74	19	28	46	52
YCL064C
TCG	ATA	GTC	TAC	AAT	AAA	ACA	CCA	TTA	TTA	CGT	CAA	TTC	TTC	CCC	GGA	AAG	GCT	TCT	GCA	CAA	TTT	TTC	TTG	AAA	TAT	GAA	TGC	CTT	CAA	CCA	AGT	GGC	TCC	TTC	AAA	AGT	AGA	GGA	ATC	GGT	AAT	CTC	ATC	ATG	AAA	AGT	GCC	ATT	CGA
332	120	70	24	13	22	19	68	111	135	23	16	19	40	67	133	96	22	17	47	58	56	26	21	9	26	53	154	61	40	92	22	224	53	74	102	95	201	286	76	64	371	202	45	15	16	49	23	53	276
0.999569	2.76547	4.74081	13.8274	25.5275	15.0844	17.4661	4.88025	2.9897	2.4582	14.4286	8.71124	17.4661	8.29642	4.95309	2.49516	3.45684	15.0844	8.19882	7.06078	5.72167	5.92601	12.7637	15.8027	15.4867	12.7637	6.26145	2.15491	5.44028	8.29642	3.60714	15.0844	1.4815	6.26145	4.48455	3.2535	3.49323	1.65103	0.696203	4.36654	5.18526	0.783927	1.64286	7.3746	22.1238	20.7411	6.77259	14.4286	6.26145	1.20238
277	97	43	15	9	19	16	43	84	104	21	24	8	22	40	97	49	17	22	34	39	37	14	8	8	12	26	73	37	15	35	9	127	40	40	60	39	101	202	34	31	169	93	20	3	14	36	16	29	162
278	98	44	17	9	20	16	48	97	107	21	32	19	27	45	107	60	34	54	50	48	68	62	18	21	31	53	152	135	44	64	107	224	52	55	77	57	153	345	74	46	292	158	32	7	15	48	22	50	212
YCR002C
GAT	CCT	CTC	AGC	TCA	GTA	CAG	CCT	GCT	TCT	TAT	GTT	GGT	TTT	GAT	ACC	ATC	ACG	AAT	CAG	ATC	GAA	CAT	CGT	CTG	TTG	AAG	AAA	GGT	TTT	CAA	TTT	AAT	ATA	ATG	GTT	GTT	GGC	CAA	TCC	GGA	TTG	GGT	AAA	AGT	ACT	CTA	ATA	AAT	ACG
25	22	6	17	6	2	2	30	25	2	2	6	6	5	9	19	27	11	97	23	13	16	8	19	44	25	13	34	10	11	31	12	17	27	11	8	8	46	21	28	51	10	6	16	7	2	5	8	3	7
3.86034	4.38675	16.0847	5.67697	16.0847	20.4467	20.4467	3.21695	3.86034	20.4467	20.4467	16.0847	16.0847	19.3017	10.7232	5.07939	3.57439	8.7735	0.994933	4.19602	7.42373	6.03178	12.0636	5.07939	2.19338	3.86034	7.42373	2.83848	9.65085	8.7735	3.11318	8.04237	5.67697	3.57439	8.7735	12.0636	12.0636	2.09801	4.59564	3.44673	1.89232	9.65085	16.0847	6.03178	13.7869	20.4467	19.3017	12.0636	20.4467	13.7869
69	72	26	57	11	16	16	86	74	13	13	14	23	12	25	48	75	23	283	64	36	51	18	53	113	60	33	86	27	29	73	43	57	85	27	26	28	136	70	88	165	26	23	49	23	10	23	22	14	24
69	72	26	57	14	18	23	102	114	24	19	20	24	25	52	73	86	43	344	79	48	62	22	66	141	82	40	121	37	39	96	45	60	91	29	27	30	142	73	96	179	29	23	49	23	11	23	23	14	25
YCR004C
GTA	AAG	ATT	GCG	ATA	ATT	ACT	TAC	TCT	ACC	TAC	GGG	CAC	ATA	GAC	GTT	TTA	GCC	CAA	GCT	GTT	AAG	AAA	GGT	GTG	GAG	GCA	GCT	GGT	GGT	AAA	GCT	GAT	ATA	TAC	AGG	GTC	GAG	GAA	ACT	TTA	CCT	GAT	GAA	GTC	CTC	ACC	AAG	ATG	AAC
280	64	29	23	24	21	17	53	29	3	32	132	133	111	1	8	0	43	63	110	35	41	50	110	54	40	44	27	19	81	24	12	39	80	60	112	14	82	23	7	86	100	48	34	9	31	42	118	31	27
0.805535	3.52421	7.77758	9.80651	9.39791	10.7405	13.2676	4.25566	7.77758	40.2767	7.04843	1.70871	1.69586	2.03198	40.2767	28.1937	40.2767	5.24534	3.58015	2.05045	6.44428	5.50121	4.511	2.05045	4.17685	5.63875	5.12613	8.3537	11.871	2.78457	9.39791	18.7958	5.78333	2.81937	3.75916	2.01384	16.1107	2.75061	9.80651	32.2214	2.62267	2.2555	4.69895	6.63382	25.0611	7.2758	5.37023	1.91144	7.2758	8.3537
432	99	49	37	50	29	20	84	29	8	30	170	174	157	6	7	11	62	102	147	44	51	60	122	65	57	67	40	32	100	30	26	57	124	77	151	20	113	36	9	132	133	72	52	8	41	61	171	48	47
477	111	65	57	51	32	24	103	39	31	45	233	245	195	10	18	16	85	121	194	57	69	84	202	90	89	77	55	42	139	46	45	75	147	95	200	24	147	41	12	159	167	93	63	10	48	71	202	49	52
YCR009C
AGT	TGG	GAA	GGT	TTT	AAG	AAA	GCT	ATC	AAC	AGA	GCT	GGT	CAC	AGT	GTG	ATA	ATT	AAG	AAT	GTC	GAC	AAG	ACC	ATT	GAT	AAA	GAG	TAT	GAC	ATG	GAA	GAA	CGT	CGT	TAT	AAA	GTT	CTT	CAA	AGA	GCA	GGT	GAG	GCA	TTA	CAA	AAG	GAA	GCC
145	18	36	35	10	17	55	58	24	48	86	32	60	59	28	50	21	22	214	34	16	2	14	30	15	11	65	39	22	44	19	32	39	44	38	46	11	11	49	91	87	53	29	58	37	9	3	42	30	13
0.741688	5.97471	2.98736	3.07271	8.01138	6.32617	1.95536	1.85422	4.48104	2.24052	1.25052	3.36078	1.79241	1.82279	3.84089	2.1509	5.12118	4.8884	0.440428	3.16308	6.72155	18.736	7.68177	3.58483	7.16965	9.7768	1.65454	2.75756	4.8884	2.4442	5.66025	3.36078	2.75756	2.4442	2.83013	2.33793	9.7768	9.7768	2.19479	1.18181	1.23615	2.02915	3.70844	1.85422	2.90662	11.9494	18.736	2.56059	3.58483	8.27268
349	37	86	71	29	33	122	139	50	106	201	69	136	142	69	109	49	51	479	60	33	12	24	63	41	28	169	97	51	96	43	79	73	112	84	107	18	30	127	214	206	124	57	120	96	14	11	96	70	25
379	43	94	87	35	44	146	172	156	115	220	73	154	157	80	131	57	56	630	81	40	13	27	71	45	34	181	104	55	123	58	96	87	129	89	115	20	36	134	230	232	137	65	137	105	15	12	105	74	29
YCR012W
TCT	TTA	TCT	TCA	AAG	TTG	TCT	GTC	CAA	GAT	TTG	GAC	TTG	AAG	GAC	AAG	CGT	GTC	TTC	ATC	AGA	GTT	GAC	TTC	AAC	GTC	CCA	TTG	GAC	GGT	AAG	AAG	ATC	ACT	TCT	AAC	CAA	AGA	ATT	GTT	GCT	GCT	TTG	CCA	ACC	ATC	AAG	TAC	GTT	TTG
7872	1525	736	1012	1781	1170	417	1758	25	209	512	45	54	4530	5549	1947	945	3555	4008	2317	3778	2515	3234	2273	3350	103	283	574	25	7	6	2720	2410	3614	1028	3141	1318	1094	787	709	807	1190	656	2312	4205	1141	1139	1551	996	958
1.10653	5.71188	11.8351	8.60733	4.89086	7.44497	20.8888	4.95484	32.1093	32.1093	17.0129	32.1093	32.1093	1.92287	1.56976	4.47387	9.21758	2.45024	2.17331	3.75944	2.30562	3.46347	2.69345	3.83221	2.60018	32.1093	30.7796	15.1753	32.1093	32.1093	32.1093	3.20243	3.61436	2.41024	8.47336	2.7732	6.60897	7.96217	11.0681	12.2858	10.7938	7.31985	13.2784	3.76757	2.07149	7.6342	7.6476	5.61613	8.7456	9.0925
203	39	20	22	36	35	11	40	7	6	11	4	8	96	124	50	15	78	87	60	83	48	69	45	72	7	4	14	7	9	12	73	50	88	28	69	31	29	22	20	31	28	20	47	84	32	34	44	28	14
203	41	20	27	50	38	12	52	14	18	18	14	20	122	147	54	18	85	98	73	91	57	84	63	89	11	5	17	8	9	14	74	53	93	34	74	31	29	26	21	36	34	26	59	101	33	36	47	31	17
YCR034W
AAT	TCA	CTC	GTT	ACT	CAA	TAT	GCT	GCT	CCG	TTG	TTC	GAG	CGT	TAT	CCC	CAA	CTT	CAT	GAC	TAT	TTA	CCA	ACT	TTG	GAG	CGA	CCA	TTT	TTT	AAT	ATT	TCG	TTG	TGG	GAA	CAT	TTC	GAT	GAT	GTC	GTC	ACT	CGT	GTA	ACT	AAC	GGT	AGA	TTT
181	90	33	13	7	3	11	17	18	25	8	18	0	3	3	21	21	25	27	9	6	34	76	67	23	32	154	52	14	51	37	62	41	11	17	6	33	44	25	20	16	56	14	55	81	8	26	43	87	82
0.593885	1.19437	3.25737	8.26871	15.3562	29.6943	9.77211	6.32313	5.97185	4.29973	13.4367	5.97185	29.6943	29.6943	29.6943	5.11873	5.11873	4.29973	3.98123	11.9437	17.9155	3.16157	1.41439	1.60438	4.67362	3.35916	0.698008	2.06718	7.67809	2.10771	2.90522	1.73376	2.62179	9.77211	6.32313	14.3324	3.25737	2.44303	4.29973	5.37466	6.71833	1.91952	7.67809	1.95442	1.32708	13.4367	4.13436	2.49984	1.23555	1.31089
350	187	58	34	19	5	19	30	26	61	21	29	10	5	7	40	36	36	45	9	1	58	159	118	40	59	275	79	23	78	62	81	58	14	22	10	46	58	27	36	21	65	21	64	98	10	41	56	104	101
350	190	58	35	19	5	26	34	26	65	27	43	16	25	12	51	94	50	53	22	24	111	189	149	48	62	349	101	29	103	101	164	106	73	51	14	66	88	75	75	123	237	115	258	168	21	61	94	186	164
YCR051W
AAC	GCT	AAT	ATA	TGG	GTG	GCT	GCT	TCA	GAT	GGT	AAT	TTG	GAC	CGA	GTG	GAA	CAT	ATC	CTC	CGC	GAG	AGT	AAA	GGC	GCC	ATG	ACC	CCG	CAA	TCC	AAG	GAC	ATT	AAC	GGC	TAC	ACT	CCA	ATG	CAT	GCT	GCC	GCC	GCA	TAC	GGC	CAC	CTG	GAT
28	4	5	27	16	60	23	8	18	17	62	16	38	16	24	22	5	13	9	27	47	8	20	14	10	8	6	3	36	41	10	12	33	36	48	97	33	14	32	25	8	12	6	1	2	0	1	0	0	16
4.88218	34.1753	27.3402	5.063	8.54382	2.27835	5.94353	17.0876	7.5945	8.04124	2.20486	8.54382	3.5974	8.54382	5.69588	6.21368	27.3402	10.5155	15.189	5.063	2.90853	17.0876	6.83505	9.76436	13.6701	17.0876	22.7835	45.2653	3.79725	3.33417	13.6701	11.3918	4.14246	3.79725	2.84794	1.40929	4.14246	9.76436	4.27191	5.46804	17.0876	11.3918	22.7835	45.2653	45.2653	45.2653	45.2653	45.2653	45.2653	8.54382
97	13	15	83	59	242	88	39	63	60	204	52	130	63	78	78	19	42	31	93	151	26	72	47	31	27	20	7	120	130	37	44	101	126	188	334	98	38	95	85	26	30	25	5	9	10	9	9	14	44
112	15	25	93	64	255	90	39	66	66	233	57	143	70	86	93	22	52	36	102	175	30	86	59	37	80	42	16	159	150	41	46	114	130	196	389	121	46	123	105	33	33	29	8	11	11	10	9	17	55
YCR053W
CCT	AAC	GCT	TCC	CAA	GTT	TAC	AGA	TCT	ACC	AGA	TCC	AGC	TCT	CCA	AAG	ACA	ATC	TCT	TTT	GAA	GAG	GCT	ATC	ATT	CAA	GGT	CTG	GCC	ACT	GAC	GGT	GGT	CTT	TTC	ATT	CCA	CCA	ACT	ATT	CCA	CAA	GTG	GAC	CAA	GCC	ACT	CTT	TTC	AAT
62	88	10	51	85	53	79	82	46	51	34	93	101	36	42	53	62	65	44	66	182	80	107	212	115	178	88	179	266	0	2	5	1	0	1	1	3	114	95	44	16	161	117	6	11	7	17	50	77	48
5.94325	4.18729	30.7581	7.22513	4.33508	6.95249	4.66432	4.49368	8.01047	7.22513	10.8377	3.96217	3.64833	10.2356	8.77337	6.95249	5.94325	5.66895	8.37458	5.58306	2.02462	4.60602	3.44375	1.73812	3.20419	2.07012	4.18729	2.05856	1.38527	30.7581	30.7581	30.7581	30.7581	30.7581	30.7581	30.7581	30.7581	3.2323	3.87875	8.37458	23.0301	2.28871	3.14942	30.7581	30.7581	30.7581	17.5029	7.36963	4.78548	7.6767
43	73	6	57	85	44	74	79	45	49	30	75	73	16	30	36	36	51	47	58	174	62	94	163	99	125	61	141	196	12	17	9	7	13	10	9	12	100	95	41	16	156	82	13	10	5	26	49	73	37
47	79	9	64	86	48	78	88	54	54	41	92	100	36	48	69	53	88	105	64	192	70	102	197	116	157	75	174	261	14	21	12	12	16	13	13	19	109	102	42	19	169	95	19	33	24	71	56	88	49
YCR077C
TCC	TTC	TTT	GGG	TTA	GAA	AAT	AGC	GGT	AAT	GCG	CGG	GAT	GGT	CCT	CTG	GAC	TTT	GAA	GAG	AGT	TAC	AAG	GGC	TAT	GGC	GAG	CAC	GAA	CTT	GAG	GAG	AAC	GAC	TAT	TTG	AAC	GAC	GAA	ACA	TTT	GGT	GAT	AAT	GTT	CAG	GTT	GGT	ACC	GAC
71	13	15	9	10	41	22	6	6	15	20	53	8	4	3	3	14	3	0	5	11	5	13	28	12	7	30	9	4	11	13	31	6	5	16	13	17	13	23	15	22	15	28	17	11	10	8	5	0	3
0.772482	4.21894	3.65641	6.09402	5.48462	1.33771	2.49301	9.14103	9.14103	3.65641	2.74231	1.03483	6.85578	13.7116	18.2821	18.2821	3.91759	18.2821	34.7128	10.9692	4.98602	10.9692	4.21894	1.95879	4.57052	7.83517	1.82821	6.09402	13.7116	4.98602	4.21894	1.76923	9.14103	10.9692	3.42789	4.21894	3.22625	4.21894	2.38462	3.65641	2.49301	3.65641	1.95879	3.22625	4.98602	5.48462	6.85578	10.9692	34.7128	18.2821
256	45	54	43	36	156	81	20	25	56	76	191	30	9	10	12	48	13	7	27	39	31	50	89	43	30	107	31	17	40	48	105	30	17	62	55	52	47	87	62	89	46	109	56	36	39	23	15	8	10
261	51	54	44	36	157	81	20	25	56	76	202	32	12	10	12	53	13	8	30	42	35	52	92	46	32	114	33	20	45	56	119	40	21	68	59	58	52	90	66	94	52	124	64	42	49	33	23	13	10
YCR084C
ACT	GCC	AGC	GTT	TCG	AAT	ACG	CAG	AAT	AAG	CTG	AAT	GAG	CTT	CTC	GAT	GCC	ATC	AGA	CAG	GAG	TTT	CTC	CAA	GTC	TCA	CAA	GAG	GCA	AAT	ACC	TAC	CGT	CTT	CAA	AAC	CAA	AAG	GAT	TAC	GAT	TTC	AAA	ATG	AAC	CAG	CAG	CTG	GCT	GAG
50	22	15	13	18	11	38	7	23	49	9	12	38	15	11	11	81	19	17	24	91	1	4	5	6	35	18	29	43	0	26	69	19	23	27	15	12	13	18	25	7	20	49	36	53	118	84	102	44	12
1.50774	3.42669	5.02581	5.79902	4.18818	6.85338	1.98387	9.35325	3.27771	1.53851	8.37636	6.28227	1.98387	5.02581	6.85338	6.85338	0.930706	3.96775	4.43454	3.14113	0.828431	9.35325	9.35325	9.35325	9.35325	2.15392	4.18818	2.59956	1.75319	9.35325	2.89951	1.09257	3.96775	3.27771	2.79212	5.02581	6.28227	5.79902	4.18818	3.01549	9.35325	3.76936	1.53851	2.09409	1.4224	0.638875	0.897467	0.73909	1.71335	6.28227
142	58	33	31	61	31	96	24	61	136	17	41	80	43	27	26	199	62	44	74	228	23	18	19	15	101	49	73	110	16	68	159	48	56	63	34	18	16	43	66	20	51	133	87	143	302	219	217	106	18
144	59	33	35	63	33	103	25	66	140	29	43	85	45	30	33	217	65	50	82	251	29	23	24	21	113	61	87	125	20	76	179	59	67	86	77	49	72	73	78	27	62	151	105	165	351	261	274	133	24
YDL007W
GGA	CAA	GGT	GTA	TCA	TCT	GGA	CAA	GAC	AAA	AAG	AAG	AAG	AAG	GGA	TCT	AAT	CAG	AAA	CCC	AAA	TAT	GAA	CCT	CCC	GTT	CAA	TCT	AAA	TTT	GGT	CGT	AAG	AAA	AGA	AAG	GGA	GGT	CCA	GCT	ACT	GCT	GAA	AAA	TTA	CCC	AAC	ATA	TAT	CCA
70	63	22	14	15	78	50	18	12	56	42	28	85	134	49	9	24	14	11	30	16	5	26	3	10	54	8	6	10	41	54	52	20	121	61	180	39	26	25	28	13	13	3	1	4	26	40	9	2	8
2.32327	2.58142	7.39224	11.6164	10.8419	2.08499	3.25258	9.03496	13.5524	2.90409	3.87212	5.80818	1.91328	1.21365	3.31896	18.0699	6.77622	11.6164	14.7845	5.42097	10.1643	32.5258	6.25497	40.8616	16.2629	3.01165	20.3286	27.1049	16.2629	3.96657	3.01165	3.12748	8.13146	1.34404	2.66605	0.903495	4.16998	6.25497	6.50517	5.80818	12.5099	12.5099	40.8616	40.8616	40.6573	6.25497	4.06573	18.0699	40.8616	20.3286
102	68	27	12	24	104	68	21	19	74	52	38	99	135	63	13	28	18	11	36	23	4	23	2	6	68	7	10	13	49	75	62	28	142	82	220	47	20	19	33	23	16	5	2	7	35	57	5	3	12
108	86	38	33	26	107	70	22	20	74	55	38	112	177	67	17	31	22	12	40	27	7	28	13	17	120	15	15	21	65	78	67	29	155	91	270	57	29	27	41	23	21	8	2	7	36	62	5	5	16
YDL015C
CCT	ATC	ACC	ATA	AAA	AGC	CGC	TCT	AAA	GGG	TTA	AGG	GAC	ACT	GAA	ATT	GAC	TTA	TCC	AAA	AAG	CCT	ACT	TTA	GAT	GAT	GTT	TTG	AAA	AAA	ATC	TCT	GCT	AAT	AAC	CAC	AAT	ATC	AGC	AAG	TAC	AGG	ATA	AGA	TTA	ACC	TAC	AAA	AAG	GAA
54	53	9	9	9	38	17	7	41	59	36	47	28	22	60	24	35	15	4	17	26	89	93	46	12	32	40	6	2	72	15	6	10	4	13	10	12	36	90	21	117	175	50	42	51	38	93	1	17	25
2.69786	2.74876	16.1872	16.1872	16.1872	3.8338	8.56968	20.8121	3.55328	2.46923	4.04679	3.09967	5.20302	6.62202	2.42808	6.07019	4.16241	9.7123	36.2399	8.56968	5.60325	1.6369	1.5665	3.16705	12.1404	4.55264	3.64211	24.2807	36.2399	2.0234	9.7123	24.2807	14.5684	36.2399	11.2065	14.5684	12.1404	4.04679	1.61872	6.93736	1.24517	0.832483	2.91369	3.46868	2.85656	3.8338	1.5665	36.2399	8.56968	5.82738
86	88	21	17	13	78	32	11	69	96	61	81	48	40	100	43	50	28	10	26	41	138	170	89	15	55	70	8	8	95	25	9	11	3	21	23	10	74	154	32	191	267	59	65	77	56	141	3	27	37
87	90	24	17	19	86	35	12	71	99	66	95	57	46	111	49	61	28	10	33	45	155	183	100	17	58	81	10	14	117	37	50	34	10	42	37	55	83	166	34	211	321	77	74	95	74	191	9	33	53
YDL022W
TCT	GCT	GCT	GCT	GAT	AGA	TTA	AAC	TTA	ACT	TCC	GGC	CAC	TTG	AAT	GCT	GGT	AGA	AAG	AGA	AGT	TCC	TCT	TCT	GTT	TCT	TTG	AAG	GCT	GCC	GAA	AAG	CCT	TTC	AAG	GTT	ACT	GTG	ATT	GGA	TCT	GGT	AAC	TGG	GGT	ACT	ACT	ATT	GCC	AAG
72	23	11	15	12	19	3	40	31	31	8	27	16	18	25	35	57	103	39	264	9	32	0	28	40	27	35	71	54	0	0	0	0	8	92	25	111	116	34	12	27	34	18	31	18	45	34	28	65	16
3.95576	12.3832	22.2016	18.9876	22.2016	14.9902	22.2016	7.12036	9.18756	9.18756	22.2016	10.5487	17.8009	15.823	11.3926	8.13756	4.99674	2.76519	7.30293	1.07884	22.2016	8.90045	22.2016	10.1719	7.12036	10.5487	8.13756	4.01147	5.27434	22.2016	22.2016	22.2016	22.2016	22.2016	3.09581	11.3926	2.5659	2.4553	8.37689	22.2016	10.5487	8.37689	15.823	9.18756	15.823	6.32921	8.37689	10.1719	4.38176	17.8009
99	24	14	21	13	14	18	41	29	36	5	27	16	21	18	22	49	101	35	228	11	31	13	18	32	16	25	56	40	6	12	12	11	8	95	29	107	121	28	8	21	37	15	21	9	41	23	17	45	11
99	24	14	23	18	18	26	77	47	119	16	37	21	27	33	39	76	154	54	344	13	45	22	26	46	31	52	123	67	14	23	21	20	18	108	54	144	180	56	17	42	51	35	47	32	92	45	68	125	56
YDL029W
GAC	CCA	CAT	AAT	CCA	ATT	GTC	CTT	GAT	CAG	GGT	ACT	GGT	TTC	GTC	AAA	ATT	GGT	CGT	GCT	GGC	GAG	AAT	TTC	CCA	GAT	TAC	ACG	TTT	CCT	TCT	ATT	GTT	GGT	AGA	CCC	ATC	TTG	AGG	GCG	GAA	GAA	CGT	GCC	AGC	GTT	GCT	ACA	CCA	TTA
83	15	4	7	12	5	19	15	6	11	18	30	90	21	31	31	36	28	19	26	32	23	6	6	9	76	40	12	6	80	34	64	5	6	35	29	13	38	46	22	6	43	25	20	18	20	23	39	36	34
1.63208	9.03082	27.8729	19.3518	11.2885	27.0925	7.12959	9.03082	22.577	12.3148	7.52568	4.51541	1.50514	6.45059	4.36975	4.36975	3.76284	4.83794	7.12959	5.21009	4.2332	5.88966	22.577	22.577	15.0514	1.7824	3.38656	11.2885	22.577	1.69328	3.98419	2.1166	27.0925	22.577	3.87035	4.67111	10.4202	3.5648	2.94483	6.15738	22.577	3.15028	5.41849	6.77311	7.52568	6.77311	5.88966	3.47339	3.76284	3.98419
154	18	8	7	27	7	29	21	12	19	24	51	156	40	40	61	52	37	27	45	37	18	7	7	11	122	72	23	6	130	39	97	8	9	55	45	29	71	71	22	10	66	43	32	33	34	33	51	63	42
155	21	10	8	31	10	35	22	13	23	27	55	160	45	42	70	59	42	29	57	49	24	9	9	13	132	75	28	12	135	49	110	9	12	59	49	31	80	80	24	12	74	44	37	34	40	38	68	71	49
YDL040C
TCT	AGG	AAA	AGA	AGT	ACT	AAG	CCC	AAG	CCA	GCA	GCT	AAA	ATA	GCT	TTG	AAA	AAA	GAA	AAT	GAC	CAG	TTC	CTC	GAG	GCA	TTG	AAA	CTA	TAC	GAA	GGG	AAG	CAA	TAC	AAA	AAA	TCT	CTC	AAG	CTG	CTA	GAC	GCA	ATT	TTG	AAA	AAA	GAC	GGT
87	24	32	53	4	22	83	43	70	61	14	6	5	17	16	12	5	11	11	12	4	14	16	21	43	12	38	15	35	24	20	134	8	18	18	9	27	17	27	37	91	74	171	156	17	6	13	37	7	6
0.853355	3.09341	2.32006	1.40079	10.0354	3.37463	0.894481	1.72656	1.0606	1.21708	5.30299	6.69029	8.02835	4.36717	4.64012	6.18682	8.02835	6.74926	6.74926	6.18682	10.0354	5.30299	4.64012	3.53533	1.72656	6.18682	1.95373	4.94946	2.1212	3.09341	3.71209	0.511719	9.28024	4.12455	4.12455	8.2491	2.7497	4.36717	2.7497	2.00654	0.815845	1.00327	0.434163	0.47591	4.36717	12.3736	5.71091	2.00654	10.606	12.3736
231	47	91	130	6	68	213	94	171	142	42	8	16	33	36	35	15	21	21	34	14	39	34	46	108	26	91	43	82	44	42	264	17	35	41	10	54	54	54	73	184	159	360	307	31	15	23	68	14	14
231	48	92	130	6	68	213	94	171	143	42	10	18	36	38	35	16	22	26	34	17	61	39	62	116	26	99	45	93	59	75	356	66	110	55	15	69	62	67	94	233	193	449	399	42	19	31	83	19	16
YDL051W
TCT	GAA	AAA	CCA	CAA	CAA	GAG	GAG	CAA	GAG	AAA	CCA	CAA	TCA	AGA	CGT	AAT	TCA	TTT	GCT	GTG	ATT	GAA	TTT	ACT	CCA	GAA	GTC	TTG	GAC	AGA	TGT	TTA	AAG	CAA	GTG	GAA	TTC	TAC	TTT	TCT	GAA	TTC	AAC	TTT	CCA	TAT	GAC	AGG	TTC
63	52	39	53	38	33	28	22	41	42	74	110	17	52	35	18	13	54	36	44	21	3	12	39	35	49	64	35	24	24	52	46	45	76	26	47	11	11	25	6	2	2	7	11	30	53	46	73	58	29
3.02813	3.66869	4.89159	3.59947	5.02031	5.78097	6.81328	8.67145	4.65297	4.54219	2.578	1.73429	11.2219	3.66869	5.45063	10.5984	14.6748	3.53281	5.29922	4.33573	9.08438	29.3495	15.8977	4.89159	5.45063	3.8933	2.98081	5.45063	7.94883	7.94883	3.66869	4.14722	4.23938	2.51016	7.33738	4.05898	17.3429	17.3429	7.63088	29.3495	29.3495	29.3495	27.2531	17.3429	6.35907	3.59947	4.14722	2.61331	3.28917	6.57834
116	83	61	91	49	45	50	30	73	88	116	167	22	92	51	35	23	86	50	59	26	5	17	66	66	93	96	63	50	34	79	74	87	121	44	71	19	12	39	9	10	11	10	17	43	87	84	95	90	46
129	99	65	102	51	46	52	33	78	93	122	186	29	101	62	40	25	91	55	71	32	6	20	79	76	104	100	65	53	35	84	79	90	131	49	80	24	14	44	10	13	29	32	45	59	102	93	112	101	54
YDL052C
AGT	GTG	ATA	GGT	AGG	TTC	TTG	TAT	TAC	TTG	AGG	TCC	GTG	TTG	GTC	GTA	CTG	GCG	CTT	GCA	GGC	TGT	GGC	TTT	TAC	GGT	GTA	ATC	GCC	TCT	ATC	CTT	TGC	ACG	TTA	ATC	GGT	AAG	CAA	CAT	TTG	GCT	CAG	TGG	ATT	ACT	GCG	CGT	TGT	TTT
39	32	21	8	20	11	9	21	9	7	29	10	24	18	24	18	54	65	29	21	32	40	32	50	40	6	1	5	12	43	1	25	8	32	19	12	9	37	30	39	48	22	40	17	3	5	3	34	27	2
1.76909	2.15607	3.28545	8.62429	3.44972	6.27221	7.66604	3.28545	7.66604	9.85633	2.37912	6.89943	2.87476	3.83302	2.87476	3.83302	1.27767	1.06145	2.37912	3.28545	2.15607	1.72486	2.15607	1.37989	1.72486	11.4991	37.0937	13.7989	5.74953	1.60452	37.0937	2.75977	8.62429	2.15607	3.63128	5.74953	7.66604	1.86471	2.29981	1.76909	1.43738	3.13611	1.72486	4.05849	22.9981	13.7989	22.9981	2.02924	2.55535	34.4972
142	141	79	17	70	26	23	69	32	25	96	40	79	56	73	72	174	216	95	57	112	106	83	153	116	22	6	24	34	152	4	86	27	126	71	33	30	145	102	127	157	93	148	59	9	24	9	135	93	7
154	147	84	24	81	33	44	107	44	36	137	75	122	93	100	80	196	260	113	72	138	149	119	197	147	26	8	28	40	172	15	100	40	141	71	37	30	153	109	130	174	99	163	66	12	25	9	143	102	8
YDL055C
AAA	GGT	TTA	ATT	TTA	GTC	GGT	GGT	TAC	GGT	ACC	AGA	TTG	AGA	CCT	TTA	ACT	TTG	ACC	GTT	CCA	AAG	CCA	CTG	GTT	GAA	TTC	GGT	AAT	AGA	CCA	ATG	ATT	TTA	CAC	CAA	ATC	GAG	GCT	TTA	GCC	AAC	GCT	GGT	GTT	ACT	GAC	ATC	GTT	CTT
301	214	99	700	270	596	207	268	248	445	848	247	293	456	552	272	203	370	164	65	107	240	233	887	913	570	331	111	350	100	302	219	215	201	359	373	636	23	84	143	646	104	74	120	132	139	247	129	128	118
5.04093	7.09028	15.3265	2.1676	5.61971	2.54584	7.33005	5.66165	6.11823	3.40971	1.78929	6.143	5.17857	3.32746	2.74877	5.57839	7.47449	4.10087	9.25196	23.3434	14.1806	6.32217	6.51211	1.71062	1.66191	2.66197	4.58405	13.6696	4.3352	15.1732	5.02424	6.92841	7.05731	7.54886	4.22652	4.06789	2.38572	25.5613	18.0633	10.6106	2.34879	14.5896	20.5043	12.6443	11.4949	10.916	6.143	11.7622	11.8541	12.8587
63	44	16	118	47	115	36	30	38	90	131	35	42	66	76	42	25	62	25	22	18	37	36	142	109	95	49	18	74	14	53	22	33	35	65	48	112	8	14	32	90	19	9	17	30	21	51	17	18	18
78	46	19	131	57	120	42	32	38	92	146	41	50	89	99	52	33	69	30	23	19	45	42	159	136	108	56	20	77	14	62	25	35	38	73	54	126	8	14	32	96	22	9	20	31	24	55	23	21	19
YDL066W
AGT	ATG	TTA	TCT	AGA	AGA	TTA	TTT	TCC	ACC	TCT	CGC	CTT	GCT	GCT	TTC	AGT	AAG	ATT	AAG	GTC	AAA	CAA	CCC	GTT	GTC	GAG	TTG	GAC	GGT	GAT	GAA	ATG	ACC	CGT	ATC	ATT	TGG	GAT	AAG	ATC	AAG	AAG	AAA	TTG	ATT	CTA	CCC	TAC	TTG
79	56	57	78	46	88	21	28	20	12	7	15	7	4	15	5	44	104	89	236	42	105	16	54	47	44	60	39	38	48	36	52	51	45	36	31	45	165	75	190	79	141	54	107	4	26	58	153	27	1
2.47768	3.4953	3.43398	2.50945	4.25515	2.22428	9.32081	6.9906	9.78685	16.3114	27.9624	13.0491	27.9624	33.2886	13.0491	33.2886	4.44857	1.88209	2.19929	0.829394	4.6604	1.86416	12.2336	3.62476	4.16462	4.44857	3.26228	5.01889	5.15097	4.07785	5.43714	3.76417	3.83798	4.34971	5.43714	6.31409	4.34971	1.18628	2.60983	1.03019	2.47768	1.3882	3.62476	1.82932	33.2886	7.52834	3.37477	1.27933	7.24951	33.2886
87	53	59	72	46	96	23	31	11	8	7	11	6	5	5	4	40	107	88	228	23	88	7	63	41	32	42	33	19	28	30	39	47	49	26	21	38	158	72	145	77	109	42	88	2	23	57	132	23	3
87	54	60	72	46	97	24	35	14	24	7	18	9	17	20	8	55	124	98	253	28	108	11	80	52	42	58	62	34	71	38	80	64	72	30	25	47	193	87	176	93	133	59	110	4	28	61	152	29	3
YDL072C
TCA	TTA	TAT	TAC	ACC	TTG	GTT	TTT	GCC	ATT	CTA	GTG	GTG	GAG	ATT	TTC	ATG	TTC	TCC	ATT	CTA	GCC	CTA	CCA	ATC	CCT	TCT	AGA	TAC	CGT	AGG	CCT	CTC	ACC	TTA	CTG	TTA	TTA	AAG	CCG	TTC	AAA	TCC	TCC	ACA	GTG	CAA	GTT	GCG	ATC
120	4	13	8	22	1	4	15	18	39	26	13	51	58	18	10	2	3	11	8	12	13	4	10	10	18	49	44	12	11	20	8	64	10	21	42	10	16	49	53	9	15	45	21	24	37	28	28	48	34
1.36414	21.4263	12.5921	20.4621	7.44077	21.4263	21.4263	10.9131	9.09428	4.19736	6.29604	12.5921	3.20974	2.82236	9.09428	16.3697	21.4263	21.4263	14.8815	20.4621	13.6414	12.5921	21.4263	16.3697	16.3697	9.09428	3.34076	3.72039	13.6414	14.8815	8.18485	20.4621	2.55777	16.3697	7.79509	3.89755	16.3697	10.2311	3.34076	3.08862	18.1886	10.9131	3.63771	7.79509	6.82071	4.42424	5.84632	5.84632	3.41035	4.81462
385	22	37	20	75	24	16	36	63	128	76	35	146	162	63	31	25	27	30	22	29	42	14	28	32	51	137	116	27	37	55	22	193	37	44	123	29	40	112	146	29	36	125	57	71	91	84	74	149	86
389	23	43	29	77	24	17	36	64	130	79	35	152	175	66	33	27	29	32	24	35	44	23	31	36	63	145	127	34	50	61	28	223	39	56	143	36	53	143	177	37	57	152	65	87	101	114	87	173	97
YDL078C
GTC	AAA	GTC	GCA	ATT	CTT	GGC	GCT	TCT	GGT	GGC	GTG	GGA	CAA	CCG	CTA	TCA	TTA	CTG	CTA	AAA	TTA	AGC	CCT	TAC	GTT	TCC	GAG	CTG	GCG	TTG	TAC	GAT	ATC	CGA	GCT	GCG	GAA	GGC	ATT	GGT	AAG	GAT	TTA	TCT	CAC	ATC	AAC	ACC	AAC
142	55	13	22	17	10	24	12	8	12	217	22	12	2	5	20	9	5	24	5	0	4	5	20	20	19	17	27	62	75	28	21	12	46	158	143	129	49	35	37	28	277	25	20	3	10	4	17	1	3
0.844904	2.18139	9.22895	5.45347	7.05743	10.5146	4.99901	9.99803	8.49747	9.99803	0.552886	5.45347	9.99803	8.33464	8.33464	5.99882	7.55331	8.33464	4.99901	8.33464	8.33464	8.33464	8.33464	5.99882	5.99882	6.31454	7.05743	4.44357	1.9351	1.59969	4.28487	5.71316	9.99803	2.60818	0.665484	0.838995	0.859	2.4485	3.4279	3.2426	4.28487	0.40004	4.79905	5.99882	21.6564	11.9976	21.6564	7.05743	21.6564	21.6564
301	138	32	50	36	22	39	21	25	16	323	34	19	14	20	27	19	25	33	18	17	11	13	15	20	26	19	21	58	52	16	13	12	53	177	106	113	34	30	32	26	197	21	15	7	12	11	38	11	15
444	174	39	60	70	60	82	41	62	52	521	115	29	45	121	130	109	82	103	92	55	255	41	90	265	215	220	110	167	182	80	420	45	121	415	299	326	108	79	94	68	696	59	42	9	23	13	40	11	15
YDL084W
TCA	CAC	GAA	GGT	GAA	GAA	GAT	TTA	TTG	GAG	TAC	TCC	GAT	AAC	GAA	CAA	GAA	ATT	CAA	ATT	GAT	GCC	TCT	AAG	GCC	GCT	GAA	GCT	GGA	GAA	ACT	GGC	GCC	GCC	ACT	TCT	GCA	ACT	GAA	GGT	GAT	AAT	AAT	AAC	AAC	ACT	GCA	GCT	GGC	GAC
1206	193	133	111	115	100	208	164	96	143	122	15	54	147	23	61	103	59	42	18	64	4	7	104	71	10	0	31	392	94	92	261	72	60	54	76	42	92	94	82	88	50	68	77	262	67	197	112	181	281
0.479318	2.99512	4.3463	5.20773	5.02659	5.78058	2.77913	3.52474	6.02144	4.04236	4.73818	23.9659	10.7048	3.93237	23.9659	9.47636	5.61221	9.79759	13.7633	23.9659	9.03216	23.9659	23.9659	5.55825	8.14166	23.9659	23.9659	18.647	1.47464	6.14955	6.28324	2.21478	8.02858	9.6343	10.7048	7.60603	13.7633	6.28324	6.14955	7.04949	6.56884	11.5612	8.50085	7.50725	2.20633	8.62773	2.93431	5.16123	3.19369	2.05715
402	72	38	35	34	22	72	65	32	48	40	4	22	48	7	19	43	21	14	5	19	8	4	30	20	9	4	10	132	28	32	92	30	22	20	25	20	37	24	25	27	12	24	19	100	22	62	47	64	69
403	73	38	35	35	23	72	65	32	48	41	4	23	49	7	19	45	21	14	5	19	9	5	30	20	9	4	10	133	28	32	93	30	22	23	26	21	37	28	26	28	14	26	22	107	24	64	49	64	73
YDL086W
TTG	ATT	ACT	GAG	ACC	TTT	CAT	GAT	GTG	CAG	ACA	TCA	TAC	GGC	ACC	ACT	CTG	CGT	ATA	TAC	GTA	TAT	TCT	CCT	AAG	ATT	GCA	GGC	TAT	CCA	CAA	GCT	AAG	TTT	CCT	GGG	GTG	ATT	CTG	TAC	AGT	GAA	ATT	TAC	CAA	GTG	ACG	GGT	CCG	GTT
14	16	5	17	26	31	5	21	87	12	41	1	3	35	40	10	41	32	10	2	4	14	38	52	55	75	36	41	30	92	26	34	18	15	34	45	15	1	19	3	9	9	3	30	31	30	31	12	23	8
5.42408	4.74607	15.1874	4.46689	2.92066	2.44958	15.1874	3.61605	0.872841	6.3281	1.85213	41.2702	25.3124	2.16963	1.89843	7.59371	1.85213	2.37304	7.59371	37.9686	18.9843	5.42408	1.99835	1.46033	1.38068	1.01249	2.10936	1.85213	2.53124	0.825404	2.92066	2.23345	4.21873	5.06248	2.23345	1.68749	5.06248	41.2702	3.99669	25.3124	8.43746	8.43746	25.3124	2.53124	2.44958	2.53124	2.44958	6.3281	3.30161	9.49214
48	53	22	61	91	86	14	71	324	43	133	7	4	110	106	44	131	78	26	2	6	45	109	161	154	244	113	110	83	263	77	100	47	42	92	115	68	5	61	11	40	37	4	116	115	103	112	40	83	23
55	53	24	65	116	103	23	86	336	48	147	11	14	139	155	80	180	118	42	53	22	88	149	203	193	307	139	142	102	329	92	125	68	69	117	155	78	6	66	11	41	37	4	119	115	110	114	40	83	23
YDL095W
TCG	GAA	GAG	AAA	ACG	TAC	AAA	CGT	GTA	GAG	CAG	GAT	GAT	CCC	GTG	CCC	GAA	CTG	GAT	ATC	AAG	CAG	GGC	CCC	GTA	AGA	CCC	TTT	ATT	GTT	ACC	GAT	CCG	AGT	GCC	GAA	TTG	GCC	TCG	TTA	CGA	ACC	ATG	GTC	ACT	CTT	AAA	GAG	AAG	CTG
109	96	141	78	97	219	31	36	59	26	87	47	14	86	70	84	37	53	33	1	50	122	108	78	22	10	0	13	39	42	25	11	132	48	0	0	0	0	0	1	88	11	11	11	7	62	41	163	53	110
1.09855	1.24732	0.849237	1.53516	1.23446	0.546769	3.86266	3.32618	2.02953	4.60548	1.37635	2.54771	8.55303	1.39235	1.71061	1.42551	3.23628	2.25929	3.62856	27.3385	2.39485	0.981496	1.10873	1.53516	5.44284	11.9742	27.3385	9.21096	3.07032	2.85101	4.7897	10.8857	0.90714	2.49464	27.3385	27.3385	27.3385	27.3385	27.3385	27.3385	1.36071	10.8857	10.8857	10.8857	17.1061	1.93133	2.92055	0.734616	2.25929	1.08857
142	147	201	109	152	340	59	41	90	35	127	61	15	115	100	122	59	62	47	5	78	184	150	100	35	16	5	18	55	61	41	19	200	77	6	3	3	6	2	5	143	19	19	13	13	107	61	233	75	171
151	156	210	118	157	350	60	43	91	36	141	69	23	135	106	133	64	66	48	6	81	190	162	108	38	16	5	19	55	61	41	19	204	79	6	3	3	11	6	11	150	21	20	15	14	109	61	237	81	176
YDL097C
TCT	CTG	CCA	GGT	TCG	AAA	TTA	GAA	GAG	GCC	AGG	AGA	CTG	GTT	AAT	GAA	AAA	CAG	TAT	AAT	GAG	GCA	GAA	CAA	GTC	TAT	TTG	AGC	CTG	CTG	GAT	AAA	GAC	AGC	TCA	CAG	AGC	AGC	GCC	GCT	GCC	GGT	GCC	AGT	GTG	GAT	GAC	AAG	CGT	AGA
31	24	20	42	34	9	15	29	28	7	21	21	14	4	6	22	6	32	19	7	34	29	54	43	33	17	39	19	83	61	9	3	30	14	22	71	29	3	0	0	0	0	0	12	63	27	43	17	10	12
4.98627	6.4406	7.72872	3.68034	4.54631	17.1749	10.305	5.33015	5.52051	22.0821	7.36068	7.36068	11.041	38.6436	25.7624	7.02611	25.7624	4.83045	8.13549	22.0821	4.54631	5.33015	2.86249	3.59475	4.68407	9.09261	3.96345	8.13549	1.86234	2.53401	17.1749	51.5248	5.15248	11.041	7.02611	2.1771	5.33015	51.5248	57.677	57.677	57.677	57.677	57.677	12.8812	2.45356	5.72498	3.59475	9.09261	15.4574	12.8812
41	31	38	64	57	16	26	39	37	12	21	22	16	3	7	31	12	37	31	15	50	40	70	50	39	19	55	25	98	80	7	3	28	19	24	110	34	4	4	7	7	4	2	17	97	30	60	19	11	13
41	32	39	64	57	16	26	41	37	12	24	23	21	7	11	32	15	44	45	35	54	42	80	57	43	30	60	27	112	106	8	3	32	21	31	121	42	4	4	7	7	6	3	19	104	34	66	19	16	17
YDL100C
GAT	TTA	ACC	GTG	GAA	CCT	AAT	TTG	CAC	TCT	TTA	ATT	ACC	TCT	ACC	ACT	CAT	AAG	TGG	ATT	TTC	GTT	GGT	GGT	AAA	GGT	GGT	GTT	GGT	AAG	ACT	ACT	TCA	TCA	TGT	TCC	ATT	GCT	ATC	CAA	ATG	GCT	TTG	AGT	CAA	CCA	AAC	AAA	CAG	TTC
130	101	5	13	24	16	7	12	4	6	15	3	1	3	13	3	5	21	31	10	64	58	52	82	91	68	97	12	48	155	31	23	40	50	17	5	12	34	12	27	11	53	6	26	77	80	45	38	10	36
2.46501	3.17279	34.6809	24.6501	13.3521	20.0282	34.6809	26.7043	34.6809	34.6809	21.3634	34.6809	34.6809	34.6809	24.6501	34.6809	34.6809	15.2596	10.3371	32.0451	5.00705	5.52502	6.16252	3.90794	3.52144	4.71252	3.30362	26.7043	6.67607	2.06743	10.3371	13.9327	8.01128	6.40902	18.8501	34.6809	26.7043	9.42504	26.7043	11.8686	29.1319	6.04625	34.6809	12.325	4.16171	4.00564	7.12114	8.43293	32.0451	8.90142
129	93	14	10	17	9	9	11	5	8	19	7	5	8	12	5	6	16	28	8	53	51	45	75	74	54	72	12	24	123	31	19	35	51	19	6	10	32	7	27	11	37	5	17	59	56	39	41	8	18
129	93	14	11	17	9	11	11	5	10	19	7	8	18	22	8	16	18	31	30	61	56	46	91	86	56	81	16	28	145	35	23	39	59	24	8	11	34	7	30	13	46	5	24	61	63	43	44	10	22
YDL103C
ACT	GAC	ACA	AAA	CAG	CTA	TTC	ATT	GAA	GCC	GGA	CAA	AGT	CAA	CTT	TTC	CAC	AAT	TGG	GAA	AGC	TTG	TCT	CGC	AAA	GAC	CAA	GAA	GAA	TTG	CTT	TCA	AAC	CTG	GAG	CAA	ATA	TCT	TCC	AAG	AGG	TCC	CCT	GCA	AAA	CTA	CTG	GAA	GAC	TGT
32	6	4	1	3	21	13	12	26	12	22	17	14	11	8	11	12	2	8	2	6	28	42	50	7	30	33	12	27	35	8	26	5	4	2	5	7	10	8	7	8	7	10	6	8	11	6	9	8	8
2.15808	11.5097	17.2646	37.1282	23.0195	3.2885	5.31219	5.75487	2.65609	5.75487	3.13902	4.06226	4.93274	6.27804	8.6323	6.27804	5.75487	34.5292	8.6323	34.5292	11.5097	2.46637	1.64425	1.38117	9.86549	2.30195	2.09268	5.75487	2.55772	1.9731	8.6323	2.65609	13.8117	17.2646	34.5292	13.8117	9.86549	6.90584	8.6323	9.86549	8.6323	9.86549	6.90584	11.5097	8.6323	6.27804	11.5097	7.67316	8.6323	8.6323
95	9	12	4	10	57	42	26	69	31	60	42	25	25	30	23	27	3	16	7	16	66	107	138	13	71	82	26	71	86	18	42	19	15	6	15	16	33	26	17	24	14	32	18	27	28	17	27	27	24
100	14	18	9	11	67	48	27	74	34	72	55	45	48	33	35	50	9	29	29	29	85	124	163	15	83	97	31	84	112	27	53	21	22	7	15	16	34	26	17	24	14	32	18	27	28	17	27	27	24
YDL124W
TCA	TTT	CAC	CAA	CAG	TTC	TTT	ACC	TTG	AAT	AAT	GGA	AAT	AAA	ATC	CCC	GCA	ATC	GCC	ATC	ATT	GGG	ACA	GGT	ACT	AGA	TGG	TAT	AAA	AAC	GAA	GAA	ACG	GAT	GCT	ACC	TTT	TCG	AAC	AGT	TTG	GTC	GAA	CAG	ATT	GTT	TAT	GCT	CTG	AAG
159	44	19	35	9	19	2	38	29	24	53	14	9	19	10	67	58	4	16	27	36	157	133	45	328	106	81	57	49	18	18	45	76	43	61	43	13	176	36	41	22	32	5	23	17	28	16	20	68	37
1.0869	3.92767	9.09566	4.93764	13.0573	9.09566	17.914	4.54783	5.95922	7.20073	3.26071	12.3441	13.0573	9.09566	11.7516	2.57937	2.97961	26.3441	10.8011	6.40065	4.80049	1.10075	1.29938	3.84039	0.421506	1.63035	2.13355	3.03189	3.52689	9.60097	9.60097	3.84039	2.27391	4.01901	2.83307	4.01901	13.2937	0.981918	4.80049	4.21506	7.85534	5.40055	26.3441	7.5138	10.1657	6.17205	10.8011	8.64087	2.54143	4.67074
255	75	25	52	17	20	16	44	24	35	80	21	13	19	12	69	62	8	18	30	44	167	153	48	399	101	73	53	68	16	20	48	77	43	54	58	15	236	50	58	31	36	6	30	28	33	18	34	98	57
268	76	28	54	31	31	31	53	32	36	99	44	55	33	176	134	108	29	48	40	57	219	217	59	580	153	117	95	96	23	29	59	105	57	77	65	18	252	56	65	33	40	10	57	32	35	19	39	115	65
YDL126C
GGT	GAA	GAA	CAT	AAA	CCA	CTT	TTG	GAC	GCC	TCG	GGT	GTC	GAC	CCT	CGT	GAG	GAG	GAT	AAA	ACC	GCC	ACC	GCC	ATT	TTA	AGA	AGA	AAG	AAG	AAG	GAC	AAC	ATG	CTT	TTG	GTG	GAC	GAT	GCT	ATC	AAT	GAT	GAC	AAT	TCT	GTC	ATT	GCT	ATT
124	49	57	7	95	204	68	24	48	3	0	37	9	0	15	11	22	4	4	0	12	16	46	31	62	52	44	116	192	724	691	100	126	114	106	233	175	121	76	158	279	144	298	264	46	18	26	13	6	7
4.39088	8.50039	9.5521	12.1063	5.73126	2.66897	8.00691	12.1063	8.67749	12.1063	12.1063	8.61182	12.1063	12.1063	12.1063	12.1063	12.1063	12.1063	12.1063	12.1063	15.8252	20.6865	11.8363	17.5635	8.78177	10.4706	12.3743	4.6937	2.83578	0.676827	0.70915	5.4447	4.32119	4.77605	5.13651	2.33678	3.11126	4.49975	7.16408	3.44601	1.9515	3.78104	1.82708	2.06238	11.8363	20.6865	20.6865	20.6865	20.6865	20.6865
51	35	26	21	39	82	24	18	21	14	22	28	23	20	14	10	16	14	15	12	13	6	10	8	19	13	11	36	62	244	229	26	30	31	30	66	50	41	29	46	69	42	98	105	12	8	12	9	7	14
54	37	30	21	39	85	25	18	23	30	40	28	29	27	17	18	23	23	24	92	95	16	27	21	35	42	31	60	89	352	329	39	53	49	42	90	80	57	36	73	102	61	119	117	15	8	12	10	7	14
YDL128W
GAT	GCA	ACT	ACC	CCA	CTA	TTA	ACT	GTT	GCG	AAC	AGT	CAT	CCC	GCC	CGC	AAT	CCA	AAG	CAC	ACT	GCA	TGG	AGA	GCA	GCT	GTG	TAT	GAT	TTA	CAG	TAT	ATT	TTG	AAA	GCG	TCA	CCC	CTG	AAT	TTC	CTA	TTG	GTA	TTT	GTT	CCT	TTA	GGT	CTG
42	18	2	2	13	8	2	2	2	1	2	3	0	10	9	8	1	10	7	5	13	35	15	1	1	13	4	30	16	7	10	36	5	12	4	20	1	9	19	7	5	3	8	4	11	2	12	18	15	20
1.31341	3.06461	27.5815	27.5815	4.24331	6.89538	27.5815	27.5815	27.5815	50.1482	27.5815	18.3877	50.1482	5.51631	6.12923	6.89538	50.1482	5.51631	7.88044	11.0326	4.24331	1.57609	3.67754	50.1482	50.1482	4.24331	13.7908	1.83877	3.44769	7.88044	5.51631	1.53231	11.0326	4.59692	13.7908	2.75815	50.1482	6.12923	2.90332	7.88044	11.0326	18.3877	6.89538	13.7908	5.01482	27.5815	4.59692	3.06461	3.67754	2.75815
166	55	6	10	63	26	4	6	7	2	10	9	8	32	25	17	1	44	27	19	38	140	45	0	6	45	23	102	72	21	28	108	13	35	19	71	3	45	65	19	16	22	35	14	24	7	41	53	61	78
166	55	6	10	63	26	4	6	7	4	10	13	9	34	25	19	1	50	33	21	41	152	47	3	7	50	23	111	77	22	30	115	17	39	19	76	4	46	71	24	18	24	47	16	26	7	47	61	66	90
YDL135C
GCC	GAA	GAA	AGT	ACC	GAC	TTT	AGT	CAA	TTC	GAA	GAG	GAG	AGA	AAC	AAC	GAT	CAG	TAT	AAA	GTT	TCA	GCC	AAA	AAA	ACT	GTT	GAC	GAA	TAC	AAA	AAT	CTG	GAT	GCT	GAA	GAC	GAA	TCC	TTG	GCG	AAA	TGG	AAA	GAG	TCT	TTG	GGT	CTA	AGT
75	21	25	15	15	49	20	18	27	47	20	25	34	39	31	17	27	36	21	11	22	13	11	1	16	18	37	16	22	13	7	29	60	1	26	17	23	31	34	17	58	60	23	56	50	19	7	89	86	57
2.39301	8.54646	7.17903	11.965	11.965	3.66277	8.97378	9.97087	6.64725	3.81863	8.97378	7.17903	5.27869	4.60194	5.78954	10.5574	6.64725	4.98543	8.54646	16.316	8.15798	13.8058	16.316	43.025	11.2172	9.97087	4.85069	11.2172	8.15798	13.8058	25.6394	6.18881	2.99126	43.025	6.90291	10.5574	7.80329	5.78954	5.27869	10.5574	3.09441	2.99126	7.80329	3.20492	3.58951	9.44609	25.6394	2.01658	2.08693	3.1487
242	68	71	51	35	159	59	46	87	142	73	74	113	122	103	43	75	86	53	31	70	45	34	7	41	50	93	43	60	38	18	73	179	10	70	40	44	61	70	32	130	146	53	130	116	55	9	197	182	131
253	75	81	60	45	170	66	59	95	146	79	85	126	138	117	52	83	107	67	37	86	63	52	12	56	62	118	69	92	60	60	128	231	42	109	59	66	148	183	90	207	197	66	218	171	79	22	287	291	210
YDL140C
GTA	GGA	CAA	CAG	TAT	TCT	AGT	GCT	CCA	CTC	CGT	ACA	GTA	AAA	GAG	GTC	CAA	TTC	GGT	CTT	TTC	TCA	CCT	GAA	GAA	GTT	AGA	GCA	ATC	AGT	GTG	GCC	AAA	ATT	AGA	TTT	CCA	GAG	ACA	ATG	GAT	GAA	ACC	CAG	ACG	AGA	GCG	AAA	ATT	GGT
173	44	19	28	37	3	5	11	35	20	15	28	27	42	72	24	19	2	13	11	27	52	55	91	31	17	19	66	20	23	33	36	12	16	98	38	23	36	14	10	21	31	30	37	57	27	36	21	30	22
0.493478	1.94027	4.49325	3.04899	2.30735	18.0109	17.0744	7.76107	2.43919	4.26859	5.69145	3.04899	3.16192	2.03266	1.18572	3.55716	4.49325	18.0109	6.56706	7.76107	3.16192	1.64176	1.55221	0.938151	2.75393	5.02187	4.49325	1.29351	4.26859	3.71182	2.58702	2.37144	7.11431	5.33573	0.87114	2.24662	3.71182	2.37144	6.09798	8.53718	4.06532	2.75393	2.84572	2.30735	1.49775	3.16192	2.37144	4.06532	2.84572	3.88053
196	52	23	27	46	6	6	6	31	24	19	41	25	48	73	28	20	3	12	12	35	59	61	89	34	18	22	83	28	20	29	37	5	21	101	37	20	42	9	11	30	38	23	42	61	33	37	24	29	19
197	52	23	28	46	6	6	6	32	24	20	44	27	53	75	30	20	3	13	12	37	62	65	94	40	18	26	85	28	20	31	39	6	24	112	38	21	49	9	11	31	40	24	42	62	34	40	25	30	20
YDL143W
TCT	GCT	AAA	GTT	CCA	TCT	AAC	GCC	ACG	TTT	AAG	AAC	AAG	GAA	AAA	CCT	CAA	GAG	GTT	CGC	AAA	GCC	AAC	ATC	ATC	GCT	GCA	CGT	TCT	GTT	GCA	GAT	GCC	ATC	CGT	ACT	TCA	TTG	GGT	CCC	AAG	GGT	ATG	GAC	AAG	ATG	ATT	AAG	ACA	TCT
61	6	6	20	10	5	6	16	9	25	23	15	6	19	32	19	16	148	5	6	10	41	12	27	29	22	29	46	10	3	3	19	91	22	47	103	35	14	36	153	21	32	20	7	55	37	35	13	48	56
2.26539	23.0315	23.0315	6.90946	13.8189	26.9901	23.0315	8.63682	15.3543	5.52756	6.00822	9.21261	23.0315	7.27311	4.31841	7.27311	8.63682	0.93371	26.9901	23.0315	13.8189	3.37047	11.5158	5.11812	4.76514	6.28132	4.76514	3.00411	13.8189	26.9901	26.9901	7.27311	1.51856	6.28132	2.94019	1.34164	3.94826	9.87065	3.83859	0.903197	6.58043	4.31841	6.90946	19.7413	2.51253	3.73484	3.94826	10.6299	2.87894	2.46766
129	12	14	47	27	10	12	31	20	59	49	35	11	39	73	46	29	348	10	13	23	71	17	53	62	45	47	94	23	10	16	44	196	50	82	225	77	29	70	280	31	56	40	9	103	84	94	27	105	108
129	12	15	49	29	11	13	54	21	66	53	40	12	45	81	53	34	385	11	18	28	84	33	64	72	64	60	115	33	51	24	59	233	56	98	255	88	38	85	343	44	86	88	15	131	101	102	30	115	129
YDL145C
AAG	ATG	TTA	ACT	AAA	TTT	GAA	TCA	AAG	TCC	ACT	AGG	GCC	AAG	GGC	ATT	GCC	TTC	CAC	CCC	TCC	AGA	CCT	TGG	GTT	TTG	GTG	GCT	TTG	TTT	TCC	TCT	ACT	ATT	CAA	TTA	TGG	GAT	TAC	AGG	ATG	GGA	ACA	CTA	CTT	CAC	AGA	TTT	GAA	GAC
678	114	14	69	51	41	7	11	9	7	10	31	26	3	9	6	0	1	1	2	13	7	7	18	2	41	45	15	17	8	14	23	13	3	3	28	171	50	82	73	14	42	69	64	85	110	125	24	44	24
0.162494	1.20802	9.83671	1.99585	2.70027	3.35888	10.1559	10.1559	10.1559	10.1559	10.1559	4.44239	5.29669	10.1559	10.1559	10.1559	10.1559	10.1559	10.1559	10.1559	10.1559	10.1559	10.1559	7.65078	10.1559	3.35888	3.06031	9.18093	8.10082	10.1559	9.83671	5.98756	10.1559	10.1559	10.1559	4.91836	0.805345	2.75428	1.67944	1.88649	9.83671	3.2789	1.99585	2.15178	1.62016	1.25195	1.10171	5.73808	3.12986	5.73808
825	108	11	78	69	33	14	6	15	12	10	36	25	16	12	10	15	17	10	13	15	16	15	15	14	36	47	13	19	11	16	22	13	12	12	31	151	47	94	81	12	41	66	57	85	98	128	18	47	25
825	108	11	78	69	33	14	6	15	12	10	37	25	16	12	10	15	17	10	13	15	16	15	15	14	36	50	13	19	11	17	26	14	12	18	40	160	51	98	82	14	45	69	57	86	110	135	21	51	25
YDL147W
TCA	AGA	GAT	GCA	CCA	ATT	AAG	GCT	GAC	AAG	GAT	TAT	AGC	CAA	ATT	TTG	AAG	GAA	GAG	TTT	CCT	AAG	ATC	GAT	TCG	CTC	GCT	CAA	AAT	GAT	TGT	AAC	TCT	GCT	TTA	GAC	CAA	CTG	TTA	GTG	TTG	GAG	AAG	AAA	ACC	AGA	CAA	GCT	TCA	GAT
85	27	9	46	30	48	61	18	23	25	8	15	15	17	41	38	26	7	13	0	24	95	22	18	27	9	8	11	10	3	3	7	13	39	12	15	8	7	8	55	8	43	52	23	29	68	39	17	6	12
1.74103	5.48103	16.4431	3.21713	4.93293	3.08308	2.42603	8.22155	6.43426	5.91951	18.4985	9.86586	9.86586	8.70517	3.60946	3.89442	5.69184	21.1411	11.3837	27.0051	6.16616	1.55777	6.72672	8.22155	5.48103	16.4431	18.4985	13.4534	14.7988	27.0051	27.0051	21.1411	11.3837	3.79456	12.3323	9.86586	18.4985	21.1411	18.4985	2.69069	18.4985	3.44158	2.84592	6.43426	5.10303	2.17629	3.79456	8.70517	24.6646	12.3323
108	33	21	61	37	72	78	23	29	41	11	19	16	24	52	48	40	7	25	3	45	121	26	22	41	11	6	15	11	5	10	8	16	54	19	24	9	9	11	71	12	43	73	34	40	83	43	21	9	18
108	34	21	64	37	72	79	23	29	41	11	20	18	26	57	48	41	7	26	3	45	123	26	23	42	13	6	15	11	6	14	9	18	57	20	31	11	10	12	78	17	54	78	36	41	93	47	24	9	20
YDL160C
GGT	TCC	ATC	AAT	AAT	AAC	TTC	AAC	ACT	AAT	AAT	AAC	AGT	AAT	ACG	GAT	CTC	GAT	CGG	GAC	TGG	AAA	ACT	GCA	TTG	AAT	ATT	CCC	AAG	AAG	GAT	ACC	AGA	CCA	CAG	ACA	GAT	GAT	GTC	TTA	AAT	ACA	AAG	GGT	AAT	ACT	TTT	GAA	GAT	TTT
64	18	8	14	26	3	8	14	11	3	18	90	97	51	81	39	75	20	44	15	16	1	2	10	12	43	51	151	34	86	42	30	54	97	254	86	20	27	33	35	32	39	22	23	7	13	8	43	20	25
3.30754	11.7602	19.5279	15.1202	8.14165	19.5279	19.5279	15.1202	19.2439	19.5279	11.7602	2.35203	2.1823	4.15064	2.61337	5.42776	2.82244	10.5841	4.81097	14.1122	13.2302	19.5279	19.5279	19.5279	17.6402	4.92286	4.15064	1.40187	6.22596	2.46143	5.04007	7.05609	3.92005	2.1823	0.833397	2.46143	10.5841	7.8401	6.41463	6.04808	6.61509	5.42776	9.62195	9.2036	19.5279	16.2833	19.5279	4.92286	10.5841	8.46731
132	21	14	30	42	15	16	21	15	13	38	145	143	83	120	53	105	30	47	18	24	13	13	17	10	58	70	214	51	115	73	43	73	145	267	103	21	36	47	59	53	57	36	31	14	30	18	74	27	42
148	32	31	39	79	26	38	34	30	20	49	172	190	103	195	81	153	74	76	44	41	25	53	63	191	136	99	297	70	153	92	61	105	188	450	168	35	57	74	84	60	66	48	38	19	37	27	90	101	83
YDL171C
CCA	GTG	TTG	AAA	TCA	GAC	AAT	TTC	GAT	CCA	TTG	GAA	GAA	GCT	TAC	GAA	GGT	GGG	ACA	ATT	CAA	AAC	TAT	AAC	GAT	GAA	CAC	CAT	CTT	CAT	AAA	TCT	TGG	GCA	AAT	GTG	ATT	CCG	GAC	AAA	CGA	GGA	CTT	TAC	GAC	CCT	GAT	TAT	GAA	CAT
123	97	14	27	13	30	9	17	11	135	88	65	71	22	13	17	63	134	79	18	28	13	20	2	3	22	14	28	12	79	33	26	34	19	38	15	13	53	22	25	41	23	25	9	13	8	7	14	5	17
0.619763	0.785884	5.44506	2.82336	5.86391	2.54103	8.47009	4.48416	6.93007	0.564673	0.866259	1.17278	1.07367	3.46504	5.86391	4.48416	1.21001	0.568887	0.964947	4.23504	2.72253	5.86391	3.81154	20.0607	20.0607	3.46504	5.44506	2.72253	6.35257	0.964947	2.31002	2.93195	2.24208	4.01215	2.00607	5.08205	5.86391	1.43832	3.46504	3.04923	1.85929	3.31438	3.04923	8.47009	5.86391	9.52885	10.8901	5.44506	15.2462	4.48416
140	89	18	33	15	25	9	17	15	143	83	46	80	28	10	18	61	131	70	19	23	8	19	8	5	19	10	24	8	83	24	35	30	20	33	15	20	39	26	30	36	30	21	4	12	10	4	9	5	20
150	95	21	34	15	27	12	30	27	148	89	53	89	29	10	19	64	146	84	21	27	10	22	8	5	19	11	26	8	88	26	36	33	20	34	15	20	40	28	31	38	30	24	4	12	10	8	9	7	20
YDL173W
GCT	ACG	TTC	AAC	CCA	CAA	AAC	GAG	ATG	GAG	AAC	CAG	GCA	CGT	GTA	CAA	GAG	TAC	AAG	GTC	TCC	ACT	GGC	AGA	GGC	GGA	GCT	GGC	AAC	ATC	CAT	AAA	TCT	ATG	TCC	AAG	CCG	TCT	CCC	GTA	CTT	CTT	CCA	TTG	AAA	TCC	AAT	TCA	AAG	ACA
56	18	13	2	19	3	5	10	4	2	24	13	12	7	7	7	30	2	5	17	24	9	25	20	6	49	3	3	6	6	12	22	9	14	9	5	25	13	22	6	14	9	2	2	8	20	23	35	24	15
1.17576	3.65792	5.06482	32.9213	3.4654	21.9475	13.1685	6.58426	16.4607	32.9213	2.74344	5.06482	5.48688	9.40609	9.40609	9.40609	2.19475	32.9213	13.1685	3.87309	2.74344	7.31585	2.6337	3.29213	10.9738	1.34373	21.9475	21.9475	10.9738	10.9738	5.48688	2.99285	7.31585	4.70304	7.31585	13.1685	2.6337	5.06482	2.99285	10.9738	4.70304	7.31585	32.9213	32.9213	8.23033	3.29213	2.86272	1.88122	2.74344	4.38951
278	83	62	9	83	17	30	47	16	7	114	65	56	36	18	29	135	5	20	78	115	38	107	85	28	209	8	13	28	32	42	87	43	63	44	19	96	53	100	24	72	44	9	8	26	87	100	144	117	53
285	86	64	10	83	18	32	47	16	9	127	73	62	46	20	44	139	5	22	83	126	48	121	94	31	225	11	15	33	35	49	99	50	69	49	22	106	65	117	29	85	52	10	9	27	96	106	156	127	60
YDL185W
GCT	GGT	GCA	ATT	GAA	AAC	GCT	CGT	AAG	GAA	ATA	AAA	AGA	ATC	TCA	TTA	GAA	GAC	CAT	GCT	GAA	TCT	GAA	TAT	GGT	GCC	ATC	TAT	TCT	GTC	TCT	GGT	CCG	GTC	GTC	ATT	GCT	GAA	AAT	ATG	ATT	GGT	TGT	GCC	ATG	TAC	GAA	TTG	GTC	AAG
430	132	154	75	233	135	139	55	174	100	61	17	57	114	90	216	220	144	180	138	181	94	37	194	110	105	63	48	69	98	41	90	246	91	101	28	32	79	72	318	120	70	62	85	218	114	130	134	162	129
1.55633	5.06986	4.34559	8.92295	2.87219	4.95719	4.81454	12.1677	3.8461	6.69221	10.9708	19.7527	11.7407	5.87036	7.43579	3.09825	3.04191	4.64737	3.71789	4.84943	3.69735	7.11937	18.0871	3.44959	6.08383	6.37354	10.6226	13.9421	9.69886	6.82879	16.3225	7.43579	2.72041	7.35408	6.62595	19.7527	19.7527	8.47115	9.29474	2.10447	5.57684	9.5603	10.7939	7.87319	3.06982	5.87036	5.14785	4.99419	4.131	5.18776
109	35	40	18	56	33	38	14	37	30	19	8	11	24	24	58	63	34	44	39	50	20	8	46	29	24	20	12	25	16	12	17	61	29	28	11	8	22	11	65	26	19	17	13	56	31	35	20	34	35
109	35	40	19	56	33	38	14	39	30	19	8	12	25	24	58	64	34	45	41	51	20	9	47	30	24	20	14	27	18	14	21	63	30	28	12	10	28	17	70	29	23	19	18	64	37	40	28	47	40
YDL195W
GTC	AAA	CTT	GCT	GAG	TTT	TCT	CGA	ACA	GCC	ACG	TTT	GCG	TGG	TCA	CAT	GAT	AAA	ATT	CCA	TTA	TTG	GTC	TCT	GGT	ACC	GTA	TCT	GGT	ACG	GTG	GAT	GCT	AAT	TTC	TCC	ACT	GAT	TCA	TCT	CTA	GAA	TTG	TGG	TCA	TTG	TTG	GCT	GCT	GAT
125	33	31	48	34	15	2	7	15	26	0	0	4	0	0	2	6	7	11	10	30	23	4	7	13	9	0	4	1	0	0	32	59	16	6	4	13	8	11	1	2	9	11	70	10	6	18	20	27	22
0.841023	3.18569	3.39122	2.19016	3.092	7.00853	26.9559	15.0183	7.00853	4.04338	26.9559	26.9559	26.282	26.9559	26.9559	26.9559	17.5213	15.0183	9.55708	10.5128	3.50426	4.57078	26.282	15.0183	8.08676	11.6809	26.9559	26.282	26.9559	26.9559	26.9559	3.28525	1.78183	6.57049	17.5213	26.282	8.08676	13.141	9.55708	26.9559	26.9559	11.6809	9.55708	1.50183	10.5128	17.5213	5.84044	5.2564	3.89363	4.77854
173	35	38	55	46	18	4	5	25	49	6	8	8	7	6	8	7	11	10	11	28	29	2	10	17	15	3	10	5	9	4	51	85	20	7	6	10	6	13	4	3	9	19	100	10	8	25	24	38	32
173	35	38	55	46	18	4	5	25	49	6	8	8	7	6	8	7	11	10	12	28	29	2	10	17	15	3	10	5	9	4	52	86	20	7	6	10	7	13	4	3	11	19	101	10	8	25	25	38	33
YDL201W
AAA	GCC	AAG	CCA	CTA	AGC	CAA	GAT	CCA	GGC	TCC	AAG	CGT	TAC	GCA	TAC	CGT	ATA	AAT	AAG	GAA	GAA	AAT	CGT	AAG	GAG	TTG	AAG	CAT	GTA	AAG	ATC	AAT	GAA	AGT	TCT	TTG	GTG	CAA	GAA	GGC	CAA	AAG	ATC	GAC	TTG	CCA	AAG	AAG	AGA
62	12	22	43	21	31	11	5	18	19	6	34	16	56	57	26	22	44	32	4	12	11	13	17	25	64	14	16	10	19	26	8	25	3	5	15	20	40	21	12	8	31	8	10	23	18	13	13	13	17
1.06592	5.50726	3.00396	1.53691	3.147	2.13184	6.00792	13.2174	3.6715	3.47827	11.0145	1.94374	4.13044	1.18013	1.15942	2.54181	3.00396	1.50198	2.06522	16.5218	5.50726	6.00792	5.08362	3.88747	2.64348	1.03261	4.72051	4.13044	6.60871	3.47827	2.54181	8.26089	2.64348	22.029	13.2174	4.4058	3.30435	1.65218	3.147	5.50726	8.26089	2.13184	8.26089	6.60871	2.87335	3.6715	5.08362	5.08362	5.08362	3.88747
270	39	69	159	65	133	42	14	72	70	23	126	74	206	197	71	81	144	105	22	35	35	56	60	96	209	44	71	37	59	106	40	94	18	22	63	67	138	76	45	45	114	32	42	88	74	43	54	48	79
273	47	79	186	87	152	51	28	95	78	26	138	80	249	238	108	99	174	125	27	47	47	64	62	108	257	52	85	43	68	114	43	101	19	26	65	76	147	82	49	48	125	34	45	95	78	45	56	54	80
YDL212W
TTC	TCA	TAT	TCA	GAT	TTC	TGT	TCT	ATC	GGT	ACG	GCC	ATG	ATC	TTA	TCG	GCC	ACA	ACG	TTC	CTA	ATG	GGT	GTT	TTC	TTC	AGT	AAC	ATG	CCA	TAC	GAT	TAT	CAT	CTT	TTA	TTT	AAT	CCT	AAC	TCT	ACT	CAA	GAG	CAT	TTC	GAT	TTG	GCA	CTG
94	6	37	14	11	29	77	52	104	60	113	228	65	0	0	0	2	45	45	98	93	10	24	13	7	28	14	24	22	50	67	43	32	41	38	6	9	0	9	69	3	0	13	15	40	75	25	81	69	181
1.49975	18.7969	3.81017	10.0697	12.816	4.86126	1.83086	2.71109	1.35554	2.34961	1.24758	0.494654	2.16887	30.9159	30.9159	30.9159	30.9159	3.13281	3.13281	1.43853	1.51588	14.0976	5.87402	10.8443	20.1395	5.03487	10.0697	5.87402	6.40802	2.81953	2.10413	3.27852	4.40551	3.43845	3.70991	23.4961	15.664	30.9159	15.664	2.04314	30.9159	30.9159	10.8443	9.39843	3.52441	1.87969	5.63906	1.74045	2.04314	0.778875
222	16	99	33	30	80	194	127	251	135	286	649	129	7	5	12	12	110	99	257	202	24	56	30	15	78	39	70	58	130	164	105	93	100	94	19	27	14	27	180	9	10	31	33	106	201	60	210	166	472
278	124	123	34	30	90	212	139	280	157	322	791	167	7	6	12	13	133	113	290	247	28	64	33	15	78	39	73	58	137	168	107	93	106	96	19	30	16	37	233	18	14	43	36	117	209	62	216	175	522
YDL213C
GGG	TCC	GAG	GAA	GAT	AAA	AAG	TTG	ACC	AAG	AAG	CAG	CTC	AAA	GCT	CAG	CAG	TTT	AGA	AAA	AGT	AAG	GAG	GAA	AAA	GAT	CAA	GAG	AAA	GAC	GTA	AAA	AAA	GAG	CAA	GCA	CCA	GAA	GGA	AAA	AGA	CCC	AAC	AGT	GCA	GCC	GGA	AAT	GAT	GGT
120	7	17	6	0	9	22	29	31	3	17	14	52	18	16	18	38	21	27	59	13	22	16	9	13	10	66	35	9	12	19	30	17	15	4	20	12	21	23	15	4	93	12	27	16	21	30	12	16	23
0.788562	13.5182	5.56632	15.7712	39.4281	10.5142	4.30125	3.26301	3.0525	31.5425	5.56632	6.7591	1.81976	5.25708	5.91421	5.25708	2.49019	4.50607	3.50472	1.60386	7.27903	4.30125	5.91421	10.5142	7.27903	9.46274	1.43375	2.70364	10.5142	7.88562	4.98039	3.15425	5.56632	6.30849	23.6569	4.73137	7.88562	4.50607	4.11423	6.30849	23.6569	1.0175	7.88562	3.50472	5.91421	4.50607	3.15425	7.88562	5.91421	4.11423
555	26	76	22	6	41	104	115	129	7	67	60	175	77	63	68	149	90	107	192	46	84	51	40	56	28	251	133	34	35	62	128	62	54	15	82	56	92	102	82	19	348	45	107	78	97	125	55	59	111
584	32	99	27	15	54	147	153	161	46	86	93	231	94	82	102	236	127	128	278	69	125	79	52	63	38	331	181	42	52	76	211	78	77	19	95	83	113	117	103	21	430	59	132	81	112	149	62	69	123
YDL226C
TCA	GAT	TGG	AAA	GTG	GAC	CCA	GAT	ACC	CGC	AGG	CGT	CTT	TTG	CAA	TTG	CAA	AAG	ATT	GGT	GCA	AAT	AAG	AAA	TGT	ATG	GAT	TGT	GGT	GCG	CCA	AAT	CCA	CAA	TGG	GCC	ACG	CCT	AAG	TTT	GGA	GCT	TTC	ATT	TGC	CTT	GAA	TGT	GCC	GGT
17	24	9	2	44	6	39	78	27	54	37	29	16	7	1	2	0	0	5	18	85	29	24	17	19	8	15	15	10	4	3	21	13	2	2	6	29	30	9	3	14	12	4	10	21	25	50	31	22	31
9.18322	6.50478	17.3461	35.161	3.54806	26.0191	4.00294	2.00147	5.78203	2.89101	4.21932	5.38327	9.75717	22.3021	35.161	35.161	35.161	35.161	31.223	8.67304	1.83664	5.38327	6.50478	9.18322	8.21657	19.5143	10.4077	10.4077	15.6115	35.161	35.161	7.43404	12.0088	35.161	35.161	26.0191	5.38327	5.20383	17.3461	35.161	11.1511	13.0096	35.161	15.6115	7.43404	6.24459	3.12229	5.03596	7.09613	5.03596
27	43	23	5	83	21	77	139	46	104	65	47	30	14	9	8	6	8	7	38	133	50	47	21	33	10	41	35	21	10	6	36	21	10	6	18	50	61	10	10	21	16	6	13	31	37	84	67	28	50
29	45	23	5	84	21	77	139	48	105	69	50	32	15	9	9	7	9	8	38	137	52	48	21	34	10	41	37	22	10	6	36	21	10	6	19	52	62	13	14	24	19	8	21	43	47	100	82	38	59
YDL236W
ACT	GCT	CAA	CAA	GGT	GTA	CCA	ATA	AAG	ATA	ACC	AAT	AAG	GAG	ATT	GCT	CAA	GAA	TTC	TTG	GAC	AAA	TAT	GAC	ACG	TTT	CTG	TTC	GAT	TGT	GAT	GGT	GTA	TTA	TGG	TTA	GGT	TCT	CAA	GCA	TTA	CCA	TAC	ACC	CTG	GAA	ATT	CTA	AAC	CTT
50	10	14	3	14	19	3	11	12	42	9	24	27	56	26	9	10	10	7	3	8	36	18	38	26	20	28	21	87	44	23	108	35	27	77	51	38	37	35	93	73	42	33	31	8	2	1	4	9	44
1.7835	8.91752	6.36966	13.829	6.36966	4.69343	13.829	8.10684	7.43127	2.12322	9.90836	3.71563	3.30279	1.59241	3.42982	9.90836	8.91752	8.91752	12.7393	19.371	11.1469	2.47709	4.95418	2.34672	3.42982	4.45876	3.18483	4.24644	0.898305	2.02671	3.87718	0.660557	2.54786	3.30279	1.15812	1.74853	2.34672	2.41014	2.54786	0.958874	1.1605	2.12322	2.70228	2.87662	11.1469	41.2848	41.2848	22.2938	9.90836	2.02671
132	28	40	18	40	39	15	24	35	100	15	48	53	103	42	18	24	15	10	7	16	46	28	48	35	24	36	27	122	47	32	183	44	36	97	65	46	48	46	124	94	54	40	55	16	8	7	12	32	115
143	42	60	45	65	58	29	36	96	166	37	179	99	177	99	60	72	45	132	92	90	311	102	127	158	120	115	103	322	203	141	436	124	77	235	160	109	113	98	282	248	114	89	109	30	14	22	44	43	136
YDR011W
AGC	AAT	ATC	AAA	AGC	ACG	CAA	GAT	AGC	TCT	CAT	AAT	GCT	GTC	GCT	AGA	AGC	TCA	AGC	GCT	TCT	TTT	GCA	GCT	TCA	GAA	GAA	TCA	TTT	ACG	GGC	ATA	ACC	CAT	GAC	AAA	GAT	GAG	CAG	AGC	GAT	ACC	CCG	GCG	GAT	AAA	CTA	ACA	AAA	ATG
97	13	12	25	37	27	2	7	6	11	26	3	9	8	12	3	12	0	4	0	0	18	16	42	64	36	20	18	14	2	7	9	27	24	14	42	76	33	58	10	12	62	25	23	7	5	1	18	10	13
0.69629	5.19539	5.62834	2.7016	1.82541	2.50149	14.7468	9.64859	11.2567	6.14001	2.5977	14.7468	7.50446	8.44251	5.62834	14.7468	5.62834	14.7468	14.7468	14.7468	14.7468	3.75223	4.22126	1.6081	1.05531	1.87611	3.37701	3.75223	4.82429	14.7468	9.64859	7.50446	2.50149	2.81417	4.82429	1.6081	0.888686	2.04667	1.16448	6.75401	5.62834	1.08936	2.7016	2.93653	9.64859	13.508	14.7468	3.75223	6.75401	5.19539
186	25	10	37	59	48	9	8	10	18	46	6	13	14	15	8	24	6	12	5	4	23	26	77	88	53	32	18	26	5	7	19	36	41	26	72	124	58	99	11	19	98	34	40	8	11	9	38	8	16
186	25	10	37	59	48	9	8	10	18	46	6	13	15	15	9	24	6	12	5	4	24	28	79	91	56	33	20	30	6	7	20	40	48	27	75	128	59	103	11	20	99	36	44	10	11	9	40	8	16
YDR019C
TCT	ATA	ATC	AAA	AAA	ATT	GTG	TTT	AAG	AGA	TTC	AAC	TCA	ACT	TTG	AAA	AAA	ACT	GCT	CTT	CAT	GAC	CTT	CAT	GTG	TCA	TTA	GGC	GGT	ACA	ATG	GTA	CCA	TAC	GCA	GGA	TAT	TCC	ATG	CCC	GTA	CTA	TAC	AAG	GGA	CAG	ACT	CAT	ATT	GAA
17	34	3	0	4	7	17	5	2	12	1	6	10	3	1	2	10	3	5	10	3	16	10	4	34	21	14	61	38	0	4	2	0	0	34	63	11	11	23	18	16	33	18	2	26	35	30	32	14	18
5.96976	2.98488	21.2314	21.2314	21.2314	14.498	5.96976	20.2972	21.2314	8.45716	21.2314	16.9143	10.1486	21.2314	21.2314	21.2314	10.1486	21.2314	20.2972	10.1486	21.2314	6.34287	10.1486	21.2314	2.98488	4.83266	7.24899	1.6637	2.67068	21.2314	21.2314	21.2314	21.2314	21.2314	2.98488	1.61089	9.22599	9.22599	4.41243	5.63811	6.34287	3.07533	5.63811	21.2314	3.9033	2.8996	3.38286	3.17143	7.24899	5.63811
41	72	11	10	12	17	51	17	8	27	7	13	22	12	7	4	24	7	13	19	13	42	22	7	83	53	32	141	88	10	13	16	5	7	66	109	25	12	49	44	26	83	41	9	53	66	70	68	30	36
41	72	11	10	12	17	51	17	8	27	7	13	23	12	8	6	28	10	20	20	13	43	25	8	94	61	36	148	98	14	14	19	8	8	80	127	33	18	57	52	34	91	46	10	60	71	77	78	35	39
YDR023W
TTG	GAC	ATC	AAC	CAA	TTT	ATC	GAA	GAT	AAG	GGT	GGT	AAC	CCA	GAG	CTA	ATC	AGA	CAA	TCT	CAG	AAA	GCA	AGA	AAT	GCC	AGT	GTT	GAA	ATC	GTC	GAT	GAA	ATT	ATT	TCC	GAC	TAC	AAA	GAT	TGG	GTC	AAA	ACA	AGA	TTC	GAA	TTA	GAT	GAA
81	11	9	20	172	201	192	117	37	220	94	166	136	102	8	223	36	117	246	242	462	264	363	168	101	200	120	47	74	76	10	16	12	9	11	168	285	238	51	136	411	316	197	162	147	93	47	32	12	67
6.85075	47.2667	47.2667	27.7455	3.22623	2.76075	2.89016	4.74283	14.9976	2.52232	5.90331	3.34284	4.08023	5.4403	47.2667	2.48839	15.4142	4.74283	2.25574	2.29302	1.20111	2.10194	1.52868	3.30304	5.49417	2.77455	4.62426	11.8066	7.4988	7.30146	47.2667	34.6819	46.2426	47.2667	47.2667	3.30304	1.94706	2.33156	10.8806	4.08023	1.35015	1.75605	2.81681	3.42538	3.7749	5.96678	11.8066	17.341	46.2426	8.28225
27	4	2	14	56	60	64	46	8	58	31	31	44	27	3	72	16	29	82	73	126	71	98	59	23	54	27	14	23	25	3	3	4	5	5	65	97	59	24	45	137	100	67	51	47	32	13	5	3	22
28	8	8	20	59	70	71	51	16	72	66	65	77	42	5	93	24	42	98	86	159	92	136	83	30	72	36	16	34	35	9	8	17	11	11	75	100	62	26	50	143	109	81	56	54	38	19	11	6	35
YDR033W
TCT	ACC	TTT	GAA	ACT	TTA	ATT	AAA	AGA	GGT	GGT	AAC	GAA	GCC	ATC	AAA	ATT	AAC	CCT	CCA	ACC	GGT	GCG	GAT	TTC	CAC	ATC	ACT	AGT	CGT	GGT	TCC	GAT	TGG	TTC	TGG	ACA	TGT	TTC	TGT	TGT	TAC	CTA	TTA	TTT	GGT	TTA	ATT	TTA	ACA
298	9	38	18	96	120	181	432	291	292	166	42	50	18	4	39	190	34	208	266	109	115	84	23	69	75	167	300	119	72	104	70	148	148	121	248	304	123	75	43	81	111	34	33	12	47	57	19	47	207
2.63711	20.9005	20.6805	20.9005	8.18602	6.54882	4.34176	1.81912	2.70054	2.69129	4.73408	18.7109	15.7172	20.9005	20.9005	20.1502	4.13609	20.9005	3.77816	2.95435	7.2097	6.83355	9.35545	20.9005	11.3892	10.4781	4.70573	2.61953	6.60385	10.9147	7.55633	11.2265	5.30985	5.30985	6.49469	3.16878	2.58506	6.38909	10.4781	18.2758	9.70195	7.0798	20.9005	20.9005	20.9005	16.7204	13.787	20.9005	16.7204	3.79641
125	17	17	18	39	47	69	155	99	84	72	19	12	12	9	13	55	15	82	106	37	45	27	17	21	25	72	101	36	22	27	24	48	53	50	91	105	36	23	8	34	36	12	11	8	6	14	11	12	63
125	18	18	18	41	48	71	160	100	85	73	19	12	15	9	13	63	20	92	109	42	46	27	17	25	36	85	115	39	26	32	27	56	57	61	113	135	49	32	18	42	48	26	34	32	50	90	82	49	98
YDR035W
TTC	ATT	AAA	AAC	GAT	CAC	GCC	GGT	GAC	AGG	AAA	CGC	TTG	GAA	GAC	TGG	AGA	ATC	AAA	GGT	TAT	GAT	CCA	TTA	ACC	CCT	CCA	GAT	CTG	CTT	CAA	CAT	GAA	TTT	CCA	ATT	TCA	GCC	AAA	GGT	GAG	GAA	AAC	ATT	ATC	AAG	GCA	AGA	GAC	TCC
168	77	44	19	20	33	29	32	62	33	49	86	42	47	23	17	28	14	82	5	12	3	12	78	26	19	11	17	20	12	3	20	2	13	9	34	64	32	34	32	21	23	21	28	37	27	55	28	47	24
0.641764	1.40021	2.45037	5.67454	5.39082	3.26716	3.7178	3.36926	1.73897	3.26716	2.20033	1.25368	2.56705	2.29396	4.68767	6.34214	3.85058	7.70117	1.31483	21.5633	8.98469	32.0882	8.98469	1.38226	4.14678	5.67454	9.80148	6.34214	5.39082	8.98469	32.0882	5.39082	32.0882	8.29356	11.9796	3.17107	1.68463	3.36926	3.17107	3.36926	5.13411	4.68767	5.13411	3.85058	2.91396	3.9932	1.9603	3.85058	2.29396	4.49235
321	153	86	40	47	48	61	58	128	71	103	140	71	91	35	27	58	36	158	11	21	3	23	144	61	39	17	23	35	28	3	41	6	21	16	76	138	65	54	44	39	42	40	59	77	62	113	44	82	46
348	170	87	44	49	53	67	59	134	72	110	162	85	100	37	31	60	37	171	12	21	3	23	148	62	39	19	24	37	29	4	42	7	22	17	79	155	70	59	47	42	42	42	60	79	63	121	48	90	48
YDR037W
TCT	CAA	CAA	GAT	AAT	GTC	AAA	GCC	GCC	GCT	GAA	GGT	GTT	GCT	AAC	CTA	CAT	CTC	GAC	GAA	GCT	ACC	GGG	GAA	ATG	GTC	TCC	AAG	TCT	GAA	TTG	AAG	AAG	CGT	ATC	AAG	CAA	AGA	CAA	GTC	GAA	GCT	AAA	AAG	GCC	GCC	AAA	AAG	GCT	GCC
648	162	73	160	190	58	52	91	30	42	10	12	4	48	42	137	160	165	70	64	104	128	249	213	134	45	18	14	51	179	85	138	280	402	127	787	84	321	284	129	62	155	90	138	137	14	0	0	0	0
0.819262	3.27705	7.27235	3.31801	2.79411	9.15313	10.2093	5.83387	9.61737	12.64	15.5453	15.5453	15.5453	11.06	12.64	3.87505	3.31801	3.21746	7.58402	8.29503	5.10463	4.14751	2.13205	2.4924	3.9618	11.7974	28.6035	28.6035	10.4094	2.96582	6.24567	3.84697	1.89601	1.3206	4.18017	0.523727	6.32002	1.65384	1.8693	4.11536	8.56261	3.42504	5.89869	3.84697	3.87505	28.6035	28.6035	28.6035	28.6035	28.6035
359	101	44	100	104	40	28	44	25	26	18	12	19	28	28	75	85	85	30	42	44	61	125	90	47	17	6	8	19	79	36	69	129	173	72	382	33	129	106	53	24	72	34	56	55	10	11	7	12	10
359	104	44	104	112	49	31	51	27	29	22	16	42	48	36	135	102	99	52	56	56	85	181	157	68	163	19	59	88	114	57	107	177	242	87	565	50	179	168	83	33	97	55	79	84	11	11	8	13	52
YDR044W
CCT	GCC	CCT	CAA	GAT	CCA	AGG	AAT	CTT	CCA	ATT	AGA	CAA	CAA	ATG	GAA	GCT	CTT	ATC	CGT	CGC	AAA	CAA	GCT	GAA	ATC	ACG	CAA	GGT	TTG	GAA	TCC	ATC	GAT	ACT	GTT	AAG	TTC	CAC	GCT	GAT	ACT	TGG	ACC	CGT	GGT	AAC	GAT	GGT	GGT
22	5	9	7	9	7	4	1	13	17	10	18	5	0	9	20	13	12	22	28	24	58	19	13	17	39	44	36	11	2	11	16	15	15	21	6	2	14	24	9	3	4	10	15	15	7	3	6	6	12
3.01486	13.2654	7.36966	9.47527	7.36966	9.47527	16.5817	28.6037	5.10207	3.90158	6.63269	3.68483	13.2654	28.6037	7.36966	3.31635	5.10207	5.52724	3.01486	2.36882	2.76362	1.14357	3.49089	5.10207	3.90158	1.70069	1.35669	1.84241	6.02972	33.1635	6.02972	4.14543	4.4218	4.4218	3.15842	11.0545	33.1635	4.73764	2.76362	7.36966	22.109	16.5817	6.63269	4.4218	4.4218	9.47527	22.109	11.0545	11.0545	5.52724
86	20	39	25	31	32	14	4	49	61	28	60	15	7	20	53	29	39	82	103	70	186	59	44	41	117	130	100	28	7	38	49	53	46	83	23	8	64	93	28	8	19	35	51	52	30	17	20	29	57
90	26	40	28	36	44	28	12	67	87	47	111	27	20	48	122	109	78	104	129	99	250	76	61	56	164	216	153	46	15	48	64	66	56	89	24	8	65	104	31	10	34	47	62	59	30	18	23	39	69
YDR050C
GCT	AGA	ACT	TTC	TTT	GTC	GGT	GGT	AAC	TTT	AAA	TTA	AAC	GGT	TCC	AAA	CAA	TCC	ATT	AAG	GAA	ATT	GTT	GAA	AGA	TTG	AAC	ACT	GCT	TCT	ATC	CCA	GAA	AAT	GTC	GAA	GTT	GTT	ATC	TGT	CCT	CCA	GCT	ACC	TAC	TTA	GAC	TAC	TCT	GTC
2767	1690	511	1107	829	206	143	932	318	871	905	1189	1077	1454	664	401	2661	2850	435	187	3147	843	454	150	407	334	422	195	559	2159	1563	750	3953	896	1174	745	697	164	772	782	822	907	1953	449	755	254	797	429	888	782
2.46551	4.03672	13.3504	6.16265	8.22926	33.1168	47.7067	7.3198	21.453	7.83244	7.53819	5.73764	6.33432	4.69192	10.2742	17.0126	2.56372	2.39371	15.6829	36.4816	2.1678	8.0926	15.0266	45.4804	16.7618	20.4253	16.166	34.9849	12.204	3.15982	4.36472	9.09608	1.72579	7.6139	5.81095	9.15713	9.78774	41.5979	8.83686	8.72386	8.29934	7.52156	3.49312	15.1939	9.03584	26.8585	8.55967	15.9022	7.6825	8.72386
173	110	31	62	61	16	9	59	17	40	57	63	67	90	33	32	159	147	28	7	172	62	19	5	17	22	25	12	30	128	86	37	217	50	73	48	48	9	45	53	41	48	104	24	36	17	52	29	55	44
186	114	31	70	71	17	21	83	19	48	89	70	76	98	44	34	176	171	31	11	219	77	43	10	25	27	29	15	38	144	102	43	269	55	82	51	54	14	54	57	54	60	132	32	43	19	57	55	63	49
YDR054C
AGT	AGT	CGC	AAA	AGC	ACC	GCT	TCT	AGC	TTA	CTG	TTA	CGG	CAA	TAT	AGA	GAA	CTT	ACT	GAT	CCT	AAG	AAA	GCT	ATT	CCC	TCA	TTT	CAT	ATA	GAA	CTA	GAG	GAT	GAT	TCA	AAT	ATT	TTC	ACT	TGG	AAC	ATA	GGT	GTT	ATG	GTG	CTA	AAT	GAG
105	12	16	5	11	4	6	9	15	6	46	23	265	25	21	14	12	10	7	24	93	25	14	5	1	3	13	0	2	1	2	3	16	4	6	4	10	29	19	8	13	3	8	17	6	5	37	16	2	3
0.545977	5.45109	4.08832	10.8165	5.94665	10.8165	9.5546	6.36973	4.36087	9.5546	1.42202	2.84405	0.227985	2.61652	3.11491	4.67236	5.45109	6.54131	9.34473	2.72555	0.616426	2.61652	4.67236	12.3421	12.3421	12.3421	5.03178	12.3421	12.3421	12.3421	12.3421	12.3421	4.08832	12.3421	10.9022	12.3421	6.54131	2.25562	3.44279	8.17664	5.03178	12.3421	8.17664	3.84783	10.9022	12.3421	1.76792	4.08832	12.3421	12.3421
342	44	49	13	36	24	22	27	43	19	134	71	679	72	55	43	33	25	22	72	267	78	23	14	24	24	54	19	16	26	24	22	56	23	22	18	26	127	82	42	52	23	25	72	20	23	145	57	19	24
524	60	378	33	59	36	37	35	71	42	340	92	1135	100	81	54	46	37	28	92	448	109	48	14	27	24	55	20	16	26	25	22	56	23	22	18	26	130	82	42	54	23	26	72	20	23	146	58	19	28
YDR055W
CAA	TTA	CAT	TCA	CTT	ATC	GCT	TCA	ACT	GCG	CTC	TTA	ATA	ACG	TCA	GCT	TTG	GCT	GCT	ACT	TCC	TCT	TCT	TCC	AGC	ATA	CCC	TCT	TCC	TGT	ACC	ATA	AGC	TCA	CAT	GCC	ACG	GCC	ACA	GCT	CAG	AGT	GAC	TTA	GAT	AAA	TAT	AGC	CGC	TGT
59	1	5	21	20	11	8	7	5	9	16	18	3	29	2	1	2	2	0	0	7	14	7	3	5	9	10	10	18	10	6	4	3	62	16	24	58	44	45	35	32	45	21	30	21	28	7	7	67	25
1.84858	41.313	21.8132	5.19363	5.45331	9.91511	13.6333	15.5809	21.8132	12.1185	6.81664	6.05924	36.3554	3.7609	41.313	41.313	41.313	41.313	41.313	41.313	15.5809	7.79045	15.5809	36.3554	21.8132	12.1185	10.9066	10.9066	6.05924	10.9066	18.1777	27.2666	36.3554	1.75913	6.81664	4.54443	1.88045	2.47878	2.42369	3.11618	3.40832	2.42369	5.19363	3.63554	5.19363	3.89522	15.5809	15.5809	1.62785	4.36265
114	6	8	47	45	24	12	13	7	15	33	31	4	69	7	4	3	9	5	6	18	26	14	5	11	18	17	17	26	10	8	10	3	94	22	41	74	74	67	48	48	51	22	46	16	24	18	11	106	33
116	6	9	55	45	25	12	14	11	17	36	36	7	81	8	9	10	12	16	10	24	44	18	28	17	37	50	39	63	42	28	47	21	171	33	60	119	107	112	89	75	104	48	76	44	52	25	18	164	55
YDR056C
CTT	GTG	CGG	CTG	TTG	CGT	GTG	ATT	TTA	TTG	GCC	AGC	ATG	GTT	TTC	TGT	GCT	GAT	ATT	TTA	CAA	TTA	AGC	TAT	TCA	GAT	GAT	GCG	AAA	GAC	GCT	ATA	CCC	CTA	GGA	ACA	TTT	GAG	ATT	GAT	AGT	ACA	TCC	GAT	GGG	AAT	GTT	ACA	GTA	ACA
30	24	38	39	1	20	22	10	7	4	1	21	16	14	17	1	7	3	18	0	5	19	36	11	11	25	42	57	22	36	33	34	4	26	25	6	4	7	8	10	12	29	15	4	16	12	11	8	16	13
3.05965	3.82456	2.41551	2.35358	62.8695	4.58947	4.17225	9.17894	13.1128	22.9474	62.8695	4.37093	5.73684	6.55639	5.39938	62.8695	13.1128	30.5965	5.09941	62.8695	18.3579	4.83102	2.54971	8.34449	8.34449	3.67158	2.18546	1.61034	4.17225	2.54971	2.7815	2.69969	22.9474	3.53036	3.67158	15.2982	22.9474	13.1128	11.4737	9.17894	7.64912	3.16515	6.1193	22.9474	5.73684	7.64912	8.34449	11.4737	5.73684	7.06073
145	113	200	203	8	86	105	53	43	27	10	107	68	56	74	7	30	12	80	5	23	86	148	50	57	111	187	268	89	135	127	146	14	112	103	36	8	34	39	40	63	145	64	18	63	58	55	38	93	58
149	118	205	204	9	88	107	53	45	28	11	119	79	63	86	9	49	40	115	26	49	125	174	65	73	123	211	297	102	174	157	181	18	138	133	42	12	39	40	40	67	156	69	20	68	61	55	38	94	61
YDR060W
AGT	GAG	AAC	AAC	GGC	AAT	CCG	CTG	GAT	TTG	TCT	TCA	CTA	AGA	AAT	AAG	ATT	TCG	TCA	AAA	TTG	CGA	GAC	AAT	AAC	AGC	AAA	AAG	GCG	AAG	AAA	ACC	CAC	AAA	GGC	AAG	GAC	GTG	AAG	GCC	AGT	AGT	AAT	TCA	AAG	AAG	GTA	AAT	GAG	GAC
46	10	9	15	19	10	67	2	4	7	4	8	3	7	6	26	12	12	12	5	10	109	22	17	19	30	24	15	26	21	20	6	10	15	23	21	15	29	5	2	4	10	13	14	1	6	30	15	38	12
1.29896	5.97521	6.63912	3.98347	3.14485	5.97521	0.891822	27.4092	14.938	8.53602	14.938	7.46901	19.9174	8.53602	9.95868	2.29816	4.97934	4.97934	4.97934	11.9504	5.97521	0.548184	2.71601	3.51483	3.14485	1.99174	2.48967	3.98347	2.29816	2.84534	2.9876	9.95868	5.97521	3.98347	2.59792	2.84534	3.98347	2.06042	11.9504	27.4092	14.938	5.97521	4.59632	4.26801	27.4092	9.95868	1.99174	3.98347	1.57242	4.97934
101	30	23	47	59	30	166	6	12	19	10	15	5	30	21	55	40	23	24	15	24	276	63	46	50	68	40	44	59	42	59	8	23	42	53	53	35	84	11	5	5	36	29	37	2	18	65	33	108	31
101	38	24	50	60	32	171	6	13	20	12	48	15	37	25	70	50	32	34	24	29	313	76	52	59	77	51	51	70	53	69	8	24	49	59	57	37	89	15	7	7	42	38	49	7	24	73	37	120	34
YDR062W
AGT	ACT	CCT	GCA	AAC	TAT	ACC	CGT	GTG	CCC	CTG	TGC	GAA	CCA	GAG	GAG	CTG	CCA	GAC	GAC	ATA	CAA	AAA	GAA	AAT	GAA	TAT	GGT	ACA	CTA	GAT	TCT	CCG	GGG	CAT	TTG	TAT	CAA	GTC	AAG	TCA	CGT	CAT	GGG	AAG	CCA	CTA	CCT	GAG	CCC
30	7	10	6	10	19	0	5	1	4	4	9	2	3	13	31	65	3	38	46	5	17	26	17	4	9	11	6	14	32	8	26	78	167	34	3	15	15	9	12	42	27	18	19	9	12	5	12	8	24
2.10623	9.02669	6.31868	7.4595	6.31868	3.32562	13.4003	8.9514	13.4003	11.1893	11.1893	7.02076	13.4003	13.4003	4.86053	2.03829	0.972105	13.4003	1.66281	1.37363	8.9514	3.71687	2.43026	3.71687	15.7967	7.02076	5.74426	10.5311	4.51335	1.97459	7.89835	2.43026	0.810088	0.302691	1.85844	18.9182	4.21246	4.21246	7.02076	5.26557	1.50445	2.34025	3.51038	3.32562	7.02076	5.26557	12.6374	5.26557	7.89835	2.63279
149	33	50	43	42	76	17	28	26	17	28	35	19	19	61	141	280	24	147	199	24	71	91	56	6	26	36	19	58	133	19	103	291	762	129	20	64	54	36	36	156	93	83	72	35	43	20	54	38	99
149	33	52	43	46	82	31	31	39	34	33	44	29	57	73	150	305	25	164	230	32	101	147	239	31	37	50	29	81	163	47	138	340	969	168	23	76	60	46	51	192	127	96	90	40	45	20	54	38	101
YDR074W
ACC	ACC	ACT	GCC	CAA	GAC	AAT	TCT	CCA	AAG	AAG	AGA	CAG	CGT	ATC	ATC	AAT	TGT	GTC	ACG	CAG	CTG	CCC	TAC	AAA	ATC	CAA	TTG	GGA	GAA	AGC	AAC	GAT	GAC	TGG	AAA	ATA	TCT	GCT	ACT	ACA	GGT	AAC	AGC	GCA	TTA	TTT	TCC	TCT	CTA
20	19	4	2	2	1	4	7	10	59	51	89	7	89	20	26	7	9	7	12	38	44	38	10	16	9	10	15	32	30	22	8	13	15	19	10	24	18	6	7	8	27	13	8	17	12	7	6	3	2
3.14838	3.31408	15.5093	15.5093	15.5093	15.5093	15.5093	8.99537	6.29676	1.06725	1.23466	0.707501	8.99537	0.707501	3.14838	2.42183	8.99537	6.9964	8.99537	5.2473	1.65704	1.43108	1.65704	6.29676	3.93548	6.9964	6.29676	4.19784	1.96774	2.09892	2.86216	7.87095	4.84366	4.19784	3.31408	6.29676	2.62365	3.4982	10.4946	8.99537	7.87095	2.33213	4.84366	7.87095	3.70398	5.2473	8.99537	10.4946	15.5093	15.5093
69	54	9	7	5	7	15	19	14	173	136	215	23	221	54	57	19	25	14	28	86	90	106	20	58	15	29	46	92	99	58	21	37	48	55	25	83	49	23	20	24	90	48	21	58	39	22	11	7	8
84	95	16	52	23	20	19	30	20	219	175	270	37	284	70	72	24	33	21	42	120	133	139	24	66	19	30	48	98	108	63	23	39	52	57	29	85	49	24	20	27	95	48	21	58	40	24	12	8	11
YDR087C
GAG	ACC	TCC	AAC	TTT	GTT	AAA	CAA	TTA	TCG	TCG	AAC	AAC	AGA	AAA	ACC	AGG	GTA	AAT	GCA	CTC	GAA	GCG	TTA	AAG	AAA	TAT	CTA	ACC	GCT	AAA	CAG	TTC	AAG	GAG	AAC	AAA	CAA	ATA	GAA	TTC	AAT	AAA	CTT	TGG	AAG	GGT	CTT	TAC	TAT
43	5	3	26	8	4	2	8	8	8	12	3	5	4	1	2	18	15	4	11	13	24	14	15	7	13	6	9	17	9	8	39	8	8	12	15	20	13	3	2	4	1	20	6	8	21	49	4	22	19
1.97829	17.0133	28.3555	3.27179	10.6333	21.2667	36.6667	10.6333	10.6333	10.6333	7.08889	28.3555	17.0133	21.2667	36.6667	36.6667	4.72593	5.67111	21.2667	7.73333	6.54359	3.54444	6.07619	5.67111	12.1524	6.54359	14.1778	9.45185	5.00392	9.45185	10.6333	2.1812	10.6333	10.6333	7.08889	5.67111	4.25333	6.54359	28.3555	36.6667	21.2667	36.6667	4.25333	14.1778	10.6333	4.05079	1.73605	21.2667	3.86667	4.47719
190	27	13	109	36	12	7	38	29	34	41	12	17	16	11	12	72	57	18	41	51	97	54	65	24	51	22	24	64	30	33	156	26	28	48	46	76	44	14	7	13	5	80	15	26	83	184	17	67	65
191	28	13	110	36	12	8	39	30	37	43	18	20	19	12	19	79	61	22	44	56	120	58	73	28	62	29	26	77	32	35	183	36	34	56	58	101	49	20	17	27	13	123	40	30	99	229	25	96	72
YDR091C
AGT	GAT	AAA	AAC	AGT	CGT	ATC	GCT	ATC	GTT	AGC	GCT	GAT	AAA	TGT	AAA	CCA	AAA	AAG	TGT	CGT	CAA	GAG	TGT	AAA	CGT	TCG	TGT	CCC	GTT	GTG	AAA	ACT	GGT	AAA	TTA	TGT	ATT	GAA	GTC	ACT	CCA	ACT	TCA	AAA	ATC	GCA	TTC	ATT	TCC
194	92	30	7	16	9	64	26	15	14	22	4	4	16	21	17	15	50	38	34	56	29	2	10	25	37	41	16	35	1	9	4	5	4	11	27	10	15	38	5	8	27	18	11	10	6	57	26	4	9
0.589782	1.24367	3.81392	16.3454	7.1511	12.7131	1.78778	4.40068	7.62784	8.17269	5.2008	28.6044	28.6044	7.1511	5.44846	6.73045	7.62784	2.28835	3.01099	3.36523	2.04317	3.94544	29.4891	11.4418	4.57671	3.09237	2.79067	7.1511	3.26908	29.4891	12.7131	28.6044	22.8835	28.6044	10.4016	4.23769	11.4418	7.62784	3.01099	22.8835	14.3022	4.23769	6.35654	10.4016	11.4418	19.0696	2.00733	4.40068	28.6044	12.7131
485	236	73	15	38	22	132	78	42	38	67	14	10	31	35	41	36	124	91	96	133	68	7	25	62	88	93	40	90	10	22	4	12	13	26	62	28	36	96	7	14	71	40	17	26	17	149	55	11	15
485	236	73	15	38	22	132	78	44	40	70	15	11	31	38	43	41	128	93	97	139	70	7	25	65	89	97	43	93	11	23	5	12	13	26	62	29	37	96	7	14	71	40	18	27	17	152	57	11	15
YDR101C
GCT	CTA	GCT	ATC	TCC	CAC	GAG	GAT	ACT	CAG	ATT	TTG	CTA	AAG	GAC	AAA	AAT	ATT	CTA	CAG	GAA	TCG	GTC	TTG	AAC	AAA	TAC	AGA	ACT	GCT	GGA	CAA	ATC	GCA	CAA	ACT	GCT	TTG	AAA	TAT	GTT	ACT	TCT	TTG	ATC	AAT	GAT	TCA	TAT	CAC
16	9	6	14	14	1	50	3	14	10	45	32	10	6	21	4	8	42	19	31	13	23	9	10	42	8	12	8	6	7	13	6	6	15	1	3	8	4	2	10	5	4	9	11	2	9	3	3	37	13
4.00093	7.11276	10.6691	4.57249	4.57249	32.3307	1.2803	21.3383	4.57249	6.40149	1.42255	2.00046	6.40149	10.6691	3.04833	16.0037	8.00186	1.52416	3.3692	2.065	4.92422	2.78326	7.11276	6.40149	1.52416	8.00186	5.33457	8.00186	10.6691	9.14498	4.92422	10.6691	10.6691	4.26766	32.3307	21.3383	8.00186	16.0037	32.0074	6.40149	12.803	16.0037	7.11276	5.81953	32.0074	7.11276	21.3383	21.3383	1.73013	4.92422
70	45	23	78	49	5	216	10	65	43	192	151	42	25	98	13	37	184	76	136	50	101	38	57	170	33	55	43	17	32	65	37	26	62	11	12	30	23	8	52	25	14	40	61	8	37	15	22	172	62
79	55	26	83	57	6	234	20	73	56	207	163	46	29	114	17	41	205	87	152	56	110	40	58	179	33	55	46	20	33	65	38	26	62	11	12	30	24	8	55	27	14	41	61	9	40	19	24	183	68
YDR127W
GTG	CAG	TTA	GCC	AAA	GTC	CCA	ATT	CTA	GGA	AAT	GAT	ATT	ATC	CAC	GTT	GGG	TAT	AAC	ATT	CAT	GAC	CAT	TTG	GTT	GAA	ACC	ATA	ATT	AAA	CAT	TGT	CCT	TCT	TCG	ACA	TAC	GTT	ATT	TGC	AAT	GAT	ACG	AAC	TTG	AGT	AAA	GTT	CCA	TAC
53	11	9	12	12	20	53	15	13	14	5	8	9	21	23	20	8	25	7	10	16	30	20	8	10	23	13	8	18	17	17	33	8	5	13	15	11	16	20	55	2	15	43	14	42	24	25	5	23	35
1.61388	7.77598	9.50397	7.12798	7.12798	4.27679	1.61388	5.70238	6.57967	6.1097	15.2742	10.692	9.50397	4.07313	3.71895	4.27679	10.692	3.42143	12.2194	8.55358	5.34598	2.85119	4.27679	10.692	8.55358	3.71895	6.57967	10.692	4.75199	5.03151	5.03151	2.59199	10.692	15.2742	6.57967	5.70238	7.77598	5.34598	4.27679	1.5552	15.2742	5.70238	1.9892	6.1097	2.03656	3.56399	3.42143	5.81861	3.71895	2.44388
62	14	16	7	18	28	69	12	28	15	8	9	8	27	29	28	8	35	7	7	25	22	29	13	12	23	14	15	28	24	17	41	5	4	13	16	11	18	22	65	5	17	54	24	45	25	25	20	23	34
62	14	16	7	18	28	69	12	28	15	8	9	8	27	29	28	8	35	7	7	25	22	29	13	12	23	14	15	28	25	17	41	5	5	16	17	16	18	22	68	6	20	55	25	48	29	34	21	26	35
YDR129C
AAT	ATT	GTC	AAA	TTA	CAA	AGA	AAA	TTT	CCA	ATT	TTG	ACT	CAA	GAG	GAT	CTT	TTT	TCC	ACA	ATT	GAA	AAG	TTC	AGA	GCC	ATT	GAC	TTA	GAT	GAT	AAA	GGA	TGG	GTT	GAA	AAA	CAG	CAA	GCT	CTA	GAA	GCG	GTG	TCC	AAA	GAT	GGT	GAT	GCT
135	167	51	20	12	10	20	18	14	7	73	89	28	33	83	13	26	7	154	38	20	58	30	25	73	53	20	51	76	63	27	67	192	290	64	68	38	98	225	24	33	61	172	99	12	40	44	34	55	80
1.53005	1.23687	4.05014	10.3278	17.2131	14.0459	10.3278	11.4754	14.7541	15.3501	2.82955	2.32086	7.37703	6.2593	2.48864	15.889	7.9445	15.3501	1.34128	5.43571	10.3278	3.56133	6.88523	8.26228	2.82955	3.8973	10.3278	4.05014	2.71785	3.27868	7.65026	3.08294	0.860654	0.641039	3.22745	3.0376	5.43571	2.10772	0.872129	8.60654	6.2593	3.38618	1.1859	2.08643	17.2131	5.16392	4.69448	6.0752	3.75558	2.58196
164	204	72	23	14	18	26	26	12	14	81	92	40	30	89	14	16	13	170	44	19	29	20	17	51	35	8	48	53	45	15	47	184	229	27	50	22	72	155	19	27	60	112	65	8	43	52	37	84	96
177	217	85	32	28	24	33	34	59	21	105	134	81	82	137	33	32	36	307	57	34	84	153	194	124	98	39	118	229	80	42	105	419	439	70	91	59	146	317	39	54	106	254	152	23	57	61	45	98	111
YDR148C
CTT	TCC	AGA	GCG	ACG	CGT	ACT	GCA	GCT	GCC	AAA	TCC	TTA	GTA	AAA	TCT	AAA	GTG	GCT	AGA	AAT	GTT	ATG	GCT	GCT	TCT	TTC	GTC	AAG	AGA	CAT	GCT	TCT	ACA	AGT	TTG	TTC	AAA	CAA	GCT	AAC	AAG	GTC	GAA	TCC	TTA	GGT	TCA	ATA	TAT
30	17	26	14	37	21	10	9	4	3	6	5	10	8	13	17	67	51	10	8	11	8	8	14	10	30	21	24	1	12	25	10	20	19	15	44	5	12	20	38	25	31	19	32	6	1	13	6	59	14
2.75522	4.86216	3.17911	5.90405	2.23397	3.93604	8.26567	9.18408	18.2869	18.2869	13.7761	16.5314	8.26567	10.3321	6.35821	4.86216	1.23368	1.62072	8.26567	10.3321	7.51425	10.3321	10.3321	5.90405	8.26567	2.75522	3.93604	3.44403	18.2869	6.88806	3.30627	8.26567	4.13284	4.35036	5.51045	1.87856	16.5314	6.88806	4.13284	2.17518	3.30627	2.66635	4.35036	2.58302	13.7761	18.2869	6.35821	13.7761	1.40096	5.90405
71	30	70	27	74	58	16	29	6	7	8	14	24	19	23	41	137	111	19	19	29	22	9	25	13	70	44	46	9	24	41	9	50	38	30	103	8	22	33	80	53	49	21	64	10	4	18	10	97	24
71	30	70	27	80	59	19	36	8	11	8	14	27	27	25	49	157	122	22	24	35	26	10	40	19	89	54	65	17	35	57	30	59	52	39	117	17	29	77	107	70	83	31	85	17	11	46	15	196	81
YDR152W
GAT	TAT	AAG	GAA	GAA	CAG	AAG	CAG	GAA	CTA	GAA	GTT	TTA	GAG	TCC	ATT	TAT	CCT	GAT	GAA	CTG	AGG	ATC	ATA	AAC	GAT	GAA	TAC	CCA	AAG	ATT	AAA	TTT	GAA	GTA	GCC	ATT	AAA	TTA	GAG	CTG	GAT	ACA	GGT	GAT	TCT	ACT	TCT	GTT	TTA
202	19	3	16	10	13	14	17	23	17	8	3	2	4	9	3	3	4	40	27	9	13	8	15	5	14	35	10	16	11	17	5	0	8	19	9	3	3	3	10	7	20	20	16	15	13	14	6	19	4
0.356263	3.78764	17.8131	4.49782	7.19651	5.53578	5.14037	4.23324	3.12892	4.23324	8.99564	17.8131	17.8131	17.8131	7.99612	17.8131	17.8131	17.8131	1.79913	2.66537	7.99612	5.53578	8.99564	4.79767	14.393	5.14037	2.05615	7.19651	4.49782	6.54228	4.23324	14.393	17.8131	8.99564	3.78764	7.99612	17.8131	17.8131	17.8131	7.19651	10.2807	3.59826	3.59826	4.49782	4.79767	5.53578	5.14037	11.9942	3.78764	17.8131
897	80	17	78	47	54	61	85	86	85	40	14	13	13	43	15	17	17	166	127	41	62	31	48	29	63	167	44	60	38	77	20	13	49	83	39	22	13	20	39	29	100	98	66	64	58	49	23	90	9
897	80	17	78	47	54	61	86	86	87	40	14	13	13	44	16	18	21	168	129	41	63	32	48	29	65	168	46	62	39	79	21	14	49	84	39	22	13	21	39	30	100	110	68	66	60	50	23	92	9
YDR167W
GAT	TTT	GAG	GAA	GAT	TAC	GAT	GCG	GAG	TTT	GAT	GAT	AAT	CAA	GAA	GGA	CAA	TTA	GAA	ACA	CCT	TTT	CCA	TCG	GTT	GCG	GGA	GCC	GAT	GAT	GGG	GAC	AAT	GAT	AAT	GAT	GAC	TCT	GTC	GCA	GAA	AAC	ATG	AAG	AAG	AAG	CAA	AAG	AGA	GAG
33	11	2	8	4	22	7	15	1	13	12	13	21	43	23	23	2	3	10	5	3	23	19	22	4	1	1	0	3	5	15	6	9	6	0	16	4	4	3	11	1	2	15	15	21	33	3	22	4	9
2.48891	7.46672	36.9973	10.2667	20.5335	3.73336	11.7334	5.4756	36.9973	6.31799	6.84449	6.31799	3.91114	1.91009	3.57104	3.57104	36.9973	27.378	8.21339	16.4268	27.378	3.57104	4.32284	3.73336	20.5335	36.9973	36.9973	36.9973	27.378	16.4268	5.4756	13.689	9.12599	13.689	36.9973	5.13337	20.5335	20.5335	27.378	7.46672	36.9973	36.9973	5.4756	5.4756	3.91114	2.48891	27.378	3.73336	20.5335	9.12599
246	62	12	52	29	158	54	110	12	97	74	87	133	270	147	133	22	21	67	42	17	160	106	114	26	15	24	19	25	51	124	47	73	38	21	103	25	18	20	78	24	17	114	104	160	227	18	144	27	47
262	75	21	113	62	197	57	113	15	109	92	117	177	341	179	176	28	26	74	48	19	186	133	148	30	21	26	21	25	51	125	50	77	40	25	129	30	30	22	88	29	24	120	114	167	256	22	160	28	55
YDR168W
GCC	ATT	GAT	TAC	TCT	AAG	TGG	GAT	AAA	ATT	GAA	CTA	TCA	GAT	GAT	TCT	GAT	GTC	GAG	GTG	CAT	CCT	AAT	GTG	GAC	AAG	AAA	TCG	TTC	ATT	AAA	TGG	AAA	CAA	CAG	AGT	ATC	CAT	GAA	CAG	CGA	TTC	AAA	AGG	AAC	CAA	GAT	ATC	AAA	AAT
33	16	6	4	15	46	2	0	5	10	20	52	4	6	3	6	12	43	10	4	2	47	10	10	5	5	1	10	7	3	10	57	204	48	52	16	21	26	57	62	36	11	64	15	17	31	1	5	9	6
3.72391	7.68058	15.6684	23.0417	8.19261	2.6715	23.0417	23.0417	18.802	12.2889	6.14446	2.36325	23.0417	15.6684	23.0417	15.6684	10.2408	2.85789	12.2889	23.0417	23.0417	2.61466	12.2889	12.2889	24.5778	24.5778	30.1199	12.2889	17.5556	30.1199	12.2889	2.15595	0.542158	2.56019	2.36325	7.68058	5.85187	4.72651	2.15595	1.98208	3.41359	11.1717	1.92014	8.19261	7.22878	3.96417	30.1199	24.5778	13.6544	20.4815
111	44	32	13	53	138	11	13	15	23	64	139	8	16	11	26	39	116	23	20	9	77	23	24	13	6	9	10	12	8	7	121	473	77	96	36	32	42	116	106	57	21	92	22	34	86	13	14	31	17
119	58	39	15	59	144	13	22	18	37	82	197	82	31	30	30	49	156	51	55	27	175	320	68	73	29	31	48	102	107	61	204	845	134	166	62	55	70	206	209	107	39	214	42	60	104	13	14	32	19
YDR172W
TCG	GAT	TCA	AAC	CAA	GGC	AAC	AAT	CAG	CAA	AAC	TAC	CAG	CAA	TAC	AGC	CAG	AAC	GGT	AAC	CAA	CAA	CAA	GGT	AAC	AAC	AGA	TAC	CAA	GGT	TAT	CAA	GCT	TAC	AAT	GCT	CAA	GCC	CAA	CCT	GCA	GGT	GGG	TAC	TAC	CAA	AAT	TAC	CAA	GGT
88	43	34	28	75	303	48	30	38	34	42	82	42	33	104	89	160	114	98	103	72	90	93	163	63	92	161	105	78	80	134	88	38	105	3	37	18	16	21	5	11	0	0	45	26	66	43	38	54	33
2.74871	5.62526	7.1143	8.6388	3.22515	0.798304	5.0393	8.06288	6.36543	7.1143	5.7592	2.94983	5.7592	7.32989	2.32583	2.71782	1.51179	2.12181	2.46823	2.34841	3.35953	2.68763	2.60093	1.48396	3.83946	2.6292	1.5024	2.30368	3.10111	3.02358	1.80512	2.74871	6.36543	2.30368	21.2229	6.53747	13.4381	11.6991	11.5184	21.2229	17.0169	21.2229	21.2229	5.37525	9.30332	3.66494	5.62526	6.36543	4.47938	7.32989
90	45	36	23	77	296	51	16	26	27	36	81	42	25	93	73	115	74	81	92	68	74	67	122	47	89	120	89	70	80	115	75	30	93	7	36	19	18	20	10	11	9	11	31	22	73	50	39	54	28
95	47	38	31	84	321	63	23	35	38	49	109	57	54	122	97	166	113	112	105	92	101	95	155	61	107	153	116	92	93	141	86	35	111	7	36	19	18	21	10	12	10	11	33	37	91	57	42	70	35
YDR174W
ACT	ACA	GAT	CCT	TCT	GTC	AAA	TTG	AAG	TCC	GCC	AAA	GAC	TCC	CTC	GTC	TCC	TCC	CTC	TTC	GAG	TTA	TCA	AAA	GCT	GCT	AAT	CAG	ACA	GCC	TCC	TCT	ATT	GTT	GAT	TTC	TAC	AAT	GCC	ATC	GGC	GAC	GAT	GAA	GAA	GAG	AAG	ATA	GAG	GCT
38	1	20	28	31	37	76	6	358	3	5	6	24	5	2	6	9	2	11	13	36	29	19	65	54	65	0	25	11	6	22	21	19	2	3	4	37	29	51	8	24	40	15	33	68	75	38	137	67	25
3.85768	18.9886	7.32959	5.23542	4.72877	3.96194	1.92884	18.9886	0.409474	18.9886	18.9886	18.9886	6.10799	18.9886	18.9886	18.9886	16.288	18.9886	13.3265	11.2763	4.07199	5.05489	7.71536	2.25526	2.71466	2.25526	18.9886	5.86367	13.3265	18.9886	6.66326	6.98056	7.71536	18.9886	18.9886	18.9886	3.96194	5.05489	2.87435	18.324	6.10799	3.66479	9.77279	4.44217	2.15576	1.95456	3.85768	1.07001	2.18794	5.86367
84	18	47	64	83	86	170	17	792	13	14	14	46	16	13	14	24	23	25	36	84	66	42	139	121	142	16	62	17	17	49	49	39	15	24	21	103	59	91	20	52	92	39	74	153	173	84	279	142	45
84	18	49	65	83	86	170	17	793	13	14	14	48	17	14	17	25	25	26	36	87	67	42	139	122	144	17	63	20	18	50	51	42	16	28	29	110	84	103	22	64	103	41	75	160	188	85	303	158	48
YDR188W
TCA	TTG	CAA	TTG	TTG	AAT	CCG	AAG	GCT	GAA	TCG	TTG	AGA	AGG	GAT	GCG	GCT	TTG	AAG	GTT	AAC	GTC	ACA	TCT	GCT	GAG	GGC	TTA	CAA	TCC	GTC	CTA	GAG	ACC	AAC	TTG	GGC	CCT	AAG	GGC	ACG	CTA	AAG	ATG	CTT	GTG	GAT	GGT	GCT	GGT
200	13	39	14	62	41	403	76	59	51	38	23	76	54	23	23	22	19	51	63	33	23	88	66	71	198	76	35	23	46	44	35	58	18	14	0	4	52	13	35	1	0	25	33	33	83	25	70	17	84
0.968754	14.9039	4.96797	13.8393	3.12501	4.72563	0.480771	2.54935	3.28391	3.79903	5.0987	8.42395	2.54935	3.58798	8.42395	8.42395	8.80686	10.1974	3.79903	3.07541	5.87124	8.42395	2.20171	2.93562	2.72889	0.978539	2.54935	5.53574	8.42395	4.21197	4.40343	5.53574	3.34053	10.7639	13.8393	24.0386	24.0386	3.72598	14.9039	5.53574	24.0386	24.0386	7.75003	5.87124	5.87124	2.33435	7.75003	2.76787	11.3971	2.30656
281	23	65	17	107	68	621	127	87	76	71	32	119	88	24	34	27	28	74	94	46	36	148	109	112	290	123	42	32	71	72	56	80	24	20	17	9	87	32	58	15	9	36	56	53	122	32	120	29	124
290	23	74	22	109	71	624	131	88	77	73	32	135	96	35	55	38	32	83	102	50	39	156	114	117	315	131	47	35	77	76	61	83	28	22	17	9	92	32	62	16	13	36	68	56	130	33	129	30	135
YDR190C
GTC	GCT	ATC	AGT	GAA	GTC	AAA	GAA	AAT	CCT	GGC	GTA	AAC	AGC	AGT	AAT	TCT	GGT	GCA	GTT	ACG	AGA	ACT	GCG	GCA	CAT	ACA	CAT	ATT	AAA	GGT	TTA	GGT	CTG	GAT	GAA	AGT	GGT	GTG	GCC	AAG	AGG	GTT	GAA	GGA	GGG	TTT	GTT	GGA	CAA
54	22	25	21	39	9	10	18	20	64	118	102	22	20	7	22	13	47	34	13	5	1	0	0	49	9	17	35	24	21	20	11	67	26	23	28	11	87	44	9	15	38	12	22	22	58	11	23	44	23
2.35899	5.79025	5.09542	6.06598	3.26629	14.1539	12.7386	7.07697	6.36928	1.9904	1.07954	1.24888	5.79025	6.36928	18.1979	5.79025	9.79889	2.71033	3.74663	9.79889	25.4771	31.3757	31.3757	31.3757	2.59971	14.1539	7.49327	3.63959	5.30773	6.06598	6.36928	11.5805	1.90128	4.89944	5.5385	4.54948	11.5805	1.4642	2.89513	14.1539	8.49237	3.35225	10.6155	5.79025	5.79025	2.1963	11.5805	5.5385	2.89513	5.5385
68	29	34	33	57	14	14	31	36	100	143	121	39	23	9	24	19	70	43	18	7	5	8	6	64	16	19	62	35	33	21	18	83	33	34	46	13	111	47	11	14	53	21	35	27	72	14	34	59	24
82	50	38	36	59	14	18	35	38	102	149	147	45	26	11	27	19	81	45	19	11	5	9	7	66	18	23	71	39	37	24	22	85	35	37	49	15	125	57	14	22	60	23	40	31	89	15	39	69	31
YDR211W
GCT	GGA	AAA	AAG	GGA	CAA	AAG	AAA	AGT	GGA	CTA	GGC	AAC	CAT	GGA	AAG	AAC	TCT	GAT	ATG	GAT	GTT	GAA	GAT	CGT	CTC	CAG	GCC	GTT	GTC	TTG	ACA	GAC	TCT	TAT	GAA	ACT	AGG	TTT	ATG	CCA	CTG	ACA	GCT	GTC	AAG	CCA	AGG	TGT	TTG
67	35	10	9	16	1	31	33	15	10	11	31	9	6	0	0	1	0	1	1	0	3	8	6	18	8	14	16	5	2	4	11	6	3	4	14	7	9	8	12	13	19	21	7	3	2	13	23	2	8
0.858415	1.64325	5.75138	6.39043	3.59462	39.9402	1.85529	1.74284	3.83426	5.75138	5.22853	1.85529	6.39043	9.58564	39.9402	39.9402	39.9402	39.9402	39.9402	39.9402	39.9402	19.1713	7.18923	9.58564	3.19521	7.18923	4.10813	3.59462	11.5028	28.7569	14.3785	5.22853	9.58564	19.1713	14.3785	4.10813	8.21626	6.39043	7.18923	4.79282	4.42414	3.02704	2.73875	8.21626	19.1713	28.7569	4.42414	2.5006	28.7569	7.18923
296	137	41	35	71	6	135	162	63	31	54	119	42	33	7	4	6	6	7	9	13	17	27	19	84	33	46	78	21	18	8	50	30	14	10	66	28	37	32	67	41	79	81	32	17	5	62	102	9	39
302	143	41	35	71	6	135	162	63	31	54	125	47	35	7	4	6	6	7	9	13	17	27	19	84	33	46	78	21	18	8	50	30	14	10	66	28	37	32	67	42	80	81	32	17	5	62	102	9	39
YDR212W
TCC	CAA	TTA	TTC	AAT	AAC	TCG	CGC	TCA	GAT	ACC	CTT	TTC	CTA	GGA	GGT	GAA	AAA	ATA	AGT	GGT	GAT	GAT	ATT	CGT	AAT	CAG	AAT	GTT	TTG	GCT	ACT	ATG	GCT	GTG	GCT	AAC	GTC	GTC	AAG	TCA	TCT	TTA	GGC	CCC	GTT	GGA	CTG	GAC	AAA
99	13	8	8	8	36	44	16	21	16	32	42	46	102	72	20	23	18	26	6	23	21	38	89	114	27	113	62	67	39	42	63	50	8	33	29	39	38	4	44	31	14	23	55	48	18	84	31	4	14
1.88366	14.3448	23.3103	23.3103	23.3103	5.18006	4.23823	11.6551	8.8801	11.6551	5.82756	4.44005	4.05396	1.82825	2.59003	9.3241	8.10792	10.3601	7.17239	28.3407	8.10792	8.8801	4.90742	2.0953	1.63581	6.90674	1.65028	3.00778	2.78331	4.78159	4.44005	2.96003	3.72964	23.3103	5.65097	6.43041	4.78159	4.90742	28.3407	4.23823	6.01555	13.3201	8.10792	3.39058	3.88504	10.3601	2.22002	6.01555	28.3407	13.3201
166	22	15	13	15	49	65	19	25	31	59	66	84	156	103	34	34	29	44	11	25	35	52	149	178	32	175	108	90	66	70	94	79	13	43	26	68	60	14	63	48	19	48	92	86	23	115	31	13	29
167	22	16	16	20	52	69	24	29	32	65	71	94	177	121	37	47	44	63	20	35	47	62	166	212	34	191	123	105	78	76	103	87	15	52	38	78	69	17	66	49	20	53	95	99	31	189	73	34	31
YDR214W
GTC	GTG	AAT	AAC	CCA	AAT	AAC	TGG	CAC	TGG	GTC	GAT	AAG	AAC	TGC	ATC	GGA	TGG	GCC	AAG	GAG	TAT	TTC	AAA	CAG	AAA	CTG	GTT	GGA	GTG	GAG	GCC	GGT	TCG	GTG	AAG	GAT	AAA	AAG	TAT	GCC	AAA	ATC	AAG	TCT	GTT	TCG	TCC	ATT	GAA
39	9	3	28	95	10	19	16	6	99	35	34	40	80	102	42	22	45	90	23	57	33	90	26	99	225	44	32	46	99	45	23	34	53	61	15	27	23	31	11	18	21	5	57	12	5	46	13	16	26
4.2839	16.0807	17.1884	5.96687	1.75866	14.4726	8.79327	9.04539	17.1884	1.6876	4.77349	4.91389	4.1768	2.0884	1.63796	3.97791	7.59419	3.71272	1.85636	7.26401	2.93109	5.06279	1.85636	6.42585	1.6876	0.668289	3.7971	5.22101	3.632	1.6876	3.71272	7.26401	4.91389	3.15231	2.73889	11.1381	6.18786	7.26401	5.38943	15.1884	9.28179	7.95582	19.8423	2.93109	13.9227	19.8423	3.632	12.8517	10.442	6.42585
59	10	21	35	144	20	22	22	12	140	41	57	46	80	99	55	14	51	97	32	74	42	98	21	115	282	48	48	53	129	43	31	35	82	76	19	34	28	33	24	20	33	22	100	20	21	63	19	24	44
64	14	25	58	187	40	29	35	39	166	57	75	76	135	173	157	34	79	153	58	105	56	154	38	156	415	77	62	69	178	61	39	48	101	91	22	39	31	34	25	23	33	24	100	21	21	65	21	25	54
YDR226W
TCT	AGC	TCA	GAA	TCC	ATT	AGA	ATG	GTC	CTA	ATT	GGC	CCA	CCT	GGT	GCC	GGT	AAA	GGT	ACT	CAA	GCT	CCA	AAT	TTG	CAA	GAG	CGT	TTC	CAT	GCC	GCT	CAC	TTG	GCC	ACT	GGT	GAC	ATG	TTG	AGA	TCT	CAA	ATC	GCA	AAG	GGC	ACT	CAA	TTA
621	110	151	365	91	269	129	204	133	7	21	86	2	17	96	0	0	109	42	27	103	201	237	246	61	140	67	188	128	22	39	1	50	22	123	23	109	647	109	76	98	210	141	350	710	287	469	257	266	323
1.95229	11.0215	8.02893	3.32156	13.3227	4.50695	9.39821	5.94299	9.11556	47.1006	47.1006	14.0973	47.1006	47.1006	12.6288	47.1006	47.1006	11.1227	28.8659	44.9026	11.7706	6.03169	5.11548	4.92833	19.8749	8.65978	18.0951	6.44877	9.47163	47.1006	31.0864	47.1006	24.2474	47.1006	9.85666	47.1006	11.1227	1.87383	11.1227	15.9522	12.3711	5.77318	8.59836	3.46391	1.70756	4.22428	2.58501	4.71739	4.55778	3.75346
246	44	70	133	34	106	46	108	65	6	16	30	9	9	30	3	11	42	11	10	38	75	86	85	22	48	25	88	39	13	14	8	17	5	32	8	25	199	37	12	22	62	33	80	172	82	107	71	71	77
246	44	70	133	34	106	46	108	65	6	16	31	10	9	36	4	12	48	18	12	41	77	96	97	35	55	33	127	54	19	31	17	44	62	117	30	91	276	63	38	86	125	107	248	286	121	175	106	112	120
YDR232W
CAA	CGC	TCC	ATT	TTT	GCG	AGG	TTC	GGT	AAC	TCC	TCT	GCC	GCT	GTT	TCC	ACA	CTG	AAT	AGG	CTG	TCC	ACG	ACA	GCC	GCA	CCA	CAT	GCG	AAA	AAT	GGC	TAT	GCC	ACC	GCT	ACT	GGT	GCT	GGT	GCC	GCT	GCT	GCC	ACT	GCC	ACA	GCG	TCA	TCA
51	32	19	47	13	18	42	11	2	3	4	3	6	5	0	2	10	16	23	66	3	0	0	0	0	1	16	23	54	25	1	10	1	9	13	4	6	1	0	4	3	0	0	5	1	1	5	10	9	23
1.519	2.42091	4.07732	1.64828	5.95916	4.30384	1.8445	7.04264	24.6717	24.6717	19.3673	24.6717	12.9115	15.4938	24.6717	24.6717	7.74691	4.84182	3.36822	1.17377	24.6717	24.6717	24.6717	24.6717	24.6717	24.6717	4.84182	3.36822	1.43461	3.09876	24.6717	7.74691	24.6717	8.60767	5.95916	19.3673	12.9115	24.6717	24.6717	19.3673	24.6717	24.6717	24.6717	15.4938	24.6717	24.6717	15.4938	7.74691	8.60767	3.36822
206	120	70	205	47	86	145	47	10	16	19	7	23	18	14	10	52	52	78	287	8	13	11	13	12	8	55	98	221	104	7	32	12	29	51	13	24	15	12	18	11	20	19	23	10	10	23	44	29	93
206	120	70	205	47	86	145	47	11	19	20	7	23	18	15	10	54	52	85	290	9	14	11	14	13	8	58	98	226	105	8	32	12	31	52	13	24	15	12	18	11	23	30	45	11	11	23	45	29	93
YDR233C
TCC	GCC	TCA	GCT	CAA	CAT	AGC	CAA	GCC	CAA	CAA	CAA	CAA	CAA	CAA	AAA	AGC	TGT	AAT	TGC	GAT	TTG	CTA	TTA	TGG	AGG	AAC	CCT	GTT	CAA	ACC	GGT	AAA	TAT	TTC	GGT	GGG	TCT	CTG	TTA	GCC	TTG	TTA	ATT	TTG	AAA	AAA	GTT	AAC	TTG
72	50	29	8	93	10	66	74	42	39	44	36	91	42	65	90	66	73	32	91	26	92	162	38	87	52	40	53	106	103	43	17	19	15	20	41	72	31	65	62	35	36	47	86	34	9	90	33	11	25
4.6089	6.63682	11.4428	41.4801	3.56818	33.1841	5.02789	4.48434	7.90097	8.50874	7.54184	9.2178	3.6466	7.90097	5.10525	3.68712	5.02789	4.54577	10.37	3.6466	12.7631	3.60697	2.0484	8.73266	3.81426	6.38156	8.29602	6.26115	3.13057	3.22176	7.71723	19.5201	17.4653	22.1227	16.592	8.09368	4.6089	10.7045	5.10525	5.35227	9.48117	9.2178	7.06045	3.85862	9.76003	36.8712	3.68712	10.0558	30.1674	13.2736
75	38	29	6	92	7	64	73	38	41	34	34	84	31	60	85	46	63	34	74	21	79	127	30	68	53	34	51	109	99	30	10	13	15	19	37	61	35	61	62	46	46	36	81	33	9	89	35	18	25
78	42	33	9	102	9	74	79	40	47	40	42	109	39	70	97	53	79	45	91	26	86	145	33	81	60	36	53	125	110	37	11	16	15	21	38	64	35	61	65	47	46	37	84	33	19	100	43	21	32
YDR238C
ACT	TCA	CTT	TCT	TCA	CAG	CCA	GCG	TAC	ACG	TTG	GTT	TTC	GAT	CCT	TCT	CCG	AGT	ATG	GAG	ACT	TAC	TCG	AGT	ACC	GAT	TTT	CAG	AAA	GCT	CTT	GAA	AAG	GGA	TCT	GAT	GAA	CAA	AAA	ATT	GAC	ACG	ATG	AAA	TCA	ATT	TTA	GTT	ACA	ATG
40	27	8	12	38	15	32	3	4	7	6	8	26	16	23	87	10	8	5	0	0	10	34	56	58	48	26	43	49	45	27	12	45	45	9	12	1	7	4	7	12	12	22	7	12	27	10	8	41	67
3.03808	4.50086	15.1904	10.1269	3.19798	8.10155	3.7976	20.5276	20.5276	17.3605	20.2539	15.1904	4.67397	7.5952	5.28362	1.39682	12.1523	15.1904	20.5276	20.5276	20.5276	12.1523	3.57421	2.17006	2.09523	2.53173	4.67397	2.82612	2.48007	2.70052	4.50086	10.1269	2.70052	2.70052	13.5026	10.1269	20.5276	17.3605	20.5276	17.3605	10.1269	10.1269	5.52378	17.3605	10.1269	4.50086	12.1523	15.1904	2.96398	1.81378
58	34	12	23	56	21	51	11	9	9	5	5	36	23	29	118	16	6	8	9	8	16	46	69	88	54	31	58	75	70	48	16	52	50	15	16	3	7	9	11	16	10	39	12	30	41	11	11	52	94
58	34	12	23	65	30	51	11	9	10	5	7	42	28	38	139	20	10	12	16	15	20	62	82	97	56	37	65	80	76	56	16	60	64	16	17	4	8	9	11	20	12	43	13	31	44	11	12	53	98
YDR245W
TCT	AGT	GTA	CCT	TAT	AAT	TCC	CAA	CTT	CCT	ATA	TCC	AAC	CAT	CTA	GAG	TAC	GAT	GAA	GAT	GAA	AAG	AAG	AGC	AGA	GGC	TCA	AAA	CTA	GGC	CTG	AAA	TAT	AAA	ATG	ATA	TAC	TGG	AGG	AAA	ACT	TTA	TGC	AGT	TCG	CTA	GCG	AGA	TGG	AGA
6	12	6	5	9	3	3	4	3	2	4	11	7	18	17	14	5	6	33	14	34	10	15	6	17	10	3	1	4	1	1	2	3	17	5	15	3	11	14	15	5	25	8	22	43	20	46	30	30	21
9.67044	4.83522	9.67044	11.6045	6.44696	19.3409	19.3409	14.5057	19.3409	29.0113	14.5057	5.27479	8.28895	3.22348	3.4131	4.14448	11.6045	9.67044	1.75826	4.14448	1.70655	5.80227	3.86818	9.67044	3.4131	5.80227	19.3409	35.3797	14.5057	35.3797	35.3797	29.0113	19.3409	3.4131	11.6045	3.86818	19.3409	5.27479	4.14448	3.86818	11.6045	2.32091	7.25283	2.63739	1.34936	2.90113	1.26136	1.93409	1.93409	2.76298
23	45	25	19	36	8	11	5	9	7	14	37	21	59	54	53	17	18	123	59	111	42	42	21	53	32	9	2	17	7	5	8	12	56	20	47	5	38	44	56	15	93	22	74	118	63	174	83	82	58
23	45	26	19	38	9	13	5	15	12	30	40	30	68	61	55	18	19	130	63	128	46	46	25	64	37	13	3	19	9	5	15	13	69	36	61	27	55	69	69	17	105	33	81	141	70	201	99	100	71
YDR297W
AAC	GTA	ACA	TCG	AAT	GCA	ACT	GCA	GCC	GGT	TCC	TTT	CCA	CTA	GCA	TTT	GGT	CTC	AAG	ACC	TCA	TTT	GGG	TTT	ATG	CAC	TAT	GCC	AAG	GCC	CCT	GCC	ATT	AAT	TTA	CGC	CCC	AAG	GAA	TCC	TTG	CTG	CCG	GAA	ATG	AGT	GAT	GGT	GTG	CTG
14	14	11	12	13	20	17	7	14	2	3	4	11	17	28	21	0	5	6	3	3	0	8	20	2	35	2	4	4	1	3	5	5	1	5	19	7	5	7	4	14	38	39	21	20	2	8	52	6	12
4.38459	4.38459	5.58039	5.11536	4.72187	3.06921	3.61084	8.76918	4.38459	16.0692	16.0692	15.3461	5.58039	3.61084	2.1923	2.92306	16.0692	12.2769	10.2307	16.0692	16.0692	16.0692	7.67303	3.06921	16.0692	1.75384	16.0692	15.3461	15.3461	16.0692	16.0692	12.2769	12.2769	16.0692	12.2769	3.23075	8.76918	12.2769	8.76918	15.3461	4.38459	1.61538	1.57396	2.92306	3.06921	16.0692	7.67303	1.18047	10.2307	5.11536
45	40	50	40	45	51	79	16	64	13	15	13	34	58	85	78	12	19	20	12	9	14	33	71	16	138	7	12	13	6	19	14	10	11	11	59	27	17	23	17	43	132	126	74	68	14	29	181	17	28
45	42	52	42	46	53	79	16	64	13	15	13	34	63	90	83	12	20	20	12	9	14	33	72	16	146	7	14	15	7	19	15	18	13	17	63	29	36	23	23	53	141	135	78	77	15	32	204	21	38
YDR298C
TTT	AAT	AGA	GTC	TTT	ACC	AGG	TCA	TTT	GCA	TCA	AGC	TTA	AGA	GCT	GCT	GCT	TCC	AAA	GCT	GCT	GCT	CCC	CCA	CCG	GTG	AGA	TTG	TTC	GGT	GTT	GAG	GGC	ACT	TAC	GCA	ACA	GCT	TTA	TAT	CAG	GCC	GCT	GCA	AAG	AAC	TCC	TCT	ATT	GAT
23	13	12	12	6	4	69	51	27	136	50	104	25	1	2	26	0	7	0	0	0	10	18	47	39	49	8	1	9	46	25	44	71	49	26	48	74	18	28	41	23	30	8	7	10	16	16	16	5	7
5.93612	10.5024	11.3776	11.3776	22.7551	25.6637	1.9787	2.67707	5.05669	1.0039	2.73061	1.31279	5.46123	25.6637	25.6637	5.25118	25.6637	19.5044	25.6637	25.6637	25.6637	13.6531	7.58504	2.90491	3.50079	2.78634	17.0663	25.6637	15.1701	2.96806	5.46123	3.10297	1.92297	2.78634	5.25118	2.84439	1.84501	7.58504	4.8761	3.33002	5.93612	4.55102	17.0663	19.5044	13.6531	8.53317	8.53317	8.53317	25.6637	19.5044
61	37	36	35	11	22	216	159	91	430	151	293	61	10	11	82	14	24	13	15	21	36	44	147	117	131	22	16	26	129	68	142	197	122	89	133	210	59	85	114	69	77	21	21	30	52	54	40	15	24
78	67	44	41	13	29	220	160	91	431	158	334	70	12	13	95	18	29	16	20	24	44	69	179	130	147	45	22	36	155	74	154	215	146	103	147	249	65	92	127	83	87	23	21	31	52	56	41	16	25
YDR300C
AAG	GAT	GCT	AAT	GAG	AGT	AAA	TCG	TAT	ACT	ATA	GTG	ATC	AAA	TTA	GGC	TCT	TCA	TCG	CTA	GTA	GAT	GAA	AAA	ACC	AAA	GAA	CCT	AAG	TTA	GCT	ATC	ATG	TCG	CTT	ATT	GTC	GAA	ACT	GTA	GTC	AAA	TTG	AGA	AGA	ATG	GGA	CAC	AAA	GTT
38	4	6	7	50	11	48	4	9	3	5	15	3	4	8	11	6	6	41	37	7	1	17	6	4	7	6	2	2	5	6	3	2	20	15	2	6	1	2	9	10	7	13	17	23	42	14	13	18	21
1.62464	15.4341	10.2894	8.81947	1.23473	5.61239	1.28617	15.4341	6.85959	20.5788	12.3473	4.11575	20.5788	15.4341	7.71703	5.61239	10.2894	10.2894	1.50576	1.66855	8.81947	37.1905	3.63155	10.2894	15.4341	8.81947	10.2894	30.8681	30.8681	12.3473	10.2894	20.5788	30.8681	3.08681	4.11575	30.8681	10.2894	37.1905	30.8681	6.85959	6.17363	8.81947	4.74894	3.63155	2.68419	1.46991	4.40973	4.74894	3.42979	2.93982
142	14	24	22	155	33	163	12	28	6	17	39	11	18	23	30	18	16	141	107	19	4	72	19	12	22	19	3	3	14	14	12	5	67	35	12	24	4	5	30	32	24	44	48	63	129	43	39	57	66
142	14	24	22	155	33	163	13	29	7	17	40	11	18	25	30	18	17	142	109	19	4	73	19	13	24	19	3	3	15	14	12	6	68	35	16	27	6	6	33	32	27	48	51	64	134	49	41	60	70
YDR309C
ACT	AGT	GCA	AGT	ATT	ACC	AAT	ACT	GGA	AAC	GAA	ACC	ATG	AAC	CTT	CCA	CAG	ATG	CGG	TCG	ATT	TGG	CTG	GAT	GAA	GAT	GAA	GAA	GCT	GAA	AAA	CTC	TAC	GGT	CTG	CAG	GCC	CAG	CAA	TTC	ATG	GGA	TCT	GAT	GAT	GAA	GAA	AAC	CTA	GGC
40	4	9	10	19	9	5	6	20	12	9	3	3	8	23	54	16	45	75	15	13	32	10	23	17	2	27	6	5	5	13	15	9	3	28	2	5	16	0	10	1	6	16	13	6	11	17	7	31	40
1.44917	14.4917	6.44075	5.79667	3.05088	6.44075	11.5933	9.66112	2.89834	4.83056	6.44075	19.3222	19.3222	7.24584	2.52029	1.07346	3.62292	1.28815	0.695601	3.86445	4.45898	1.81146	5.79667	2.52029	3.40981	28.9834	2.14691	9.66112	11.5933	11.5933	4.45898	3.86445	6.44075	19.3222	2.07024	28.9834	11.5933	3.62292	35.7819	5.79667	35.7819	9.66112	3.62292	4.45898	9.66112	5.2697	3.40981	8.28096	1.86989	1.44917
172	16	40	43	76	30	12	17	65	29	31	10	11	19	61	179	49	138	208	47	31	76	31	54	50	4	64	16	19	18	53	65	46	13	120	7	15	63	2	42	11	28	79	51	28	52	69	18	126	156
176	16	44	49	97	79	26	71	227	50	50	47	19	67	121	254	69	198	362	71	55	119	46	99	83	6	126	22	20	20	58	67	46	14	127	7	19	65	3	48	19	32	86	58	28	53	74	19	133	162
YDR321W
AAA	AGC	GAT	TCA	GTT	GAA	ATC	ACT	ACC	ATC	TGC	CCA	GAT	GTT	GAA	AAT	TCT	CAG	TTT	GTT	GTG	CAA	AGC	AAC	TGT	CCA	GAG	ACT	ATT	CCA	GAG	ATT	CTA	AAG	TCT	CAA	AAT	GCC	GCT	GTG	AAT	GGC	AGC	GGC	ATC	GCT	TGC	CAA	CAA	CGT
194	28	30	15	5	15	17	10	5	5	9	28	21	5	11	13	6	44	62	23	14	2	70	44	64	109	55	29	44	91	129	80	20	3	12	4	21	34	6	0	0	0	0	0	0	0	0	0	0	48
1.20382	8.34078	7.78473	15.5695	46.7084	15.5695	13.7378	23.3542	46.7084	46.7084	25.9491	8.34078	11.121	46.7084	21.2311	17.9648	38.9236	5.30777	3.7668	10.154	16.6816	46.7084	3.33631	5.30777	3.64909	2.14259	4.24622	8.05317	5.30777	2.56639	1.8104	2.91927	11.6771	46.7084	19.4618	46.7084	11.121	6.86888	38.9236	46.7084	46.7084	46.7084	46.7084	46.7084	46.7084	46.7084	46.7084	46.7084	46.7084	4.86545
218	31	37	21	7	17	12	10	5	1	13	35	28	5	10	11	5	45	69	25	14	1	70	43	73	115	65	23	47	84	105	79	23	4	7	8	22	32	9	6	7	5	12	5	3	4	7	7	3	56
218	31	37	21	7	19	13	11	6	4	16	38	32	8	20	27	10	54	84	46	36	11	76	48	80	135	71	27	53	104	138	90	26	4	7	8	22	33	9	7	7	5	12	5	3	4	7	7	3	56
YDR341C
GCT	AGC	ACA	GCA	AAT	ATG	ATT	TCT	CAA	CTA	AAG	AAA	CTA	TCT	ATC	GCG	GAA	CCT	GCG	GTT	GCC	AAG	GAT	TCT	CAT	CCT	GAT	GTA	AAT	ATC	GTG	GAT	TTG	ATG	AGA	AAT	TAC	ATT	TCA	CAA	GAA	TTA	AGC	AAG	ATT	TCC	GGC	GTA	GAC	TCG
302	81	90	72	64	84	100	72	36	32	4	47	98	79	35	64	30	24	152	44	4	9	22	49	49	31	7	44	7	42	63	50	9	17	15	77	89	19	166	39	92	78	138	161	110	74	123	50	45	48
0.789547	2.94374	2.64937	3.31171	3.72567	2.83861	2.38443	3.31171	6.62342	7.45135	34.3578	5.07326	2.43309	3.01827	6.81266	3.72567	7.94811	9.93513	1.56871	5.41916	34.3578	26.4937	10.8383	4.86619	4.86619	7.69172	34.0633	5.41916	34.0633	5.67722	3.78481	4.76886	26.4937	14.0261	15.8962	3.09666	2.67914	12.5496	1.4364	6.11393	2.59177	3.05696	1.72785	1.48101	2.16766	3.22221	1.93856	4.76886	5.29874	4.96757
347	95	116	77	73	95	126	78	45	19	4	62	109	98	45	77	22	30	170	54	6	11	26	59	55	38	12	47	5	46	58	55	3	22	16	81	108	19	178	46	97	73	166	169	95	92	118	46	38	62
351	97	121	79	74	95	128	80	46	19	4	65	116	103	45	79	23	31	177	54	7	11	26	61	57	38	14	48	8	48	65	60	8	39	25	93	133	26	185	49	98	82	176	185	108	103	139	57	46	73
YDR346C
TTG	AAG	TGG	ATA	AAA	GGT	GGG	ATC	TCA	GCA	GTC	ACT	GGT	ATG	GCT	GAG	CCT	GAA	TAT	GGG	AAA	GAT	TAC	ATT	CAT	AGT	GTT	GCT	GAT	AGG	GTA	AAA	AAT	AAG	CAG	CCT	TAC	AGA	GAA	ACC	AGT	CGT	GAA	GAT	TTT	TTT	TGG	CAA	GCT	CCT
111	43	29	56	41	37	52	27	29	101	15	11	4	8	12	45	25	43	5	18	10	10	2	14	10	30	43	59	31	50	41	116	16	210	65	29	38	19	22	18	54	23	32	36	36	31	146	17	12	14
0.876862	2.26353	3.35627	1.73807	2.37394	2.63059	1.87176	3.60488	3.35627	0.96368	6.48878	8.84834	18.7865	9.86291	8.11097	2.16293	3.89327	2.26353	15.7807	5.40732	9.73317	9.73317	18.7865	6.95226	9.73317	3.24439	2.26353	1.64969	3.13973	1.94663	2.37394	0.839066	6.08323	0.406194	1.49741	3.35627	2.56136	5.12272	4.42417	5.40732	1.80244	4.23181	3.04162	2.70366	2.70366	3.13973	0.666655	5.72539	8.11097	6.95226
185	62	60	75	71	61	79	44	40	157	13	17	7	17	19	64	44	68	13	22	16	12	6	14	17	43	62	81	39	80	53	175	22	328	81	37	52	20	24	27	88	30	49	55	44	51	199	18	16	14
185	62	60	75	71	62	79	44	40	157	13	21	7	18	22	67	46	70	13	26	18	19	6	68	30	49	76	86	42	85	59	186	24	381	98	45	63	24	32	28	100	42	62	61	50	55	210	19	16	15
YDR353W
GTT	CAC	AAC	AAA	GTT	ACT	ATC	ATT	GGT	TCA	GGT	CCA	GCT	GCA	CAC	ACC	GCC	GCC	ATC	TAT	TTG	GCC	AGG	GCA	GAA	ATC	AAG	CCA	ATC	CTA	TAT	GAA	GGT	ATG	ATG	GCG	AAC	GGT	ATT	GCT	GCC	GGT	GGC	CAG	CTA	ACC	ACC	ACT	ACA	GAA
1124	78	39	112	74	72	191	103	81	90	59	110	101	38	41	18	18	18	6	57	1	0	3	305	90	36	34	123	225	90	210	94	320	190	222	311	79	139	78	2	37	25	0	1	0	1	1	66	88	48
0.379722	6.24365	12.4873	4.34825	6.58114	6.76395	2.54976	4.7282	6.0124	5.41116	8.25431	4.42731	4.82182	12.8159	11.8782	21.6639	21.6639	21.6639	21.6639	8.54394	21.6639	21.6639	21.6639	1.59674	5.41116	13.5279	14.3237	3.95939	2.16446	5.41116	2.31907	5.1809	1.52189	2.56318	2.19371	1.56593	6.16461	3.50363	6.24365	20.0089	12.1568	17.992	20.0089	20.0089	20.0089	20.0089	20.0089	7.37885	5.53414	10.1459
695	51	23	65	51	48	95	60	36	55	24	63	49	20	24	13	8	9	16	33	13	12	15	141	43	21	15	57	107	45	123	44	129	88	98	137	22	81	28	7	17	19	9	11	6	13	9	28	41	23
706	51	23	65	51	48	96	60	36	56	24	67	59	22	25	18	8	12	20	42	24	17	42	176	58	42	22	78	116	50	137	50	154	102	115	180	30	97	36	18	19	22	16	12	7	25	28	41	64	125
YDR361C
GTT	CAA	GCT	ATC	AAA	TTA	AAT	GAT	TTA	AAA	AAT	AGG	AAG	AGA	AAA	AAT	GTG	GAG	GAA	GAA	AAT	GGC	AGT	GAC	GAG	TCT	GAA	ATT	GAC	ATT	AGT	AGC	ACC	GAT	TCA	GAA	AAT	GAA	GAA	GAG	CAA	AAT	GGA	GAA	GAA	GAG	ATC	GTA	AAT	ATT
73	15	6	14	12	6	31	14	23	13	11	22	3	7	15	7	8	4	5	12	17	54	11	19	38	10	31	18	15	14	8	22	18	10	22	16	1	33	29	18	1	6	16	7	18	21	7	23	5	8
1.09194	5.31412	13.2853	5.69371	6.64266	13.2853	2.57135	5.69371	3.46573	6.13168	7.24653	3.62327	26.5706	11.3874	5.31412	11.3874	9.96398	19.928	15.9424	6.64266	4.68893	1.47615	7.24653	4.19536	2.09768	7.97119	2.57135	4.42844	5.31412	5.69371	9.96398	3.62327	4.42844	7.97119	3.62327	4.98199	37.958	2.41551	2.74869	4.42844	37.958	13.2853	4.98199	11.3874	4.42844	3.7958	11.3874	3.46573	15.9424	9.96398
258	57	30	44	45	32	104	60	87	44	45	78	12	26	45	15	29	15	14	39	46	197	43	73	135	28	113	55	43	53	18	78	59	39	76	53	13	104	96	63	4	24	61	38	53	72	23	71	14	29
263	61	30	44	46	33	106	60	87	45	48	95	17	29	58	17	39	20	18	44	58	217	52	84	148	35	126	62	55	59	19	93	70	48	81	60	16	115	102	69	5	27	67	39	61	87	40	78	23	60
YDR368W
CCT	GCT	ACG	TTA	AAG	AAT	TCT	TCT	GCT	ACA	TTA	AAA	CTA	AAT	ACT	GGT	GCC	TCC	ATT	CCA	GTG	TTG	GGT	TTC	GGC	ACT	TGG	CGT	TCC	GTT	GAC	AAT	AAC	GGT	TAC	CAT	TCT	GTA	ATT	GCA	GCT	TTG	AAA	GCT	GGA	TAC	AGA	CAC	ATT	GAT
108	24	19	8	12	8	11	9	9	16	5	8	27	9	9	13	14	10	27	22	85	20	14	34	28	61	130	42	35	15	26	15	1	0	143	25	190	119	20	41	2	2	9	8	0	20	45	56	30	23
1.35009	6.07539	7.67418	18.2262	12.1508	18.2262	13.2554	16.201	16.201	9.11308	15.8488	18.2262	5.40035	16.201	16.201	11.2161	10.415	14.5809	5.40035	6.6277	1.7154	7.29047	10.415	4.28851	5.20748	2.39032	0.870811	3.47165	4.16598	9.72062	5.60805	9.72062	38.3709	38.3709	1.01965	5.83237	0.767418	1.22529	7.29047	3.55633	38.3709	38.3709	16.201	18.2262	38.3709	7.29047	3.24021	2.60374	4.86031	6.33954
212	36	41	17	21	18	22	15	16	33	12	14	44	11	16	16	22	9	36	44	149	28	23	48	32	72	148	49	61	20	30	26	5	4	232	35	231	144	30	62	7	4	17	16	7	35	72	87	36	33
217	38	41	17	21	21	39	24	19	40	41	21	53	17	40	45	138	54	63	60	191	36	29	71	104	133	332	121	88	37	42	37	7	5	316	52	356	238	42	85	10	9	21	21	15	47	98	104	59	45
YDR372C
TCT	ACT	TTA	CAA	CGT	CGT	AGA	GTC	AAT	AGG	GCG	GAT	TCT	GGA	GAT	ACT	TCC	TCC	ATT	CAT	TCT	TCT	GCT	AAC	AAT	ACC	AAA	GGA	GAC	AAA	ATC	GCA	AAT	ATT	GCT	GTT	GAC	GGG	GAT	GAT	GAC	AAT	GGA	ACA	AAC	AAA	AAG	ATT	GCA	TAT
80	7	5	7	4	9	21	13	7	17	15	5	14	46	72	123	2	2	0	2	6	3	3	23	24	22	30	22	14	5	10	19	24	19	5	15	13	32	16	20	13	5	52	25	11	42	10	12	3	4
0.694285	7.93468	11.1086	7.93468	12.4971	6.17142	2.64489	4.27252	7.93468	3.26722	3.70285	11.1086	3.96734	1.20745	0.771427	0.40641	22.5784	22.5784	22.5784	22.5784	9.25713	18.5143	18.5143	2.4149	2.31428	2.52467	1.85143	2.52467	3.96734	11.1086	5.55428	2.9233	2.31428	2.9233	11.1086	3.70285	4.27252	1.73571	3.47142	2.77714	4.27252	11.1086	1.06813	2.22171	5.04934	1.32245	5.55428	4.62856	18.5143	13.8857
285	20	14	21	16	37	86	40	28	64	42	21	51	166	228	420	10	8	6	10	23	6	13	84	71	71	101	76	51	20	25	58	88	57	21	47	45	121	49	73	35	19	201	72	35	130	30	43	12	15
286	20	16	25	36	133	87	40	28	64	42	21	54	185	259	526	10	14	6	10	26	12	20	88	80	92	109	87	52	21	32	68	104	68	22	61	47	130	56	79	41	29	224	80	39	155	32	48	14	15
YDR381W
TCT	GCT	AAC	TTA	GAT	AAA	TCC	TTA	GAC	GAA	ATC	ATT	GGC	TCT	AAC	AAA	GCA	GGA	AGT	AAT	AGA	GCC	CGT	GTC	GGT	GGT	ACT	CGT	GGT	AAC	GGT	CCA	AGA	AGA	GTT	GGT	AAG	CAA	GTT	GGT	AGC	CAA	CGT	AGG	AGC	CTT	CCA	AAC	AGA	AGA
379	34	39	15	28	177	65	62	138	163	58	47	677	56	119	124	372	278	134	99	206	66	45	15	14	48	92	164	94	131	233	142	354	151	132	138	219	108	44	57	165	126	179	179	89	320	310	91	3	79
1.41059	15.7239	13.708	35.6408	19.0933	3.02041	8.2248	8.62277	3.874	3.27983	9.21745	11.3747	0.789678	9.54664	4.49254	4.31139	1.43713	1.92307	3.98964	5.40012	2.5952	8.10018	11.8803	35.6408	38.1866	11.1378	5.811	3.25983	5.68736	4.08101	2.29447	3.76487	1.5102	3.54048	4.05009	3.874	2.44115	4.95011	12.1503	9.37916	3.24007	4.24295	2.98666	2.98666	6.00688	1.67066	1.72456	5.87486	39.4839	6.76724
245	26	13	8	15	86	34	30	73	112	37	30	387	45	73	67	210	142	59	36	92	34	23	9	6	34	47	108	55	81	139	82	221	73	74	82	136	53	17	28	95	85	97	114	75	186	201	52	6	50
288	29	69	12	31	129	92	77	113	128	60	42	489	50	83	92	284	208	85	59	139	59	34	15	24	60	74	131	68	96	177	97	270	93	98	117	195	71	26	34	126	102	132	134	81	212	239	66	9	57
YDR388W
AGT	TTT	AAA	GGG	TTT	ACC	AAG	GCT	GTT	AGT	AGG	GCT	CCT	CAG	TCC	TTC	CGT	CAA	AAG	TTC	AAG	ATG	GGT	GAG	CAG	ACA	GAG	GAT	CCT	GTT	TAC	GAG	GAT	GCA	GAA	CGT	CGT	TTT	CAA	GAA	TTG	GAG	CAG	GAG	ACA	AAA	AAA	TTA	AGT	GAG
145	37	14	46	18	44	55	49	12	6	25	43	13	8	24	1	8	18	44	24	131	51	65	95	42	109	74	24	46	91	49	69	46	84	49	26	29	32	31	14	34	84	53	99	23	33	1	3	12	17
0.740675	2.90264	7.67127	2.33474	5.96655	2.44086	1.95269	2.19179	8.94982	17.2112	4.29591	2.49762	8.26137	13.4247	4.47491	17.2112	13.4247	5.96655	2.44086	4.47491	0.819831	2.10584	1.65227	1.1305	2.55709	0.985301	1.45132	4.47491	2.33474	1.1802	2.19179	1.55649	2.33474	1.27855	2.19179	4.13069	3.70337	3.35618	3.46445	7.67127	3.15876	1.27855	2.02637	1.08483	4.66947	3.25448	17.2112	17.2112	8.94982	6.31752
224	52	24	74	25	52	83	66	23	6	32	52	25	13	22	7	7	18	58	23	133	66	77	105	51	124	86	32	50	93	54	67	47	89	53	33	34	50	47	14	40	133	68	131	27	42	8	11	16	24
229	54	25	76	27	59	89	68	24	8	54	67	34	34	32	38	36	34	83	56	174	97	104	151	67	160	115	40	64	135	72	101	69	123	76	40	36	57	48	14	40	138	71	141	28	44	8	11	16	24
YDR394W
GAG	GAA	CTA	GGT	ATT	GTG	ACA	CCT	GTC	GAA	AAG	GCA	GTC	GAA	GAA	AAA	CCA	GCC	GTC	AAA	TCA	TAC	GCA	TCA	TTG	TTG	GCT	CAA	CTC	AAT	GGT	ACA	GTC	AAC	AAT	AAC	AGT	GCC	CTG	TCT	AAT	GTG	AAT	TCT	GAT	ATA	TAT	TTC	AAA	TTG
89	64	14	31	21	15	18	42	8	5	17	19	1	16	5	15	50	10	12	10	15	15	37	57	30	9	61	5	30	15	28	22	26	18	12	6	7	10	35	8	8	7	2	4	2	11	4	22	10	18
1.36972	1.90477	8.70749	3.93242	5.805	8.127	6.7725	2.9025	15.2381	24.381	7.17088	6.41605	28.2187	7.61906	24.381	8.127	2.4381	12.1905	10.1587	12.1905	8.127	8.127	3.29473	2.13868	4.0635	13.545	1.99844	24.381	4.0635	8.127	4.35375	5.54113	4.68865	6.7725	10.1587	20.3175	17.415	12.1905	3.483	15.2381	15.2381	17.415	28.2187	28.2187	28.2187	11.0823	28.2187	5.54113	12.1905	6.7725
175	108	29	58	31	30	29	70	16	9	32	31	7	22	5	23	89	15	26	24	24	19	80	82	55	16	94	7	41	34	52	31	52	24	30	10	15	15	56	17	10	13	8	7	9	21	4	32	11	32
176	109	29	59	31	30	32	71	16	9	33	33	7	33	10	25	101	16	27	27	27	20	83	89	65	16	99	9	49	36	53	33	55	27	30	10	15	15	60	17	12	16	12	11	11	23	6	35	17	46
YDR395W
GTA	CAA	GAA	CAG	GCA	ATT	TTG	AGC	TGC	ATT	GAG	CAG	ACT	ATG	GTT	GCT	GAT	GCA	AAA	ATT	ATC	AAA	GAG	GCA	GAA	CAG	CAG	TTA	TTT	GAG	TTC	CAG	AAG	CAA	CCT	GGG	TTT	ACT	TCT	TTT	CTG	CTT	AAT	ATA	GTG	TCT	GAT	GAT	AAT	TTT
99	14	50	85	26	6	10	19	31	2	8	3	0	19	19	15	25	10	23	33	22	25	23	22	16	29	27	19	11	12	26	10	7	12	7	11	36	10	4	11	28	6	5	19	12	4	4	4	5	67
0.738217	5.22025	1.46167	0.859805	2.8109	12.1806	7.30835	3.8465	2.35753	14.2741	9.13543	14.2741	14.2741	3.8465	3.8465	4.87223	2.92334	7.30835	3.17754	2.21465	3.32198	2.92334	3.17754	3.32198	4.56771	2.52012	2.70679	3.8465	6.64395	6.09029	2.8109	7.30835	10.4405	6.09029	10.4405	6.64395	2.0301	7.30835	14.2741	6.64395	2.61012	10.5514	12.3649	3.8465	6.09029	12.3649	12.3649	12.3649	12.3649	1.0908
234	38	136	185	77	16	26	48	66	9	22	17	10	47	43	36	51	28	61	82	54	52	61	54	40	61	68	40	28	26	59	19	20	29	18	26	96	18	14	24	63	16	12	38	36	18	9	17	11	176
234	38	136	185	77	16	26	48	67	9	23	17	12	47	44	36	51	29	61	84	56	52	61	55	42	61	68	41	28	26	60	19	23	29	18	26	96	19	14	29	66	16	14	39	36	18	9	18	11	183
YDR408C
GCC	AGA	ATT	GTC	GTA	TTA	ATT	TCG	GGC	TCA	GGT	TCC	AAC	TTG	CAA	GCC	TTG	ATC	GAT	GCC	CAA	AAG	CAG	GGC	CAA	TTA	GGC	GAG	GAT	GCT	CAT	ATT	GTC	TCT	GTC	ATA	TCT	TCC	AGC	AAG	AAG	GCA	TAC	GGG	TTA	ACT	AGG	GCA	GCG	GAC
119	59	19	9	18	2	11	9	5	5	10	26	2	5	35	23	9	6	10	15	1	0	3	0	0	40	14	14	2	33	24	12	9	5	5	23	14	38	32	0	0	0	2	1	2	12	16	21	25	19
0.868041	1.7508	5.43668	11.4774	5.73872	43.4021	9.39063	11.4774	20.6594	20.6594	10.3297	3.97296	43.4021	20.6594	2.95134	4.49117	11.4774	17.2162	10.3297	6.88646	43.4021	43.4021	34.4323	43.4021	43.4021	2.58242	7.37835	7.37835	43.4021	3.13021	4.30404	8.60808	11.4774	20.6594	20.6594	4.49117	7.37835	2.71834	3.22803	43.4021	43.4021	43.4021	43.4021	43.4021	43.4021	8.60808	6.45606	4.9189	4.13188	5.43668
548	295	80	39	98	12	45	41	17	15	52	119	8	26	148	124	42	24	51	83	10	6	15	16	18	160	50	59	11	167	116	65	37	24	18	97	68	178	129	13	12	11	11	9	16	63	76	93	112	79
550	295	80	39	100	14	45	42	17	16	52	122	8	26	149	127	43	28	52	89	14	6	16	16	19	175	53	64	18	175	122	66	38	24	18	103	72	194	136	15	14	12	16	17	16	66	78	96	116	84
YDR427W
TTT	AAT	AAT	CAT	GAA	ATT	GAC	ACC	ATA	TTA	AGC	ACT	CTC	CGC	ATG	GAG	GCA	GAT	CCC	TCT	TTG	CAT	CCT	TTA	TTC	GAA	CAA	TTT	GAG	AAA	TTT	TAT	GAA	GAG	AAA	TTG	TGG	TTC	CAA	TTG	TCC	GAA	TCC	TTG	ACT	AAA	TTT	TTT	GAT	GAT
42	24	33	18	13	6	42	21	17	8	10	6	3	7	5	1	0	0	0	4	10	9	10	4	2	16	6	5	5	28	5	25	17	20	7	27	46	15	56	3	9	11	5	1	12	32	14	16	21	7
2.32933	4.07632	2.9646	5.43509	7.52552	16.3053	2.32933	4.65865	5.75481	12.229	9.78317	16.3053	32.6106	13.976	19.5663	41.8084	41.8084	41.8084	41.8084	24.4579	9.78317	10.8702	9.78317	24.4579	41.8084	6.11448	16.3053	19.5663	19.5663	3.49399	19.5663	3.91327	5.75481	4.89159	13.976	3.6234	2.12678	6.52211	1.747	32.6106	10.8702	8.89379	19.5663	41.8084	8.15264	3.05724	6.98798	6.11448	4.65865	13.976
103	61	101	43	39	20	109	48	39	23	15	15	8	13	22	7	6	7	3	14	25	23	28	6	9	54	10	13	16	73	14	71	46	39	12	67	100	49	133	9	20	27	10	4	36	69	21	27	44	18
103	61	101	43	39	20	109	48	39	23	15	16	8	13	22	7	6	7	3	14	26	24	28	6	9	63	14	15	25	74	14	74	48	41	13	76	113	53	148	9	22	30	13	10	46	99	30	51	57	23
YDR429C
AGT	GAA	GTT	GCA	CCA	GAG	GAG	ATC	ATA	GAG	AAT	GCA	GAT	GGA	TCT	AGA	TCT	ATC	ATT	ACA	TAC	AAG	ATT	GAA	GAC	GGT	GTC	AAG	TAT	AAG	ATT	ACT	CAG	AAA	GTA	AAA	GAG	GTT	AAA	GTA	TTG	GAA	AAA	GTC	CAT	AAA	TCT	GTT	GCA	GAA
117	57	39	67	97	184	50	51	26	59	51	65	57	295	46	18	9	36	23	23	113	17	15	25	22	45	35	34	16	188	109	67	106	79	86	133	59	23	28	52	60	57	33	18	15	105	68	35	59	136
2.91176	5.97677	8.73528	5.08471	3.51212	1.8515	6.81352	6.67992	13.1029	5.77417	6.67992	5.24117	5.97677	1.15483	7.406	18.9264	33.1397	9.46322	14.812	14.812	3.01483	20.0398	22.7117	13.627	15.4853	7.57057	9.7336	10.0199	21.2922	1.81211	3.12547	5.08471	3.21392	4.31235	3.96135	2.56147	5.77417	14.812	12.167	6.55146	5.67793	5.97677	10.3235	18.9264	22.7117	3.24453	5.00994	9.7336	5.77417	2.50497
110	65	38	66	100	184	53	55	26	61	53	62	49	252	48	21	9	36	21	23	125	15	13	26	22	44	25	34	18	182	108	67	101	79	76	126	56	19	28	50	65	42	22	19	14	106	73	37	61	136
115	75	41	97	102	184	53	56	26	62	56	66	54	286	54	24	9	37	21	28	133	17	14	29	32	65	31	37	19	194	116	71	105	82	87	143	64	25	31	61	70	54	26	24	16	117	77	39	63	146
YDR481C
ATG	ACT	CAC	ACA	TTA	CCA	AGC	GAA	CAG	ACA	CGT	CTT	GTT	CCT	GGA	TCT	GAC	TCG	AGC	TCT	CGT	CCT	AAA	AAG	AGA	CGG	ATC	TCG	AAG	AGA	TCA	AAG	ATA	ATA	GTA	TCC	ACT	GTG	GTC	TGT	ATT	GGT	TTG	TTG	CTG	GTT	TTA	GTG	CAA	CTG
180	25	26	123	62	57	63	58	20	48	5	21	9	69	47	4	6	9	4	5	11	32	51	14	55	10	13	3	13	10	0	8	16	33	27	8	1	14	6	3	9	7	4	20	29	11	15	32	1	60
0.724879	5.21913	5.01839	1.0608	2.10449	2.28909	2.07108	2.24962	6.52391	2.71829	23.2168	6.21325	14.4976	1.89099	2.77613	23.2168	21.7464	14.4976	23.2168	23.2168	11.8617	4.07744	2.5584	9.31987	2.37233	13.0478	10.0368	23.2168	10.0368	13.0478	23.2168	16.3098	8.15489	3.95388	4.83253	10.315	14.6833	9.31987	13.7533	14.6833	9.16887	11.7886	14.6833	6.52391	4.49925	7.50181	8.69854	4.07744	14.6833	2.17464
404	46	62	283	132	130	133	151	47	112	11	46	22	142	118	15	15	17	7	11	31	55	129	27	130	30	37	15	31	24	9	16	26	75	61	34	22	36	17	15	32	22	21	46	67	34	29	68	15	118
404	47	62	287	134	130	133	151	47	112	11	46	22	145	122	16	15	17	7	12	31	56	129	27	132	33	37	16	31	25	10	18	26	75	63	43	22	37	17	19	38	27	30	50	91	58	41	73	19	127
YDR483W
GCC	CTC	TTT	CTC	AGT	AAG	AGA	CTG	TTG	AGA	TTT	ACC	GTC	ATT	GCA	GGT	GCG	GTT	ATT	GTT	CTC	CTC	CTA	ACA	TTG	AAT	TCC	AAC	AGT	AGA	ACT	CAG	CAA	TAT	ATT	CCG	AGT	TCC	ATC	TCC	GCT	GCA	TTT	GAT	TTT	ACC	TCA	GGA	TCT	ATA
45	26	44	65	21	23	23	7	15	24	17	22	24	21	37	26	54	34	17	17	46	42	3	7	8	50	19	1	2	2	1	0	1	4	1	19	22	3	11	2	18	3	0	12	55	4	42	6	2	3
2.91937	5.05275	2.98572	2.0211	6.25579	5.7118	5.7118	18.7674	8.7581	5.47381	7.72774	5.97143	5.47381	6.25579	3.55058	5.05275	2.43281	3.86387	7.72774	7.72774	2.8559	3.12789	35.3149	18.7674	16.4214	2.62743	6.91429	35.3149	35.3149	35.3149	35.3149	35.3149	35.3149	32.8429	35.3149	6.91429	5.97143	35.3149	11.9429	35.3149	7.29842	35.3149	35.3149	10.9476	2.38857	32.8429	3.12789	21.8953	35.3149	35.3149
58	45	76	97	48	24	43	7	20	42	28	40	31	31	53	38	100	54	22	29	73	68	6	10	16	80	27	5	10	10	2	6	8	11	8	23	30	8	18	11	31	4	8	15	96	5	70	11	4	8
60	45	77	98	51	24	43	8	20	43	33	44	34	32	55	39	102	55	22	29	76	75	6	10	16	81	27	5	10	10	2	6	8	11	8	24	30	8	18	11	31	4	8	15	96	5	71	12	4	8
YDR496C
GCA	CCT	TTA	ACC	AAG	AAG	ACA	AAC	GGA	AAA	CGT	TCT	GCT	AAA	GAA	GTT	AGT	CAT	TCA	GAA	AAG	AAA	TTA	GCC	AAA	AAA	CCT	AGA	ATT	TCT	ATT	GAT	TCG	TCT	GAT	GAA	GAA	TCA	GAA	CTA	TCC	AAA	AAG	GAA	GAT	GCT	GTA	TCC	TCT	TCA
24	12	24	13	42	47	36	16	21	21	21	11	19	9	7	20	10	2	32	23	16	7	9	13	2	6	1	7	10	0	7	9	16	3	4	9	3	1	19	14	8	8	20	23	6	16	10	16	17	22
3.33436	6.66873	3.33436	6.15575	1.90535	1.70265	2.22291	5.00155	3.8107	3.8107	3.8107	7.27498	4.21183	8.89164	11.4321	4.00124	8.00247	40.0124	2.50077	3.47934	5.00155	11.4321	8.89164	6.15575	40.0124	13.3375	46.526	11.4321	8.00247	46.526	11.4321	8.89164	5.00155	26.6749	20.0062	8.89164	26.6749	46.526	4.21183	5.71605	10.0031	10.0031	4.00124	3.47934	13.3375	5.00155	8.00247	5.00155	4.70734	3.63749
84	47	89	45	153	190	112	40	65	95	73	49	61	27	20	74	37	5	122	76	60	19	27	57	6	18	4	26	39	9	33	39	61	3	10	25	10	4	71	53	24	21	65	92	15	62	34	52	54	75
87	49	94	49	158	191	113	40	66	95	79	50	69	29	20	80	39	5	123	77	61	21	27	58	6	18	4	26	40	9	33	41	61	3	10	27	10	6	77	55	25	21	66	94	15	63	37	54	56	80
YDR497C
GGA	ATA	CAC	ATA	CCA	TAT	CTC	ACG	TCA	AAG	ACA	TCG	CAA	TCA	AAT	GTT	GGT	GAT	GCC	GTT	GGC	AAC	GCT	GAT	AGT	GTA	GAG	TTC	AAC	AGT	GAG	CAT	GAC	TCA	CCT	TCA	AAG	AGA	GGT	AAA	ATT	ACA	CTT	GAG	TCA	CAT	GAA	ATA	CAG	AGG
138	54	8	8	22	38	26	56	34	20	26	16	27	13	7	2	28	15	11	6	29	12	7	1	48	23	13	7	6	23	2	1	15	7	2	14	18	2	5	14	14	14	8	24	10	9	36	14	5	8
0.50173	1.2822	8.65485	8.65485	3.14722	1.82207	2.66303	1.23641	2.03643	3.46194	2.66303	4.32742	2.5644	5.32606	9.89125	16.3299	2.47281	4.61592	6.29443	11.5398	2.38754	5.7699	9.89125	16.3299	1.44247	3.01038	5.32606	9.89125	11.5398	3.01038	16.3299	16.3299	4.61592	9.89125	16.3299	4.94563	3.8466	16.3299	13.8478	4.94563	4.94563	4.94563	8.65485	2.88495	6.92388	7.6932	1.9233	4.94563	13.8478	8.65485
617	221	33	30	79	160	111	216	162	78	94	74	113	50	28	19	127	54	44	22	134	54	35	11	189	93	44	25	17	110	18	15	63	26	14	65	70	17	21	67	65	43	25	103	49	35	145	48	24	31
621	223	33	30	81	161	112	216	162	79	95	75	118	50	28	19	132	54	44	24	134	55	36	11	189	93	45	25	17	112	18	15	64	28	15	66	70	17	21	67	65	44	25	109	51	37	148	49	25	32
YDR502C
TCC	AAG	AGC	AAA	ACT	TTC	TTA	TTT	ACC	TCT	GAA	TCC	GTC	GGT	GAA	GGT	CAC	CCA	GAC	AAG	ATT	TGT	GAC	CAA	GTT	TCT	GAT	GCT	ATT	TTG	GAC	GCT	TGT	TTA	GAA	CAA	GAT	CCA	TTC	TCC	AAG	GTT	GCC	TGT	GAA	ACA	GCT	GCC	AAA	ACT
213	98	37	41	22	30	65	9	6	18	72	40	22	18	32	15	53	4	13	19	10	44	49	46	56	45	110	54	38	81	109	41	34	6	6	19	17	65	93	50	35	22	36	35	4	91	21	8	50	11
1.36224	2.96079	7.8421	7.07701	13.189	9.67192	4.46396	32.2397	38.1786	16.1199	4.02997	7.25394	13.189	16.1199	9.06742	19.3438	5.47467	38.1786	22.3198	15.2714	29.0158	6.59449	5.92158	6.30777	5.18138	6.44794	2.6378	5.37329	7.63572	3.58219	2.662	7.07701	8.53405	38.1786	38.1786	15.2714	17.0681	4.46396	3.11997	5.80315	8.29021	13.189	8.05993	8.29021	33.0722	3.18854	13.817	31.4186	5.80315	22.8499
188	88	32	27	25	26	57	6	5	9	58	32	16	10	20	11	49	7	16	16	12	45	40	36	46	30	88	35	31	66	82	31	18	7	3	21	15	58	79	37	25	23	19	34	8	65	15	6	31	5
193	88	32	27	25	26	58	7	5	9	59	36	19	11	23	12	52	7	19	19	18	50	44	36	49	33	96	38	36	70	92	33	25	7	3	23	17	61	95	43	28	26	29	41	13	76	39	10	46	10
YDR508C
ACG	CTT	GGT	AAT	AGA	CGC	CAT	GGG	CGG	AAT	AAT	GAG	GGA	AGC	TCT	AAT	ATG	AAT	ATG	AAT	CGT	AAC	GAC	CTT	GAC	GAT	GTT	TCC	CAT	TAC	GAG	ATG	AAG	GAA	ATA	CAA	CCA	AAG	GAA	AAA	CAA	ATT	GGC	TCT	ATA	GAA	CCG	GAA	AAT	GAA
337	63	27	26	58	16	2	13	30	6	0	51	36	14	5	172	133	30	22	25	21	31	12	20	16	25	32	23	24	123	52	24	14	50	45	48	24	26	20	12	19	12	16	10	20	21	113	15	2	5
0.366137	1.95854	4.56994	4.7457	2.12738	7.71177	18.3069	9.49141	4.11294	18.3069	18.3069	2.41938	3.42745	8.81345	18.3069	0.717374	0.927732	4.11294	5.60856	4.93553	5.87563	3.98027	10.2824	6.16942	7.71177	4.93553	3.85588	5.36471	5.14118	1.00316	2.37285	5.14118	8.81345	2.46777	2.74196	2.57059	5.14118	4.7457	6.16942	10.2824	6.49412	10.2824	7.71177	12.3388	6.16942	5.87563	1.09193	8.22589	18.3069	18.3069
712	113	51	54	106	30	11	31	52	13	20	95	77	23	9	359	229	57	41	34	33	59	17	32	26	58	60	55	41	253	103	36	39	105	76	74	42	57	41	23	40	23	33	13	46	49	204	26	10	12
722	114	52	58	114	44	36	34	55	15	22	107	89	25	9	381	265	63	46	53	37	65	23	43	32	69	67	61	43	272	109	37	41	114	80	86	50	62	43	25	42	24	33	13	48	50	213	28	10	12
YDR516C
TCA	TTT	GAA	AAT	TTA	CAT	AAA	GTC	AAT	GCT	GAG	GCA	TTG	GAA	GAT	GCA	GTG	GTT	GAG	ATC	TGC	TCC	TCA	TTG	CAG	GTT	GAT	GCA	GCA	AAG	TTG	GAC	GAA	CTA	ACA	GCG	TAC	TTC	ATT	GAA	TGT	ATG	GAA	AAG	GGG	TTG	AAT	AAC	ACC	TCT
33	12	7	18	6	1	18	10	17	0	4	8	0	23	9	22	19	14	19	3	11	26	1	6	11	30	33	30	70	30	17	30	14	49	38	37	6	6	11	33	22	32	22	14	18	7	8	13	5	18
2.54784	7.00657	12.0113	4.67105	12.4746	12.4746	4.67105	8.40789	4.94581	12.4746	12.4746	10.5099	12.4746	3.6556	9.3421	3.82177	4.4252	6.00563	4.4252	12.4746	7.64353	3.2338	12.4746	12.4746	7.64353	2.80263	2.54784	2.80263	1.20113	2.80263	4.94581	2.80263	6.00563	1.71589	2.2126	2.2724	12.4746	12.4746	7.64353	2.54784	3.82177	2.62746	3.82177	6.00563	4.67105	12.0113	10.5099	6.4676	12.4746	4.67105
153	58	33	81	38	28	91	42	72	26	31	28	33	75	31	84	75	67	64	25	40	88	25	21	34	108	127	97	243	83	52	109	55	150	132	115	23	16	46	99	83	135	87	53	74	29	34	49	34	96
153	60	35	84	40	31	97	46	87	28	38	41	39	89	45	116	109	94	149	40	66	130	35	72	90	170	156	131	339	123	75	139	84	210	176	173	24	44	55	128	105	151	104	58	80	32	41	110	41	113
YEL001C
AGG	TTT	TCT	ATG	TTA	ATC	GGG	TTT	AAT	TTA	TTA	ACT	GCC	TTG	AGC	AGC	TTC	TGT	GCT	GCC	ATA	TCA	GCT	AAT	AAT	AGC	GAC	AAT	GTC	GAA	CAT	GAA	CAG	GAA	GTT	GCG	GAG	GCG	GTA	GCG	CCA	CCT	TCT	ATT	AAT	ATA	GAG	GTG	AAA	TAT
404	100	25	21	19	11	15	18	13	5	26	8	1	3	2	0	0	0	0	0	34	19	38	4	39	32	21	3	11	9	29	44	68	46	12	82	11	5	4	5	0	0	26	18	13	11	6	76	17	31
0.537126	2.16999	8.67996	10.3333	11.421	19.7272	14.4666	12.0555	16.6922	26.8563	8.34612	26.8563	26.8563	26.8563	26.8563	26.8563	26.8563	26.8563	26.8563	26.8563	6.38233	11.421	5.7105	26.8563	5.56408	6.78122	10.3333	26.8563	19.7272	24.111	7.48273	4.9318	3.19116	4.71737	18.0833	2.64633	19.7272	26.8563	26.8563	26.8563	26.8563	26.8563	8.34612	12.0555	16.6922	19.7272	26.8563	2.85525	12.7647	6.99997
814	195	56	56	43	21	34	34	31	16	67	17	13	14	11	20	13	14	12	17	77	42	82	19	70	64	42	15	24	13	62	98	121	117	19	156	27	10	11	16	14	28	68	21	21	20	17	165	40	77
814	195	56	56	43	21	34	34	31	16	67	17	13	15	11	21	14	14	12	17	79	43	84	20	73	72	43	16	24	13	64	100	123	118	19	168	28	11	12	18	17	31	73	26	24	28	17	171	41	78
YEL002C
CGG	ACC	GAT	TGG	AAT	TTT	TTC	TTT	TGT	ATC	CTT	CTG	CAG	GCC	ATT	TTC	GTT	GTG	GGC	ACA	CAA	ACT	TCA	AGA	ACG	CTT	GTT	CTT	TAC	GAC	CAA	TCT	ACG	GAA	CCT	TTA	GAG	GAG	TAC	TCA	GTC	TAT	TTA	AAA	GAT	CTA	GAA	CAA	AGG	AAT
209	27	10	36	54	41	5	5	28	22	19	49	52	11	10	71	41	115	13	95	38	25	34	25	6	13	16	19	3	86	214	17	89	56	40	80	53	68	8	18	31	16	11	8	35	26	9	12	37	6
0.679904	5.26296	14.21	3.94722	2.63148	3.46585	28.42	28.42	5.075	6.45909	7.47895	2.9	2.73269	12.9182	14.21	2.00141	3.46585	1.23565	10.9308	1.49579	3.73947	5.684	4.17941	5.684	23.6833	10.9308	8.88125	7.47895	33.2009	1.65233	0.664019	8.35882	1.59663	2.5375	3.5525	1.77625	2.68113	2.08971	17.7625	7.89444	4.58387	8.88125	12.9182	17.7625	4.06	5.46538	15.7889	11.8417	3.84054	23.6833
291	31	13	61	83	44	6	5	24	29	33	66	59	13	15	101	65	136	17	106	28	23	40	31	6	17	19	24	11	100	242	17	110	63	52	104	63	74	6	23	43	21	11	14	44	29	10	21	54	8
299	31	16	61	84	52	9	17	26	40	42	76	72	17	17	107	73	154	23	135	64	30	64	45	14	34	36	47	12	121	291	20	127	76	57	118	80	98	7	24	56	25	13	14	45	29	10	22	54	8
YEL013W
GGT	TCA	TGT	TGT	AGT	TGC	TTG	AAA	GAT	TCT	TCA	GAC	GAG	GCC	AGT	GTC	TCA	CCA	ATT	GCC	GAT	AAT	GAA	AGA	GAA	GCG	GTG	ACT	TTA	TTA	CTA	GGG	TAT	TTG	GAG	GAT	AAA	GAC	CAA	TTA	GAC	TTT	TAC	TCT	GGT	GGT	CCA	CTA	AAG	GCC
29	20	1	6	34	23	1	13	11	13	13	17	29	8	6	25	2	0	3	14	4	10	9	19	17	29	35	1	12	25	23	36	31	28	32	11	22	7	13	17	16	8	3	16	20	68	1	6	0	0
2.09411	3.03646	39.4346	10.1215	1.78615	2.6404	39.4346	4.67148	5.52084	4.67148	4.67148	3.57231	2.09411	7.59115	10.1215	2.42917	30.3646	39.4346	20.2431	4.3378	15.1823	6.07292	6.74769	3.19627	3.57231	2.09411	1.73512	39.4346	5.06077	2.42917	2.6404	1.68692	1.95901	2.1689	1.89779	5.52084	2.76042	8.6756	4.67148	3.57231	3.79558	7.59115	20.2431	3.79558	3.03646	0.893077	39.4346	10.1215	39.4346	39.4346
138	90	5	23	164	126	3	57	54	56	65	90	115	30	20	121	10	9	12	60	26	44	44	80	91	118	144	12	50	113	105	156	135	117	156	53	91	25	54	79	79	43	12	77	75	323	3	17	8	4
140	92	8	24	166	128	3	57	54	57	68	90	124	31	24	128	12	10	14	69	32	57	53	101	105	126	159	13	54	120	111	172	144	139	177	71	104	28	57	82	80	46	12	81	79	352	3	18	9	10
YEL024W
TTA	GGA	ATA	AGA	TCA	TCT	GTC	AAG	ACC	TGC	TTC	AAG	CCA	ATG	TCT	TTA	ACT	TCC	AAA	AGA	CTG	ATT	TCT	CAA	TCT	TTG	CTG	GCT	AGC	AAA	TCC	ACG	TAC	AGG	ACC	CCA	AAT	TTT	GAT	GAC	GTT	TTA	AAG	GAA	AAT	AAC	GAT	GCT	GAT	AAA
68	34	12	19	13	2	2	8	19	53	8	5	11	5	4	20	5	3	2	6	15	6	0	4	20	8	5	5	11	7	7	45	4	7	1	9	30	15	18	10	25	8	10	12	12	7	15	16	0	6
0.806221	1.61244	4.56859	2.88542	4.21716	27.4115	27.4115	6.85288	2.88542	1.0344	6.85288	10.9646	4.98391	10.9646	13.7058	2.74115	10.9646	18.2743	27.4115	9.13717	3.65487	9.13717	40.3111	13.7058	2.74115	6.85288	10.9646	10.9646	4.98391	7.83186	7.83186	1.21829	13.7058	7.83186	40.3111	6.09145	1.82743	3.65487	3.04572	5.4823	2.19292	6.85288	5.4823	4.56859	4.56859	7.83186	3.65487	3.42644	40.3111	9.13717
480	222	87	134	76	16	12	52	141	353	73	29	59	29	26	130	38	23	9	40	107	30	11	21	142	56	44	23	65	39	39	315	18	39	11	64	152	119	99	75	154	47	51	75	72	47	93	104	10	37
483	223	87	135	79	17	12	52	143	355	74	30	62	30	27	133	40	23	9	42	112	40	11	22	151	60	53	27	73	43	51	334	20	45	14	72	179	131	103	77	169	56	61	78	81	59	106	117	14	40
YEL031W
ACA	AAG	AAA	TCA	TTT	GTG	AGC	AGT	CCT	ATT	GTT	AGG	GAC	TCG	ACA	TTG	CTG	GTA	CCA	AAG	TCA	TTA	ATA	GCA	AAG	CCG	TAC	GTA	TTA	CCG	TTT	TTC	CCG	TTA	TAC	GCT	ACC	TTT	GCC	CAA	CTA	TAT	TTC	CAG	CAA	TAT	GAT	CGT	TAC	ATC
127	30	89	28	70	48	26	8	54	0	0	1	0	44	38	23	76	16	26	19	57	61	59	46	55	170	122	38	18	149	32	51	25	24	19	1	10	13	9	13	19	7	23	11	10	26	11	85	87	23
0.916702	3.88071	1.3081	4.1579	1.66316	2.42544	4.47774	14.5526	2.15595	23.3777	23.3777	23.3777	23.3777	2.64594	3.06372	5.06179	1.53186	7.27632	4.47774	6.12743	2.04248	1.90854	1.97324	2.5309	2.11675	0.684831	0.954272	3.06372	6.46784	0.78135	3.63816	2.28277	4.65685	4.85088	6.12743	23.3777	11.6421	8.95548	12.9357	8.95548	6.12743	16.6316	5.06179	10.5837	11.6421	4.47774	10.5837	1.36966	1.33817	5.06179
162	30	100	37	76	62	31	13	66	5	6	6	4	41	34	24	83	20	24	18	57	66	60	39	73	191	145	40	14	158	31	45	29	27	22	7	11	6	13	16	24	8	33	15	17	31	9	101	90	27
162	30	101	38	78	62	31	13	67	5	6	9	5	53	41	40	106	27	31	42	71	78	64	46	77	209	163	50	17	185	40	58	35	30	23	7	11	6	13	16	24	8	33	15	17	31	10	101	90	27
YEL037C
GTT	AGC	TTA	ACC	TTT	AAA	AAT	TTC	AAG	AAG	GAA	AAA	GTT	CCT	TTA	GAT	CTG	GAA	CCT	TCA	AAC	ACA	ATT	TTA	GAG	ACC	AAG	ACC	AAG	CTT	GCT	CAA	TCC	ATT	TCT	TGT	GAA	GAA	TCT	CAA	ATA	AAA	CTG	ATC	TAC	TCG	GGT	AAA	GTG	CTA
28	3	15	3	20	38	32	30	33	38	4	8	5	39	9	3	37	6	41	15	43	72	9	67	48	51	25	36	82	12	10	20	9	33	12	0	21	5	14	5	14	7	28	12	50	21	21	49	34	52
6.21292	45.5397	11.5975	45.5397	8.69809	4.57794	5.43631	5.79873	5.27157	4.57794	43.4905	21.7452	34.7924	4.46056	19.3291	45.5397	4.70167	28.9936	4.24297	11.5975	4.04562	2.41614	19.3291	2.59645	3.6242	3.41102	6.95847	4.83227	2.12149	14.4968	17.3962	8.69809	19.3291	5.27157	14.4968	45.5397	8.2839	34.7924	12.4258	34.7924	12.4258	24.8517	6.21292	14.4968	3.47924	8.2839	8.2839	3.55024	5.11652	3.34542
34	3	21	12	37	53	43	39	46	61	9	13	7	51	8	8	52	7	45	25	58	103	12	97	58	57	42	44	102	17	13	20	9	52	17	2	28	6	16	7	20	13	38	16	66	28	22	66	35	78
34	4	21	12	38	54	47	42	50	65	9	21	8	67	19	20	66	13	64	31	59	117	13	111	67	72	50	50	123	22	14	27	10	57	19	3	29	8	22	15	30	16	53	20	79	34	45	80	49	99
YEL040W
GCA	ATC	GTT	AAT	AGT	TGG	CTA	ATT	TGT	TTA	GTC	AGT	ATT	TTT	TCC	TTC	GTG	GTA	CGT	GTA	GAG	GCC	GCT	ACA	TTT	TGC	AAT	GCA	ACT	CAA	GCA	TGT	CCC	GAA	GAT	AAA	CCA	TGT	TGC	TCA	CAA	TAT	GGT	GAA	TGT	GGT	ACT	GGT	CAA	TAT
289	79	64	23	51	67	24	21	16	6	2	12	12	23	29	25	65	41	86	118	130	59	52	98	72	180	45	45	27	45	125	78	84	52	59	39	32	49	194	15	11	15	26	47	23	33	14	32	58	13
0.770654	2.81923	3.47998	9.68343	4.36704	3.32416	9.27995	10.6057	13.9199	15.9313	15.9313	15.9313	15.9313	9.68343	7.67996	8.90876	3.42645	5.43217	2.58975	1.88745	1.71322	3.7749	4.28306	2.27264	3.09332	1.23733	4.94931	4.94931	8.24885	4.94931	1.78175	2.85537	2.65142	4.28306	3.7749	5.71074	6.95997	4.54528	1.14804	14.8479	15.9313	14.8479	8.56611	4.7387	9.68343	6.74906	15.9085	6.95997	3.83998	15.9313
253	65	58	22	61	48	23	11	13	12	9	10	12	29	19	22	51	36	66	95	104	44	37	82	49	138	37	33	14	35	91	66	52	41	43	38	28	42	160	14	9	13	15	45	17	31	13	33	51	9
253	65	58	22	63	49	24	12	14	15	13	18	16	41	26	37	63	43	74	107	122	50	48	100	60	158	42	41	27	41	106	73	63	47	49	41	30	44	170	14	9	14	15	45	17	31	13	34	52	9
YEL042W
GCG	CCC	ATC	TTT	AGA	AAT	TAC	CGG	TTC	GCT	ATC	GGT	GCT	TTT	GCC	GTT	ATT	ATG	CTC	ATT	TTG	TTG	ATT	AAA	ACA	TCT	TCC	ATC	GGT	CCA	CCT	TCT	ATT	GCA	CGT	ACA	GTT	ACT	CCT	AAT	GCT	AGT	ATT	CCC	AAA	ACT	CCG	GAG	GAC	ATC
59	67	9	5	34	4	15	48	4	18	6	6	49	4	8	8	5	5	6	5	23	8	4	7	48	49	29	5	3	9	70	41	21	13	12	12	6	20	19	25	3	39	2	42	39	30	73	12	32	10
1.64146	1.44547	10.7607	19.3693	2.84843	24.2116	6.45643	2.01763	24.2116	5.38036	16.1411	16.1411	1.97646	24.2116	12.1058	12.1058	19.3693	19.3693	16.1411	19.3693	4.21072	12.1058	24.2116	13.8352	2.01763	1.97646	3.33953	19.3693	32.2822	10.7607	1.38352	2.36211	4.61174	7.44973	8.07054	8.07054	16.1411	4.84232	5.09718	3.87386	32.2822	2.48324	35.3454	2.30587	2.48324	3.22822	1.32666	8.07054	3.02645	9.68465
201	219	30	14	136	13	60	175	10	66	24	21	155	13	22	18	9	16	19	16	93	35	12	18	161	172	93	16	9	33	222	137	71	53	37	36	10	56	50	81	21	136	8	147	117	91	248	58	94	35
204	223	32	16	136	13	60	176	10	66	24	21	166	13	26	25	10	18	21	18	106	40	18	19	172	179	99	20	10	36	237	154	80	59	50	40	31	64	61	89	21	151	10	160	130	99	269	61	106	39
YEL046C
ACT	GAA	TTC	GAA	TTG	CCT	CCA	AAA	TAT	ATC	ACC	GCT	GCT	AAC	GAC	TTG	CGG	TCA	GAC	ACA	TTC	ACC	ACT	CCA	ACT	GCA	GAG	ATG	ATG	GAG	GCC	GCT	TTA	GAG	GCC	TCT	ATC	GGT	GAC	GCT	GTC	TAC	GGT	GAA	GAT	GTT	GAC	ACC	GTT	AGG
183	80	50	94	47	30	27	20	2	15	12	26	20	23	69	1	935	129	67	41	76	61	39	215	269	217	171	29	55	65	42	0	0	0	0	5	98	212	230	51	95	190	121	158	19	12	0	70	43	83
1.94557	4.45049	7.12079	3.78765	7.57531	6.41689	7.12987	17.802	19.0395	19.0395	19.0395	13.6938	17.802	15.48	5.15999	19.0395	0.351701	2.76	5.31402	8.68389	4.68473	5.83671	9.12922	1.656	1.32357	1.64074	2.0821	12.2772	6.47345	5.47753	8.47713	19.0395	19.0395	19.0395	19.0395	19.0395	3.63306	1.67943	1.548	6.98117	3.74778	1.87389	2.94247	2.25341	18.7389	19.0395	19.0395	5.08628	8.27999	4.28963
137	59	40	62	20	30	33	7	9	7	7	11	12	6	29	5	516	59	37	15	30	29	20	89	116	82	62	9	31	38	34	8	12	8	11	14	70	133	151	29	51	133	72	97	13	11	10	34	30	53
137	60	42	70	40	44	201	25	24	13	20	22	20	43	115	47	749	85	56	20	40	41	28	126	181	146	119	15	50	41	38	11	18	20	11	17	78	140	157	32	55	138	78	107	14	13	12	38	32	57
YEL047C
TCT	CTC	TCT	CCC	GTT	GTT	GTT	ATT	GGA	ACC	GGT	TTG	GCC	GGG	CTG	GCT	GCT	GCC	AAT	GAA	TTG	GTT	AAC	AAG	TAT	AAC	ATC	CCT	GTA	ACC	ATC	CTC	GAA	AAG	GCT	TCC	TCG	ATC	GGT	GGG	AAC	TCT	ATC	AAG	GCC	TCC	AGT	GGT	ATT	AAC
8	3	0	5	4	15	11	7	49	6	0	3	1	1	0	9	2	1	1	3	4	11	12	5	6	16	5	5	12	23	26	20	12	17	17	23	77	3	10	10	7	5	5	9	11	0	37	19	34	10
12.1341	32.3576	45.7891	19.4146	24.2682	6.47153	8.82481	13.8676	1.98108	16.1788	45.7891	32.3576	45.7891	45.7891	45.7891	10.7859	45.7891	45.7891	45.7891	32.3576	24.2682	8.82481	8.08941	19.4146	16.1788	6.06706	19.4146	19.4146	8.08941	4.22056	3.73357	4.85364	8.08941	5.71017	5.71017	4.22056	1.26069	32.3576	9.70729	9.70729	13.8676	19.4146	19.4146	10.7859	8.82481	45.7891	2.62359	5.1091	2.85508	9.70729
23	3	0	14	7	28	20	14	96	9	2	4	10	9	5	26	7	9	7	6	6	29	12	13	10	21	5	14	13	38	58	33	22	28	39	45	134	8	21	20	13	10	8	22	18	8	64	31	53	20
23	3	0	15	7	28	20	14	96	9	2	4	10	9	6	27	9	9	8	7	9	35	16	16	14	28	27	15	19	41	61	41	27	31	44	53	168	9	28	23	15	10	12	24	21	12	77	37	59	26
YEL051W
TCT	GGT	AAT	AGA	GAG	CAA	GTC	TTT	CCT	ACG	CGT	ATG	ACG	CTG	GGT	TTG	ATG	AAG	ACC	AAG	TTA	AAA	GGT	GCC	AAC	CAA	GGT	TAT	TCT	TTA	CTA	AAG	CGT	AAG	TCT	GAA	GCC	CTA	ACA	AAG	AGA	TTC	AGA	GAT	ATT	ACC	AAA	AGA	ATT	GAT
107	31	27	76	55	11	8	57	186	114	11	10	43	19	20	49	52	32	53	51	34	200	83	7	21	32	26	32	23	67	235	104	195	92	20	73	51	90	85	47	95	29	129	31	48	43	106	69	49	142
2.39631	8.27113	9.49649	3.37375	4.66191	18.993	18.993	4.49833	1.37852	2.24917	18.993	18.993	5.96291	13.495	12.8203	5.23276	4.93087	8.01266	4.83783	5.02755	7.54133	1.28203	3.08922	18.993	12.2098	8.01266	9.86173	8.01266	11.148	3.82694	1.09109	2.46543	1.3149	2.78701	12.8203	3.5124	5.02755	2.84895	3.01653	5.45543	2.699	8.84156	1.98764	8.27113	5.34177	5.96291	2.41892	3.71602	5.23276	1.80567
136	25	32	86	59	14	23	64	214	133	10	7	53	31	27	60	51	30	57	66	34	208	95	11	22	33	24	27	35	67	264	112	192	73	21	66	54	105	88	44	90	29	102	27	41	43	101	87	66	144
136	26	32	88	59	14	24	65	216	137	10	15	60	35	28	64	54	34	61	75	61	247	125	23	26	47	32	46	47	87	310	136	233	103	29	79	65	133	106	65	108	42	151	50	95	49	135	102	77	164
YEL058W
AAG	GTT	GAT	TAC	GAG	CAA	TTG	TGC	AAA	CTC	TAC	GAT	GAC	ACG	TGC	CGC	ACA	AAG	AAT	GTG	CAG	TTC	AGT	TAC	GGT	ACG	GCC	GGA	TTC	AGA	ACG	CTG	GCC	AAG	AAT	TTG	GAT	ACG	GTG	ATG	TTC	AGT	ACT	GGT	ATA	CTG	GCG	GTT	CTC	AGG
97	27	10	24	25	26	0	11	7	11	15	12	25	36	33	33	45	13	0	1	0	15	16	27	23	42	17	26	11	0	0	0	9	7	8	12	16	32	36	17	32	25	19	14	21	59	95	30	16	25
0.618649	2.22255	6.0009	2.50037	2.40036	2.30804	29.4162	5.45536	8.57271	5.45536	4.0006	5.00075	2.40036	1.66692	1.81845	1.81845	1.33353	4.61607	20.003	20.003	20.003	4.0006	3.75056	2.22255	2.60909	1.42878	3.52994	2.30804	5.45536	20.003	20.003	20.003	6.66766	8.57271	7.50112	5.00075	3.75056	1.87528	1.66692	3.52994	1.87528	2.40036	3.15837	4.28636	2.85757	1.0171	0.505339	2.0003	3.75056	2.40036
438	132	49	85	109	110	9	50	28	57	69	46	125	151	129	130	190	57	18	19	11	79	55	127	75	173	74	102	37	13	8	20	43	35	32	39	59	129	149	64	114	99	72	64	89	203	428	100	61	91
445	134	52	95	123	125	15	53	30	58	71	56	136	168	149	154	218	63	21	21	14	86	61	133	86	200	99	115	46	18	17	36	55	46	44	83	183	173	188	88	151	152	91	83	110	253	560	140	86	128
YEL060C
AAG	TTA	GAA	AAT	ACT	CTA	TTT	ACA	CTC	GGT	GCC	CTA	GGG	AGC	ATC	TCT	GCT	GCT	TTG	GTC	ATC	CCA	AAT	CTT	GAA	AAT	GCC	GCC	GAC	CAC	CAC	GAA	CTG	ATT	AAC	AAG	GAA	GAT	CAC	CAC	GAG	AGA	CCC	AGA	AAA	GTG	GAA	TTC	ACT	AAG
64	28	14	4	15	11	27	4	8	9	5	1	7	0	0	4	12	5	1	4	3	13	17	14	11	6	6	1	6	2	2	0	14	9	27	30	26	26	28	27	33	26	22	24	14	13	6	30	4	20
1.0654	2.43519	4.87038	17.0463	4.54569	6.19867	2.52538	17.0463	8.52317	7.57615	13.6371	33.7551	9.74077	33.7551	33.7551	17.0463	5.68211	13.6371	33.7551	17.0463	22.7285	5.24503	4.0109	4.87038	6.19867	11.3642	11.3642	33.7551	11.3642	33.7551	33.7551	33.7551	4.87038	7.57615	2.52538	2.27284	2.62251	2.62251	2.43519	2.52538	2.06622	2.62251	3.09933	2.84106	4.87038	5.24503	11.3642	2.27284	17.0463	3.40927
286	115	67	14	54	48	110	11	36	43	24	10	30	11	8	25	45	29	10	14	7	54	67	69	36	29	21	11	26	8	7	7	54	33	96	125	109	105	103	99	126	101	86	84	35	54	20	105	21	88
286	115	67	14	54	48	110	11	36	43	24	10	31	12	8	26	45	30	11	14	8	55	69	71	40	30	24	13	38	13	22	15	77	50	112	138	113	121	117	105	145	109	100	107	45	68	25	122	23	93
YEL065W
GAC	CCT	GGT	ATT	GCT	AAT	CAT	ACC	CTC	CCC	GAG	GAA	TTT	GAA	GAG	GTT	GTC	GTT	CCC	GAG	ATG	CTG	GAA	AAG	GAA	GTA	GGA	GCC	AAG	GTC	GAT	GTC	AAG	CCA	ACG	CTA	ACC	ACA	TCT	TCT	CCA	GCA	CCT	TCT	TAC	ATT	GAA	TTG	ATA	GAT
29	16	9	44	7	0	2	5	7	14	10	4	0	6	45	6	11	11	22	25	4	38	20	24	19	16	36	14	12	16	12	24	13	54	51	7	10	26	6	3	4	5	2	6	3	7	3	36	28	25
2.31169	4.18993	7.44876	1.52361	9.57698	39.9041	33.5194	13.4078	9.57698	4.78849	6.70389	16.7597	39.9041	11.1731	1.48975	11.1731	6.09444	6.09444	3.04722	2.68155	16.7597	1.76418	3.35194	2.79329	3.52836	4.18993	1.86219	4.78849	5.58657	4.18993	5.58657	2.79329	5.15684	1.24146	1.31449	9.57698	6.70389	2.57842	11.1731	22.3463	16.7597	13.4078	33.5194	11.1731	22.3463	9.57698	22.3463	1.86219	2.39425	2.68155
107	51	32	174	18	5	12	20	34	59	34	18	6	33	168	18	40	40	85	87	22	138	73	91	85	52	121	52	38	69	47	93	43	177	186	22	31	99	16	17	20	16	9	21	15	24	10	116	93	76
107	52	32	174	21	5	13	21	38	68	38	22	6	38	185	19	52	44	95	100	24	155	83	110	101	58	146	59	43	76	52	96	46	199	203	24	34	107	24	20	35	34	31	25	17	29	31	144	119	103
YEL071W
ACG	GCC	GCA	CAT	CCT	GTT	GCT	CAG	TTA	ACT	GCC	GAG	GCA	TAC	CCT	AAA	GTC	AAG	AGA	AAC	CCA	AAT	TTC	AAA	GTT	CTC	GAC	TCG	GAA	GAT	TTG	GCG	TAC	TTT	CGT	TCG	ATT	TTG	TCA	AAT	GAT	GAA	ATC	TTA	AAC	TCT	CAA	GCT	CCA	GAA
239	37	113	27	238	46	8	6	51	39	41	49	168	34	54	52	80	34	67	47	95	91	19	9	21	182	118	267	602	106	110	65	20	97	107	274	51	5	70	9	19	13	13	62	53	125	89	33	0	0
1.18015	7.62316	2.49608	10.4465	1.18511	6.13167	13.2618	13.2618	5.53052	7.23222	6.87943	5.75626	1.67891	8.29579	5.22327	5.42417	3.52571	8.29579	4.2098	6.00121	2.96902	3.09952	10.0947	15.9301	9.13327	1.54976	2.39031	1.05639	0.42168	2.66091	2.56415	4.33934	14.1028	2.9078	2.63605	0.823523	5.53052	23.4266	4.02938	23.4266	14.8451	21.6967	21.6967	4.5493	5.32183	2.25645	3.16918	8.54717	23.4266	23.4266
134	22	74	11	149	33	14	8	15	28	18	33	94	26	25	12	26	17	27	20	47	38	10	3	16	91	44	127	261	47	45	18	15	37	58	143	11	2	39	5	14	15	6	33	29	69	48	22	5	11
138	22	81	12	153	37	14	10	43	34	30	43	107	31	30	42	49	52	161	39	75	56	12	18	32	189	66	173	391	67	71	28	16	55	76	211	28	9	52	6	14	15	6	33	29	71	52	22	5	11
YER003C
TCC	AAC	AAG	CTG	TTC	AGG	TTA	GAT	GCA	GGC	TAC	CAA	CAA	TAC	GAC	TGG	GGT	AAA	ATC	GGC	TCT	TCT	TCA	GCT	GTC	GCT	CAA	TTT	GCT	GCC	CAT	TCT	GAC	CCC	TCT	GTT	CAA	ATT	GAA	CAA	GAT	AAA	CCA	TAT	GCA	GAG	TTA	TGG	ATG	GGT
54	60	158	93	87	221	131	105	121	105	145	106	82	65	33	86	134	421	76	39	70	15	37	49	32	12	10	32	14	14	12	9	4	18	7	19	2	0	11	3	8	99	103	50	161	102	64	133	77	67
4.38293	3.94463	1.49796	2.54493	2.72044	1.07094	1.8067	2.25408	1.95602	2.25408	1.63226	2.23281	2.88632	3.6412	7.17206	2.75207	1.76625	0.449744	3.11418	6.06867	3.38111	15.7785	6.3967	4.83016	7.39619	19.7232	23.6678	7.39619	16.9056	16.9056	19.7232	26.2976	28.109	13.1488	28.109	12.4567	28.109	28.109	21.5162	28.109	28.109	2.39069	2.29785	4.73356	1.47005	2.32037	3.69809	1.77953	3.07374	3.53251
33	47	111	81	64	132	71	75	90	85	102	76	38	41	22	67	91	295	39	24	45	8	27	44	30	12	7	25	11	19	7	5	5	20	11	9	10	8	13	5	6	67	59	42	136	77	43	91	59	52
51	62	139	89	72	196	100	203	105	88	118	96	52	59	37	80	103	478	63	33	56	8	32	48	30	13	7	25	11	19	7	5	6	20	13	13	12	12	15	9	25	92	79	52	152	90	50	110	62	59
YER004W
AAT	GGG	TTG	GTA	TTA	GGC	GCT	ACA	GGT	TTA	TGC	GGA	GGC	GGG	TTT	CTG	AGG	CAC	GCA	CAG	GAG	GCA	CCC	CAG	TTC	TCT	AAG	GTA	TAC	GCG	ATC	TTG	AGA	AGG	GAA	TTG	CCC	TTT	CCG	GCC	ACT	GAT	AAA	GTT	GTG	GCC	ATA	GTA	GAA	AGG
2	22	14	14	15	30	7	85	26	24	22	24	38	74	14	39	87	46	57	18	24	13	16	33	37	8	13	23	23	30	22	31	16	30	1	18	6	4	2	5	0	0	0	0	0	21	6	11	47	29
17.522	4.49201	7.05888	7.05888	6.58829	3.29414	14.1178	1.16264	3.80093	4.11768	4.49201	4.11768	2.60064	1.33546	7.05888	2.53396	1.13591	2.14836	1.73376	5.49024	4.11768	7.60187	6.17652	2.99468	2.67093	12.353	7.60187	4.29671	4.29671	3.29414	4.49201	3.18788	6.17652	3.29414	17.522	5.49024	16.4707	17.522	17.522	17.522	17.522	17.522	17.522	17.522	17.522	4.70592	16.4707	8.98403	2.10264	3.40774
14	76	45	41	44	75	21	256	86	92	76	68	127	229	47	110	243	104	151	44	71	46	47	114	126	28	39	79	73	85	89	105	61	99	27	69	16	13	20	20	33	19	15	22	21	75	21	34	174	101
16	90	66	69	61	117	82	321	126	102	91	74	162	276	61	143	321	153	206	60	91	55	53	130	149	31	40	86	79	88	90	107	64	100	28	71	16	13	20	21	33	19	15	23	23	79	21	36	176	101
YER006W
AGA	GTC	AGA	AAG	CGC	CAA	TCT	AGA	AGA	ACA	TCT	ACC	AAG	TTG	AAG	GAA	GGT	ATT	AAG	AAG	AAG	GCT	TCT	GCC	CAT	AGA	AAA	AAG	GAA	AAG	AAG	ATG	GCT	AAG	AAG	GAC	GTT	ACT	TGG	AGA	TCA	AGG	TCT	AAG	AAA	GAC	CCT	GGT	ATT	CCT
262	79	24	201	173	21	22	9	10	26	64	45	34	30	325	23	9	9	12	92	110	15	0	5	6	6	12	133	2	35	6	8	13	6	11	26	14	14	85	43	58	89	1	37	4	0	0	34	57	14
0.435971	1.44588	4.75935	0.557428	0.660257	5.43926	5.19202	12.6916	11.4224	4.39325	1.78476	2.53832	3.35954	3.80748	0.334866	4.96628	12.6916	12.6916	9.51871	1.24157	1.0384	7.61496	17.573	17.573	17.573	17.573	9.51871	0.858831	17.573	3.26356	17.573	14.2781	8.7865	17.573	10.384	4.39325	8.15889	8.15889	1.34382	2.65638	1.96939	1.28342	17.573	3.08715	17.573	17.573	17.573	3.35954	2.00394	8.15889
661	185	48	524	452	47	66	19	27	62	142	108	71	83	648	60	26	23	27	216	265	35	13	14	15	18	22	355	28	67	19	21	40	12	29	56	33	40	196	115	162	224	17	100	19	16	17	81	140	24
702	197	62	605	608	48	67	20	32	85	200	125	88	88	881	71	31	35	30	240	306	44	18	14	15	18	23	371	29	79	24	31	42	15	29	60	36	46	216	115	167	239	17	105	20	18	17	96	156	28
YER021W
GCT	AGC	ACT	GCA	GTA	ATG	ATG	GAC	GTG	GAT	TCT	TCC	GGG	GTC	AAT	GAC	TTG	CAC	CAT	TCT	GAG	AAG	AAA	TAT	GCG	GAA	GAA	GAT	CAG	GTT	CAG	GAA	CTA	TTG	AAA	GTT	TTG	AAT	GAG	ATC	TCC	AAG	ACC	ACT	TTA	ACG	CTG	GAC	CCA	AGA
143	37	14	31	27	9	34	8	25	6	8	15	63	31	5	8	6	29	10	2	11	9	45	52	29	18	20	10	55	23	55	33	7	10	12	16	8	11	36	11	8	21	24	12	5	46	45	9	37	23
0.669975	2.58936	6.84332	3.09053	3.54839	10.6452	2.81784	11.9758	3.83226	15.9677	11.9758	6.3871	1.52074	3.09053	19.1613	11.9758	15.9677	3.30367	9.58064	29.3885	8.70968	10.6452	2.12903	1.84243	3.30367	5.32258	4.79032	9.58064	1.74194	4.1655	1.74194	2.90322	13.6866	9.58064	7.98387	5.9879	11.9758	8.70968	2.66129	8.70968	11.9758	4.56221	3.99193	7.98387	19.1613	2.08275	2.12903	10.6452	2.58936	4.1655
479	143	42	108	92	34	117	29	76	19	24	55	198	99	19	29	24	94	33	12	35	27	132	173	92	70	68	33	160	75	197	111	17	23	37	51	24	30	129	38	23	54	106	42	26	159	136	26	127	76
490	150	47	108	92	35	117	31	76	19	24	59	223	107	20	31	25	98	38	14	52	31	135	188	93	75	70	35	166	76	214	117	18	26	40	56	32	32	137	39	27	56	108	50	26	169	143	27	133	78
YER023W
ACT	TAC	ACA	TTG	GCA	ATT	TTA	GGC	TGC	GGT	GTT	ATG	GGC	CAA	GCA	CTT	CTT	TCC	GCC	ATT	TAT	AAT	GCT	CCA	AAG	GCG	GCT	GAT	GAA	ACT	GCT	GCT	GCA	TTT	TAC	CCT	TCC	AAA	ATT	ATC	ACA	TGT	AAC	CAT	GAT	GAA	CCT	AGT	GCA	CAA
417	66	171	51	253	74	106	82	87	31	59	122	29	17	68	39	32	23	46	3	32	83	1	29	53	69	43	11	45	14	24	21	25	15	38	3	11	18	8	7	46	49	4	12	25	26	59	115	82	14
0.77702	4.90935	1.89484	6.35328	1.2807	4.37861	3.05677	3.95143	3.72434	10.4522	5.49182	2.65588	11.173	19.0598	4.76496	8.30814	10.1255	14.0877	7.04385	37.158	10.1255	3.90382	37.158	11.173	6.11353	4.6959	7.53529	29.4561	7.20038	23.1441	13.5007	15.4294	12.9607	21.6012	8.52677	37.158	29.4561	18.001	37.158	37.158	7.04385	6.6126	37.158	27.0014	12.9607	12.4622	5.49182	2.81754	3.95143	23.1441
367	62	170	38	254	77	102	60	64	35	52	108	18	25	56	42	32	29	36	10	27	74	6	33	56	57	32	17	33	13	20	27	24	14	31	10	8	18	4	9	45	44	9	7	24	29	56	113	82	19
372	63	170	38	254	77	103	60	64	35	52	113	19	26	56	42	32	29	37	10	27	74	6	33	56	57	32	17	33	13	20	27	24	14	31	10	8	18	4	9	45	44	10	7	25	29	57	114	83	19
YER025W
AGT	GAC	TTA	CAA	GAC	CAA	GAA	CCT	AGC	ATT	ATT	ATC	AAC	GGT	AAT	TTG	GAA	CCA	GTT	GGT	GAA	CCA	GAT	ATC	GTT	GAA	GAA	ACG	GAA	GTT	GTA	GCT	CAA	GAA	ACA	CAA	GAA	ACA	CAA	GAT	GCT	GAT	AAG	CCA	AAG	AAG	AAA	GTC	GCC	TTC
317	98	59	28	47	83	35	106	129	106	101	56	57	59	40	55	31	225	57	21	37	40	295	54	30	20	81	85	32	60	75	34	83	70	104	47	71	102	43	35	97	64	72	342	158	90	160	40	20	42
0.970765	3.14013	5.2158	10.9904	6.5475	3.70762	8.79235	2.90314	2.38552	2.90314	3.04685	5.49522	5.39881	5.2158	7.69331	5.59513	9.92685	1.3677	5.39881	14.6539	8.31709	7.69331	1.04316	5.69875	10.2577	14.8376	3.79916	3.62038	9.61664	5.12887	4.1031	9.05095	3.70762	4.39618	2.95897	6.5475	4.33426	3.01698	7.15657	8.79235	3.1725	4.80832	4.27406	0.899802	1.94767	3.41925	1.92333	5.22553	10.0782	7.32696
365	101	64	37	50	102	31	118	152	114	91	63	66	70	37	66	40	220	59	19	37	46	282	57	32	23	93	88	32	56	78	25	71	71	90	55	66	91	46	36	86	66	78	295	157	74	137	46	29	32
377	103	65	38	50	107	33	135	156	114	99	79	89	73	41	76	47	251	64	24	43	51	332	72	44	27	120	111	38	67	92	33	99	156	145	72	98	114	56	45	105	91	113	378	194	97	177	55	35	35
YER026C
GTT	GAA	TCA	GAT	GAA	GAT	TTC	GCA	CCT	CAA	GAA	TTC	CCA	CAC	ACG	GAC	ACA	GAC	GTT	ATC	GTA	AAT	GAA	CAC	AGA	GAC	GAA	AAT	GAC	GGG	TAT	GCC	TCA	GAT	GAA	GTT	GGT	GGC	ACA	TTA	AGC	AGA	AGG	GCC	TCA	AGT	ATA	TTT	TCT	ATA
58	32	9	18	62	3	110	89	29	9	6	18	6	20	92	27	245	29	84	16	35	74	118	38	77	30	24	14	42	78	25	76	68	21	35	6	92	88	33	7	17	18	59	42	15	1	39	40	2	2
1.8937	3.43233	6.63248	6.10192	1.77153	12.1821	0.998496	1.2341	3.7874	12.2038	18.3058	6.10192	18.3058	5.49173	1.19385	4.06794	0.34806	3.7874	1.30755	6.86466	3.13813	1.48425	0.930801	2.89038	1.42642	3.66115	4.57644	7.84532	2.61511	1.40813	4.39338	1.44519	1.61521	5.23022	3.13813	18.3058	1.19385	1.24812	3.32832	15.6906	6.46085	6.10192	1.8616	2.61511	7.3223	22.4152	2.81627	2.74586	22.4152	22.4152
125	84	37	39	105	19	216	180	62	21	9	26	7	26	183	58	508	42	142	28	60	143	177	61	126	41	33	19	79	160	46	160	142	41	63	16	196	185	70	19	32	44	126	95	25	10	83	101	6	13
128	88	48	48	152	24	421	207	82	24	18	61	74	73	268	70	727	67	207	44	78	185	266	98	191	60	64	38	106	185	50	175	169	48	74	16	211	201	74	20	35	46	130	101	26	10	84	101	6	13
YER027C
GCT	GGC	GAC	AAC	CCT	GAA	AAC	AAG	GAT	GCT	TCC	ATG	TTA	GAT	GTC	AGT	GAC	GCA	GCT	AGC	AAC	ACT	ACG	ATT	AAT	GGT	AAA	CAT	AGC	GCC	GAT	TCA	ACT	AAT	GAG	GCT	TCC	CTG	GCG	TAC	ACT	TTT	TCT	CAA	ATG	AAC	GTA	GAT	AAT	CCT
37	8	4	5	100	29	15	5	1	6	6	22	4	17	22	15	6	15	7	3	5	12	36	11	21	7	5	1	2	9	7	12	4	0	6	5	10	13	14	7	1	3	34	7	2	1	2	2	0	24
1.89558	8.76705	17.5341	14.0273	0.701364	2.4185	4.67576	14.0273	27.397	11.6894	11.6894	3.18802	17.5341	4.12567	3.18802	4.67576	11.6894	4.67576	10.0195	23.3788	14.0273	5.8447	1.94823	6.37603	3.33983	10.0195	14.0273	27.397	27.397	7.79293	10.0195	5.8447	17.5341	27.397	11.6894	14.0273	7.01364	5.39511	5.00974	10.0195	27.397	23.3788	2.06284	10.0195	27.397	27.397	27.397	27.397	27.397	2.92235
136	34	13	11	379	109	52	22	5	18	19	80	14	51	73	42	15	55	24	9	17	36	130	38	66	22	22	4	8	31	25	52	15	15	20	19	30	43	53	19	7	9	130	25	9	9	5	7	12	81
145	36	15	13	386	110	52	23	6	18	20	90	22	54	82	46	15	57	24	10	18	37	134	42	68	24	22	4	9	31	26	53	19	16	21	19	30	44	54	21	8	10	138	27	9	11	10	12	13	91
YER031C
AGC	AGC	GAG	GAC	TAC	GGG	TAT	GAT	TAC	GAC	CTA	CTA	TTT	AAA	ATT	GTA	CTG	ATC	GGT	GAT	TCC	GGG	GTA	GGG	AAA	TCC	AAT	CTA	TTG	TCA	AGA	TTT	ACG	AAG	AAC	GAA	TTC	AAT	ATG	GAT	TCA	AAG	TCT	ACA	ATT	GGG	GTT	GAG	TTT	GCC
214	36	42	8	28	120	48	33	16	7	52	32	12	44	22	46	155	54	12	20	17	124	20	44	18	10	35	20	1	22	26	26	46	18	13	24	31	22	26	7	39	11	30	43	20	48	36	25	13	4
0.697913	4.1487	3.55603	18.6692	5.33405	1.24461	3.11153	4.52586	9.33458	21.3362	2.87218	4.66729	12.4461	3.39439	6.78879	3.24681	0.96357	2.7658	12.4461	7.46767	8.78549	1.20446	7.46767	3.39439	8.29741	14.9353	4.26724	7.46767	34.8956	6.78879	5.74436	5.74436	3.24681	8.29741	11.4887	6.22305	4.81785	6.78879	5.74436	21.3362	3.82957	13.5776	4.97844	3.47333	7.46767	3.11153	4.1487	5.97413	11.4887	34.8956
503	105	127	21	55	282	103	73	48	19	113	71	29	86	51	104	335	107	28	52	42	278	42	97	41	21	78	51	8	51	56	68	104	41	33	69	73	68	59	20	89	33	71	94	38	112	99	56	34	4
522	112	128	22	67	313	138	76	49	20	136	115	36	103	52	115	397	123	30	54	44	322	53	114	41	26	87	55	11	51	59	70	111	42	34	74	75	71	63	20	91	34	73	98	39	115	103	63	43	10
YER036C
CCA	CCA	GTA	TCT	GCG	TCA	AAG	GCC	AAG	AGA	GAT	GCT	AAG	AAA	GCT	GAA	AGA	GAG	GCT	AAG	AAA	GCC	GCT	GCC	GGT	AAA	ACC	ATC	AGA	AAG	CTA	GGT	AGA	AAA	AAG	GAG	GCT	GCT	GCT	GAA	GAA	TCG	GAG	GTA	GAT	GCA	GCC	GCT	AGA	GAA
178	285	181	18	54	53	176	154	213	85	47	138	30	39	44	51	35	97	2	5	26	3	0	6	46	112	54	47	116	66	120	49	68	73	504	75	25	58	40	43	28	40	95	33	58	99	89	68	68	106
1.41398	0.883119	1.39055	13.9827	4.6609	4.74885	1.43005	1.63434	1.18164	2.96104	5.35508	1.82383	8.38963	6.45356	5.7202	4.93508	7.19111	2.59473	24.9691	24.9691	9.68034	24.9691	24.9691	24.9691	5.4715	2.24722	4.6609	5.35508	2.16973	3.81347	2.09741	5.13651	3.70131	3.44779	0.499383	3.35585	10.0676	4.33946	6.29222	5.85323	8.98889	6.29222	2.64936	7.62693	4.33946	2.54231	2.82796	3.70131	3.70131	2.37442
183	308	187	15	65	51	179	158	234	94	44	131	33	38	52	50	40	122	8	10	25	5	10	14	36	126	59	45	122	70	127	44	84	66	535	95	22	44	30	39	28	47	101	31	57	99	93	64	69	112
187	313	188	15	65	52	181	159	234	94	45	137	35	39	53	51	40	126	8	10	27	5	11	15	83	135	61	46	127	72	134	47	89	67	587	103	24	49	32	46	32	49	116	33	59	104	99	67	71	117
YER043C
TCT	GCT	CCA	GCT	CAA	AAC	TAC	AAA	ATC	GCT	GAT	ATC	TCT	TTG	GCT	GCC	TTC	GGT	AGA	AAG	GAA	ATC	GAA	TTG	GCT	GAA	CAT	GAA	ATG	CCA	GGT	TTG	ATG	GCC	ATC	AGA	AAG	GCT	TAC	GGT	GAC	GTC	CAA	CCT	TTG	AAA	GGC	GCC	CGT	ATT
101	82	33	51	131	137	31	57	47	58	145	167	63	405	93	167	140	345	185	93	123	171	108	79	180	141	278	107	230	247	114	123	183	79	242	340	219	210	25	175	290	195	373	1037	117	122	198	122	54	162
10.447	12.8677	27.6218	20.6892	8.05459	7.70184	27.6218	18.5114	22.45	18.1923	7.27691	6.31827	16.7484	2.60531	11.3457	6.31827	7.5368	3.05841	5.70352	11.3457	8.57847	6.17048	9.76992	13.3564	5.86195	7.48334	3.79551	9.86123	4.58762	4.27187	9.25572	8.57847	5.76586	13.3564	4.36013	3.10339	4.81804	5.02453	27.6218	6.02944	3.63845	5.41103	2.82883	1.01114	9.01839	8.64878	5.32905	8.64878	19.5398	6.51328
17	15	8	12	28	34	1	9	12	7	41	28	10	73	17	24	28	73	40	11	29	24	17	12	18	24	57	17	38	45	18	13	39	10	48	55	30	32	3	39	45	40	68	158	23	21	25	20	8	33
18	18	9	19	30	41	3	20	15	12	47	38	15	86	23	30	36	93	49	18	37	36	24	33	33	44	73	26	47	58	27	27	65	71	69	76	45	43	3	47	65	50	88	235	29	27	38	25	8	34
YER048C
GTA	AAG	GAG	ACG	GAG	TAT	TAT	GAT	ATT	TTG	GGC	ATC	AAG	CCT	GAG	GCC	ACG	CCC	ACT	GAA	ATC	AAA	AAG	GCC	TAT	CGT	AGA	AAG	GCT	ATG	GAA	ACA	CAT	CCG	GAC	AAG	CAT	CCT	GAT	GAC	CCA	GAT	GCT	CAA	GCA	AAG	TTT	CAA	GCC	GTA
14	16	42	37	17	18	9	23	27	17	4	20	24	8	0	0	42	3	12	5	5	2	7	18	19	1	15	2	1	34	23	40	69	33	50	19	6	7	67	3	179	60	258	31	54	35	42	12	36	18
8.39876	7.34892	2.79959	3.17791	6.91663	6.53237	13.0647	5.11229	4.35492	6.91663	12.4729	5.87913	4.89928	8.04502	9.29149	9.29149	2.79959	9.29149	9.79856	9.29149	9.29149	9.29149	9.19431	6.53237	6.18856	9.29149	7.83885	9.29149	9.29149	3.45831	5.11229	2.93957	1.7041	3.56311	2.35165	6.18856	19.5971	16.7975	1.75497	22.7873	0.541016	1.95971	0.399413	3.79299	2.17746	3.35951	2.79959	9.79856	3.26619	6.53237
24	35	72	77	32	33	20	49	48	21	14	25	24	22	18	21	74	21	14	13	11	11	14	14	16	17	20	11	10	19	16	22	50	15	37	14	5	3	46	6	165	46	149	13	32	43	35	13	50	16
41	48	137	92	47	44	28	56	61	26	67	56	191	47	61	36	102	35	48	33	158	70	363	64	100	51	48	20	105	67	293	122	573	68	144	51	27	25	154	13	458	120	641	64	113	83	77	24	80	32
YER049W
AAG	AGA	AAA	ACT	GCT	GAA	GTT	AAA	GGT	GAG	AAG	GAG	AGA	AAT	TCC	AAA	CAA	ATT	TCC	CTC	GAA	GAG	GAC	AAG	ATA	AAG	GGT	ATG	TTC	AAC	CCT	AAA	ATC	TGG	GAC	AAG	ACT	TTC	CAG	GAT	GGC	TTG	AAA	AAG	GAA	ATT	GAA	GAC	TCT	CAG
57	14	13	9	23	17	11	14	33	41	12	11	14	6	17	22	7	14	11	8	18	29	15	9	31	54	43	0	10	1	0	8	6	13	6	11	14	45	59	9	61	9	5	59	29	12	15	3	18	42
1.47311	5.99766	6.45902	9.32969	3.65075	4.93925	7.63338	5.99766	2.54446	2.04798	6.99727	7.63338	5.99766	13.5431	4.93925	3.81669	11.9953	5.99766	7.63338	10.4959	4.66484	2.89542	5.59781	9.32969	2.70862	1.55495	1.95273	13.5431	8.39672	13.5431	13.5431	10.4959	13.5431	6.45902	13.5431	7.63338	5.99766	1.86594	1.42317	9.32969	1.37651	9.32969	13.5431	1.42317	2.89542	6.99727	5.59781	13.5431	4.66484	1.99922
170	53	49	31	81	56	35	41	112	141	43	37	38	24	56	67	24	41	19	35	54	96	45	31	93	168	152	17	40	22	9	20	20	40	11	35	45	142	174	27	180	26	15	164	94	40	39	16	49	125
173	53	50	31	84	56	37	42	113	141	43	38	41	24	61	72	32	46	22	37	56	97	46	32	94	173	163	18	52	27	23	25	26	54	16	43	52	149	197	32	222	40	16	187	101	46	49	23	57	142
YER052C
CCA	ATG	GAT	TTC	CAA	CCT	ACA	TCA	AGT	CAT	TCG	AAC	TGG	GTC	GTG	CAA	AAG	TTC	GGT	GGT	ACA	TCT	GTC	GGT	AAA	TTT	CCC	GTC	CAA	ATA	GTG	GAT	GAC	ATT	GTG	AAG	CAC	TAT	TCT	AAA	CCT	GAC	GGC	CCA	AAC	AAT	AAT	GTC	GCT	GTC
18	16	8	15	23	27	25	31	6	11	9	21	33	17	21	25	17	32	20	27	217	30	14	5	15	5	13	13	0	8	6	7	11	19	11	51	25	6	20	10	17	18	43	21	15	32	2	28	8	4
3.97661	4.47368	5.83075	4.77193	3.11213	2.65107	2.86316	2.309	7.77433	6.50718	7.95321	3.40852	2.16906	4.21052	3.40852	2.86316	4.21052	2.23684	3.57895	2.65107	0.263885	2.38596	5.11278	14.3158	4.77193	14.3158	5.50607	5.50607	16.4928	8.94737	11.9298	10.2256	6.50718	3.76731	6.50718	1.40351	2.86316	11.9298	3.57895	7.15789	4.21052	3.97661	1.66463	3.40852	4.77193	2.23684	16.4928	2.55639	8.94737	16.4928
77	64	60	66	83	108	100	137	27	37	36	78	117	62	90	86	57	120	74	128	848	109	47	22	50	18	60	46	21	33	19	29	49	78	40	215	95	25	81	35	72	80	186	93	66	120	17	121	35	20
139	79	70	72	95	123	116	143	44	55	307	128	145	73	104	102	71	136	79	143	1135	153	59	27	68	21	69	50	24	36	20	32	56	82	41	224	99	28	83	37	74	81	190	98	69	129	17	125	36	21
YER055C
GAT	TTG	GTG	AAC	CAT	CTA	ACC	GAT	AGA	CTA	CTG	TTT	GCA	ATC	CCA	AAG	AAA	GGT	CGT	TTA	TAT	TCT	AAA	AGT	GTT	TCT	ATT	TTG	AAT	GGT	GCT	GAT	ATT	ACC	TTT	CAC	CGC	TCT	CAA	AGA	TTA	GAC	ATT	GCA	CTA	AGC	ACA	AGC	TTA	CCT
149	31	50	4	36	84	47	16	31	61	63	80	143	71	83	80	140	38	29	94	118	22	9	10	11	18	24	48	53	56	7	8	6	14	18	112	118	46	41	30	49	54	63	299	193	117	52	55	27	59
1.53788	7.39174	4.58288	28.8594	6.36511	2.7279	4.8754	14.3215	7.39174	3.75646	3.63721	2.8643	1.60241	3.22738	2.76077	2.8643	1.63674	6.0301	7.90152	2.4377	1.9419	10.4156	25.4604	22.9144	20.8313	12.7302	9.54767	4.77383	4.32347	4.09186	28.8594	28.643	28.8594	16.3674	12.7302	2.04593	1.9419	4.98139	5.58888	7.63813	4.67641	4.24341	3.63721	0.766368	1.18728	1.9585	4.40662	4.16625	8.48681	3.8838
158	33	58	13	38	92	54	9	35	80	71	87	153	85	109	71	145	44	41	88	125	23	9	14	15	22	32	65	72	67	7	5	6	16	17	112	123	49	48	44	56	55	80	310	175	117	63	50	31	65
167	36	64	15	46	108	67	12	42	96	79	92	167	87	118	78	166	49	43	104	136	27	9	16	16	26	35	69	74	69	7	11	10	44	53	149	132	50	57	52	66	72	86	335	225	147	79	63	32	69
YER056C
TTG	GAA	GAG	GGA	AAT	AAT	GTT	TAC	GAA	ATC	CAA	GAC	TTG	GAG	AAG	AGA	TCT	CCT	GTA	ATA	GGC	TCA	AGC	TTG	GAA	AAC	GAA	AAG	AAG	GTA	GCC	GCT	TCT	GAA	ACT	TTC	ACA	GCA	ACT	TCC	GAA	GAT	GAC	CAA	CAG	TAT	ATC	GTT	GAA	TCA
217	56	43	51	19	37	39	25	48	19	29	70	67	46	5	47	8	2	37	62	45	63	96	48	62	51	77	45	73	30	33	6	19	49	16	9	46	132	35	27	50	53	59	46	197	171	16	23	133	104
0.475542	1.84273	2.39983	2.02339	5.43119	2.78899	2.64597	4.12771	2.14985	5.43119	3.55837	1.47418	1.54019	2.24332	15.2495	2.19559	10.3193	10.5806	2.78899	1.6644	2.29317	1.63798	1.07492	2.14985	1.6644	2.02339	1.34017	2.29317	1.4136	3.43976	3.12705	10.0075	5.43119	2.10597	6.44954	7.22349	2.24332	0.62541	2.94836	3.82195	2.06385	1.94703	1.74903	2.24332	0.483804	0.543119	6.44954	4.48664	0.737091	0.992237
586	149	110	119	60	87	90	69	110	45	65	153	123	96	8	72	14	8	62	116	86	116	159	90	108	70	110	66	107	35	37	5	22	59	18	8	54	144	49	20	29	42	65	42	235	186	25	23	130	119
627	165	125	135	79	114	111	90	161	77	108	264	221	164	82	201	72	90	199	215	158	267	296	213	299	253	215	207	257	123	149	186	183	284	278	280	135	403	217	166	280	479	294	270	562	494	47	61	392	309
YER062C
GGA	TTG	ACT	ACT	AAA	CCT	CTA	TCT	TTG	AAA	GTT	AAC	GCC	GCT	TTG	TTC	GAC	GTC	GAC	GGT	ACC	ATT	ATC	ATC	TCT	CAA	CCA	GCC	ATT	GCT	GCA	TTC	TGG	AGG	GAT	TTC	GGT	AAG	GAC	AAA	CCT	TAT	TTC	GAT	GCT	GAA	CAC	GTT	ATC	CAA
140	16	20	6	5	10	37	1	3	5	1	7	12	4	5	19	39	25	9	59	28	16	30	32	1	3	4	24	4	15	59	8	79	67	24	23	25	38	26	12	1	52	16	19	21	18	45	28	43	34
1.17345	10.2677	8.21414	27.3805	32.8565	16.4283	4.44007	46.6712	46.6712	32.8565	46.6712	23.469	13.6902	41.0707	32.8565	8.64646	4.21238	6.57131	18.2536	2.78445	5.86724	10.2677	5.47609	5.13384	46.6712	46.6712	41.0707	6.84511	41.0707	10.9522	2.78445	20.5353	2.07953	2.45198	6.84511	7.14273	6.57131	4.32323	6.31857	13.6902	46.6712	3.15928	10.2677	8.64646	7.82299	9.12682	3.65073	5.86724	3.82053	4.83185
355	37	47	17	15	30	103	9	9	9	8	14	26	10	10	44	124	64	24	139	59	33	69	80	10	10	7	47	7	37	130	24	176	150	60	58	55	90	44	24	7	103	30	34	43	29	114	66	111	71
355	37	47	17	16	31	104	10	9	15	13	19	33	16	10	47	131	70	25	150	78	42	108	101	11	19	16	69	14	42	156	49	215	184	67	71	73	108	57	35	11	176	51	44	61	41	133	78	121	84
YER063W
GCA	GAT	TAT	TCT	TCC	CTT	ACT	GTT	GTT	CAA	TTG	AAA	GAT	TTA	CTG	ACC	AAG	AGA	AAT	CTG	TCT	GTA	GGC	GGA	TTG	AAG	AAT	GAA	CTA	GTT	CAA	AGA	CTG	ATA	AAG	GAC	GAT	GAA	GAA	TCA	AAG	GGT	GAA	AGT	GAA	GTT	TCT	CCA	CAG	GAA
193	100	3	0	25	12	4	5	8	2	13	6	7	42	125	14	5	11	1	41	15	11	8	28	3	1	10	19	16	13	24	16	27	49	17	14	2	8	5	16	7	47	15	1	4	17	16	14	18	29
0.620711	1.22869	31.8313	31.8313	4.91476	10.2391	30.7172	24.5738	15.3586	31.8313	9.45145	20.4781	17.5527	2.92545	0.982951	8.77635	24.5738	11.1699	31.8313	2.9968	8.19126	11.1699	15.3586	4.38818	31.8313	31.8313	12.2869	6.46678	7.67931	9.45145	5.11954	7.67931	4.5507	2.50753	7.22758	8.77635	31.8313	15.3586	24.5738	7.67931	17.5527	2.61423	8.19126	31.8313	30.7172	7.22758	7.67931	8.77635	6.82605	4.23686
717	368	13	12	101	48	19	15	27	19	40	19	21	146	431	56	16	56	13	141	42	39	22	85	18	16	37	62	75	49	85	54	100	174	61	40	17	28	17	50	22	157	57	8	17	67	69	41	64	87
719	371	15	15	122	50	20	17	32	29	45	23	25	156	458	57	16	58	13	156	50	49	24	100	20	21	38	62	75	53	94	63	105	184	63	44	19	29	23	60	24	169	66	9	17	72	72	51	81	139
YER064C
ATT	GAC	GAT	ACT	GAG	AAC	TCC	AAA	ATT	CAT	TTG	GAA	GGT	AGC	CAT	AAA	ACA	GGA	AAG	TAT	ACG	GGC	TAT	GGT	ACT	ACA	CAT	AAA	ATC	AGA	GCT	CAG	TTA	AAC	TTT	AAT	GAT	GAA	AAG	AAA	TGG	AAG	AAG	TTT	TCT	AGC	AGA	AGA	CTA	GAA
74	16	3	2	2	5	2	0	0	3	4	18	11	16	3	46	9	22	12	22	16	23	13	19	18	39	23	14	8	5	1	2	7	9	5	3	17	13	9	16	14	24	18	18	2	6	9	9	8	5
0.929045	4.29683	22.9164	28.4088	28.4088	13.7499	28.4088	28.4088	28.4088	22.9164	17.1873	3.81941	6.24994	4.29683	22.9164	1.49455	7.63882	3.12497	5.72911	3.12497	4.29683	2.9891	5.28841	3.61839	3.81941	1.7628	2.9891	4.91067	8.59367	13.7499	28.4088	28.4088	9.82133	7.63882	13.7499	22.9164	4.04408	5.28841	7.63882	4.29683	4.91067	2.86456	3.81941	3.81941	28.4088	11.4582	7.63882	7.63882	8.59367	13.7499
396	77	21	12	12	29	13	7	15	24	12	85	53	66	13	218	35	103	42	104	84	100	57	123	79	199	88	49	36	19	12	9	40	39	22	12	86	83	54	74	77	121	100	115	13	29	39	49	47	22
400	77	21	16	14	44	16	15	20	37	18	104	62	93	20	272	51	122	50	117	90	110	63	141	92	236	110	60	43	25	13	12	44	41	22	12	90	85	55	74	77	123	103	117	13	30	39	52	50	22
YER070W
TAC	GTT	TAT	AAA	AGA	GAC	GGT	CGT	AAA	GAA	CCT	GTC	CAA	TTC	GAT	AAG	ATT	ACC	GCT	CGT	ATA	TCA	CGC	TTA	TGC	TAT	GGT	TTA	GAT	CCA	AAA	CAT	ATC	GAC	GCC	GTT	AAG	GTC	ACC	CAA	CGT	ATC	ATT	TCT	GGT	GTC	TAT	GAA	GGT	GTC
359	103	52	91	78	55	37	21	14	2	5	12	14	8	11	33	35	66	97	43	77	25	76	21	259	31	40	110	24	45	100	27	33	54	45	19	47	26	8	3	42	27	12	10	72	89	42	47	55	21
0.410578	1.43104	2.83457	1.61975	1.88971	2.67996	3.98372	7.01894	6.80687	11.4815	11.4815	7.94135	6.80687	11.4815	8.66329	4.46659	4.21136	2.2333	1.51956	3.42785	1.91426	5.89591	1.93944	7.01894	0.525627	4.75476	3.68494	1.33998	6.14157	3.2755	1.47398	5.45917	4.46659	2.72959	3.2755	7.75777	3.13612	5.66914	17.7588	17.7588	3.50947	5.45917	12.2831	14.7398	2.04719	1.65615	3.50947	3.13612	2.67996	7.01894
469	125	74	119	105	68	37	24	29	13	14	25	18	11	31	26	46	84	107	56	87	30	93	23	315	45	45	118	33	48	111	31	39	68	52	22	55	26	10	6	52	32	13	13	96	118	40	53	60	21
469	125	75	119	105	69	37	24	30	15	17	25	23	12	52	32	53	94	114	58	97	33	100	26	341	49	51	133	34	53	121	32	43	71	59	24	58	29	13	8	55	33	16	13	100	118	42	58	63	21
YER073W
CTT	TCT	CGC	ACA	AGA	GCT	GCA	GCT	CCG	AAT	TCC	AGA	ATA	TTC	ACT	AGA	AGC	TTG	TTA	CGT	CTT	TAT	TCT	CAA	GCA	CCA	TTA	CGC	GTT	CCA	ATT	ACT	CTT	CCA	AAT	GGT	TTC	ACC	TAC	GAA	CAG	CCA	ACA	GGG	TTA	TTC	ATC	AAT	GGT	GAA
114	23	68	21	6	1	12	10	41	0	11	9	49	20	20	66	70	14	44	16	45	11	39	22	64	37	31	25	12	7	4	7	12	13	5	9	4	21	6	24	15	35	8	11	18	19	19	4	11	4
0.704402	3.49139	1.18091	3.8239	13.3836	35.2201	6.69182	8.03019	1.95858	35.2201	7.30017	8.92243	1.63881	4.01509	4.01509	1.2167	1.14717	5.73585	1.82504	5.01887	1.78449	7.30017	2.05902	3.65008	1.25472	2.17032	2.59038	3.21208	6.69182	11.4717	20.0755	11.4717	6.69182	6.17707	16.0604	8.92243	15.1402	3.8239	13.3836	3.34591	5.35346	2.29434	10.0377	7.30017	4.46122	4.22641	4.22641	15.1402	7.30017	15.1402
413	81	239	75	22	7	42	37	161	9	37	35	145	59	56	218	259	54	131	52	160	33	133	73	213	105	106	77	51	29	13	29	50	47	11	28	22	93	16	80	51	133	30	28	63	59	61	14	36	21
421	82	247	79	23	16	55	39	178	10	48	38	177	70	79	245	277	57	142	57	174	36	145	78	243	120	111	87	52	31	13	29	50	49	11	29	25	93	18	82	52	140	35	40	76	83	95	27	71	28
YER080W
ATT	AGG	TAC	ACT	GTT	GCT	GGC	CAT	TCC	AGA	AGG	TGT	GTA	GTA	GGA	GCT	TCG	AAA	AGA	GTG	GGT	GCA	ATT	AAA	TGT	ATC	ACC	GTC	GCC	GCC	ACC	AAG	AGA	TTT	ATC	TCC	AAT	AAG	CCA	AAC	GAA	GTT	TTT	ACC	AAG	CTA	ACG	AAT	GAC	AAT
241	49	19	69	11	4	49	7	10	22	52	15	19	11	19	9	6	12	16	11	16	13	7	0	4	2	0	0	2	8	4	3	2	1	6	8	20	30	12	4	23	17	21	19	44	40	57	24	31	20
0.228388	1.18241	3.04939	0.839686	5.26712	12.0204	1.18241	8.27691	5.79383	2.63356	1.1142	3.86256	3.04939	5.26712	3.04939	6.43759	9.65639	4.8282	3.62115	5.26712	3.62115	4.4568	8.27691	12.0204	12.0204	12.0204	12.0204	12.0204	12.0204	7.24229	12.0204	12.0204	12.0204	12.0204	9.65639	7.24229	2.89692	1.93128	4.8282	12.0204	2.51906	3.40814	2.75897	3.04939	1.31678	1.44846	1.01646	2.4141	1.86898	2.89692
1089	203	85	277	35	33	186	36	50	79	201	51	85	39	80	33	20	53	65	49	72	45	26	20	17	16	20	22	19	39	27	15	16	18	20	35	70	131	33	19	87	71	60	66	179	162	218	84	133	66
1106	203	86	277	37	33	186	36	50	80	209	52	95	39	82	33	20	53	65	50	72	45	27	20	17	17	23	23	19	40	29	16	19	20	24	42	86	138	42	21	101	90	101	87	197	171	230	92	142	70
YER083C
TCT	GAA	TTA	ACA	GAG	GCG	GAA	AAG	CGC	AGG	TTA	CTA	AGG	GAA	AGG	AGA	CAG	AAG	AAG	TTT	AGC	AAT	GGA	GGT	GCC	AGC	TCC	AGG	CTT	AAT	AAA	ATC	ACC	GGG	CAG	GCA	AGC	AGT	CAT	TTG	AAC	GCA	GAA	TCA	CCT	TTA	GAC	GCT	CCT	AGC
18	45	17	40	33	16	15	36	9	16	8	8	14	26	56	48	43	57	14	21	13	16	29	16	2	0	3	1	1	9	13	17	8	48	34	29	24	46	5	58	6	11	9	25	25	20	5	0	19	52
2.59752	1.03901	2.75032	1.16888	1.41683	2.92221	3.11702	1.29876	5.19504	2.92221	5.84442	5.84442	3.33967	1.79828	0.834917	0.97407	1.08733	0.820269	3.33967	2.22645	3.59657	2.92221	1.61225	2.92221	17.8839	21.5469	11.9226	21.5469	21.5469	5.19504	3.59657	2.75032	5.84442	0.97407	1.37516	1.61225	1.94814	1.01642	9.35107	0.806127	7.79256	4.25049	5.19504	1.87021	1.87021	2.33777	9.35107	28.1659	2.46081	0.899141
86	200	82	184	137	57	64	154	37	65	26	32	57	141	250	182	172	231	57	91	62	55	136	78	11	7	23	3	7	36	50	66	30	222	155	126	102	184	22	254	27	46	32	88	100	69	27	7	83	223
87	207	83	201	174	72	95	211	48	79	32	35	80	156	273	209	203	286	70	112	70	60	157	89	16	7	25	9	8	65	57	75	32	249	166	129	107	201	28	318	70	54	37	107	119	93	31	33	100	256
YER086W
TCA	GCT	ACT	CTA	CTA	AAG	CAA	CCA	TTA	TGT	ACG	GTT	GTT	CGG	CAA	GGT	AAA	CAG	TCC	AAA	GTG	TCT	GGA	TTG	AAC	CTT	TTG	AGA	CTA	AAG	GCT	CAT	TTG	CAC	AGA	CAA	CAC	CTG	TCA	CCT	TCC	TTG	ATA	AAA	CTA	CAC	TCT	GAA	TTG	AAA
62	16	27	13	20	21	15	44	20	4	62	20	34	595	66	22	36	43	53	28	27	1	4	13	17	24	19	9	1	12	7	59	50	60	60	7	1	17	28	18	26	5	7	5	9	0	10	7	5	6
1.75857	3.47538	4.0382	4.27739	5.45157	5.19197	7.26876	2.47799	5.45157	9.16231	1.75857	5.45157	3.20681	0.109948	1.65199	4.95597	3.02865	2.53561	2.0572	3.89398	4.0382	9.16231	9.16231	8.38703	6.41361	4.54298	5.7385	9.16231	9.16231	9.08595	9.16231	1.84799	2.18063	1.81719	1.81719	9.16231	9.16231	6.41361	3.89398	6.0573	4.19352	9.16231	9.16231	9.16231	9.16231	9.16231	9.16231	9.16231	9.16231	9.16231
156	53	44	47	43	30	26	60	43	26	128	47	82	1531	101	29	59	63	80	54	41	25	17	23	33	45	43	32	38	26	32	144	149	160	141	27	30	40	73	39	77	35	31	38	36	28	40	26	29	30
167	80	77	1174	116	50	61	134	86	48	158	54	94	2703	177	59	86	117	134	94	69	32	28	30	43	56	46	32	41	26	36	147	149	163	143	27	31	40	76	40	80	37	32	42	37	28	40	26	29	30
YER089C
GGA	CAA	ATT	CTA	TCA	AAC	CCG	GTA	ATT	GAT	AAA	GAG	AGC	CAC	TCC	GGT	GCT	GAC	TCC	TTG	ACC	GCG	TTT	GGA	CTG	TGT	GCA	ATG	CAA	GGG	TGG	CGG	ATG	TCA	ATG	GAG	GAT	TCA	CAC	ATT	CTA	GAG	CCT	AAT	GTT	TTG	ACA	AAG	TCC	GAT
53	26	7	16	12	1	21	29	31	1	5	10	1	2	9	6	5	2	4	5	21	2	3	13	12	4	9	30	1	56	162	20	10	18	1	16	12	23	7	4	10	4	18	14	36	9	7	9	0	0
1.10399	2.25043	8.35876	3.65695	4.87594	13.2396	2.78625	2.01763	1.88746	13.2396	8.57929	5.85113	13.2396	13.2396	6.50125	7.1494	8.57929	13.2396	10.7241	8.57929	2.78625	18.059	18.059	4.50087	4.87594	14.6278	6.50125	1.95038	18.059	1.04484	0.325063	2.92556	5.85113	3.25063	18.059	3.65695	4.87594	2.54397	8.35876	14.6278	5.85113	14.6278	3.25063	4.17938	1.62531	6.50125	8.35876	6.50125	18.059	18.059
154	80	14	53	37	11	56	78	103	10	20	29	7	10	34	26	18	14	18	12	49	11	4	32	29	16	27	95	14	155	483	49	26	42	9	47	33	57	14	10	31	16	52	42	95	26	19	24	5	8
154	81	14	53	37	11	56	78	105	10	25	30	7	10	34	27	18	15	19	16	102	12	5	39	30	22	30	97	16	159	534	56	28	46	10	54	38	59	17	11	33	17	55	42	96	26	19	26	7	11
YER090W
ACC	GCT	TCC	ATC	AAA	ATT	CAA	CCG	GAT	ATT	GAC	TCT	CTA	AAG	CAA	TTA	CAG	CAG	CAA	AAT	GAC	GAT	AGT	TCC	ATA	AAT	ATG	TAT	CCC	GTG	TAT	GCG	TAT	TTG	CCA	TCA	TTG	GAT	CTG	ACT	CCT	CAC	GTG	GCA	TAT	CTA	AAA	TTG	GCA	CAA
102	13	7	9	30	19	8	7	6	18	14	16	30	85	74	39	48	134	57	54	33	20	73	49	61	15	3	4	22	36	16	27	0	18	57	30	9	6	21	32	62	191	38	37	19	19	7	16	6	7
1.45835	11.4424	21.2502	16.5279	4.95837	7.82901	18.5939	21.2502	24.7919	8.26395	10.6251	9.29695	4.95837	1.75001	2.01015	3.81413	3.09898	1.11008	2.60967	2.75465	4.50761	7.43756	2.03769	3.03574	2.43854	9.91675	25.9148	25.9148	6.76142	4.13198	9.29695	5.5093	25.9148	8.26395	2.60967	4.95837	16.5279	24.7919	7.08339	4.64847	2.39921	0.778802	3.9145	4.0203	7.82901	7.82901	21.2502	9.29695	24.7919	21.2502
267	34	22	24	65	42	11	16	17	37	28	16	44	170	164	83	87	262	110	87	60	37	117	73	104	28	11	13	50	74	33	60	11	36	150	72	18	14	54	77	173	404	81	85	39	37	13	41	17	13
270	38	27	49	105	62	33	93	51	97	52	39	106	260	211	112	107	345	148	147	86	60	174	107	168	44	13	13	51	84	39	111	19	50	157	73	18	14	54	77	175	456	91	100	44	41	15	43	17	19
YER091C
GTT	CAA	TCT	GCT	GTC	TTA	GGG	TTC	CCA	AGA	ATC	GGT	CCA	AAC	AGA	GAA	TTA	AAG	AAG	GCC	ACT	GAA	GGT	TAC	TGG	AAC	GGT	AAA	ATC	ACT	GTC	GAT	GAA	TTA	TTC	AAG	GTC	GGT	AAG	GAT	TTG	AGA	ACT	CAA	AAC	TGG	AAG	TTG	CAA	AAG
281	56	61	193	80	86	187	66	158	185	129	286	410	188	97	141	122	120	217	45	43	69	160	319	98	74	124	71	108	134	162	66	78	111	183	296	285	98	134	22	152	21	64	96	89	166	20	121	128	209
1.65973	8.32828	7.64563	2.41649	5.82979	5.42306	2.49403	7.06642	2.95179	2.52099	3.61538	1.63071	1.13752	2.48076	4.80808	3.30768	3.82282	3.88653	2.14923	10.3641	10.8461	6.75918	2.9149	1.46202	4.75901	6.30248	3.76116	6.56878	4.31837	3.48047	2.87891	7.06642	5.97928	4.20165	2.54854	1.57562	1.63643	4.75901	3.48047	21.1992	3.06831	22.2087	7.28724	4.85816	5.24026	2.80954	23.3192	3.85441	3.64362	2.2315
114	29	24	94	39	27	102	27	80	95	62	110	150	70	33	53	47	58	88	21	25	31	87	115	33	30	62	33	57	58	74	39	42	40	80	133	155	36	59	14	60	8	28	46	50	92	8	47	68	114
143	46	63	128	43	40	118	37	90	97	67	144	213	102	48	69	60	76	105	24	28	35	102	149	42	39	82	45	65	63	81	40	45	47	94	148	169	45	72	15	77	8	36	55	57	101	9	53	71	117
YER094C
TCG	GAT	CCA	AGT	TCT	ATT	AAC	GGT	GGT	ATC	GTC	GTT	GCG	ATG	ACA	GGT	AAA	GAC	TGT	GTG	GCC	ATT	GCC	TGT	GAT	TTG	CGT	CTC	GGA	AGC	CAG	TCA	CTA	GGT	GTG	TCG	AAC	AAG	TTT	GAA	AAA	ATC	TTC	CAC	TAT	GGG	CAT	GTG	TTC	TTA
58	7	4	35	15	33	20	22	10	24	42	46	13	29	45	42	38	28	44	33	15	23	7	17	38	111	58	66	44	68	21	71	57	56	44	33	44	27	6	6	5	4	34	83	34	74	24	14	19	52
2.97957	24.6878	26.8346	4.93757	11.521	5.23681	8.64074	7.85522	17.2815	7.20062	4.11464	3.75684	13.2934	5.95913	3.84033	4.11464	4.54776	6.17196	3.92761	5.23681	11.521	7.51369	24.6878	10.1656	4.54776	1.55689	2.97957	2.61841	3.92761	2.54139	8.22928	2.43401	3.03184	3.08598	3.92761	5.23681	3.92761	6.40055	26.8346	26.8346	26.8346	26.8346	5.08279	2.08211	5.08279	2.33534	7.20062	12.3439	9.09552	3.32336
144	18	9	93	33	53	44	45	27	53	93	114	28	61	72	99	90	42	86	57	28	46	11	40	61	204	130	125	109	146	45	120	129	106	82	60	95	53	13	17	10	11	73	162	72	174	43	37	51	140
150	19	10	106	46	65	53	54	39	61	103	129	36	75	101	150	128	70	114	92	35	82	29	69	93	273	162	164	119	181	54	153	160	132	111	85	121	75	16	18	17	19	130	184	93	190	50	39	51	145
YER110C
GAT	CAA	CAA	TTT	CTA	AGT	CAA	CTT	GAG	CAA	ACT	TTG	CAC	GCT	ATC	ACT	TCT	GGT	GTA	GGC	TTG	AAG	GAG	GCT	ACA	AAA	ACT	TTG	CAA	ACT	CAA	TTT	TAT	ACC	CAG	CCT	ACA	ACT	TTG	CCA	GCT	TTG	ATT	CAT	ATT	TTG	CAG	AAC	GGC	TCC
273	228	34	88	49	36	52	14	39	24	13	31	65	62	61	10	10	89	92	88	162	43	134	19	51	100	68	53	39	3	12	13	15	10	8	57	33	9	34	41	14	23	18	252	289	106	139	42	135	44
1.02943	1.2326	8.26568	3.19356	5.73537	7.80647	5.40448	20.0738	7.20598	11.7097	21.6179	9.06558	4.32359	4.53279	4.6071	26.8161	26.8161	3.15767	3.05471	3.19356	1.73477	6.53565	2.09726	14.7912	5.51045	2.81033	4.13284	5.30251	7.20598	26.8161	23.4194	21.6179	18.7355	26.8161	26.8161	4.93041	8.51615	26.8161	8.26568	6.85447	20.0738	12.2188	15.6129	1.11521	0.972433	2.65126	2.02182	6.69126	2.08173	6.38712
168	131	17	55	27	16	26	11	19	14	6	19	26	36	44	3	7	40	51	49	74	26	72	7	20	57	30	33	20	3	5	10	4	4	3	25	14	6	18	23	9	10	3	132	145	53	64	23	70	21
168	132	19	56	27	16	26	11	23	20	9	21	36	38	49	4	9	43	54	53	79	30	78	9	25	63	33	36	23	3	6	11	11	8	18	33	24	7	31	28	10	20	40	162	168	61	74	27	80	25
YER120W
TCT	GCT	GTT	GAA	ATT	TCC	CCT	GAC	GTG	TTG	GTG	TAT	AAG	TCT	CCA	TTA	ACG	GAG	CAA	TCG	ACA	GAA	TAC	GCT	AGT	ATT	TCC	AAC	AAT	TCA	GAC	CAA	ACC	ATT	GCA	TTT	AAG	GTC	AAG	ACC	ACA	GCC	CCA	AAG	TTT	TAC	TGC	GTG	AGA	CCA
99	6	21	0	29	34	24	98	59	18	18	18	66	77	7	14	39	1	0	487	235	208	145	95	102	59	234	51	42	38	18	206	52	64	63	147	129	126	172	28	96	32	34	36	20	97	12	206	48	25
5.29311	35.4066	24.9532	35.4066	18.0696	15.4123	21.8341	5.34712	8.88165	29.1121	29.1121	29.1121	7.93966	6.80542	35.4066	35.4066	13.4363	35.4066	35.4066	1.07601	2.22986	2.51932	3.61391	5.51597	5.13743	8.88165	2.23939	10.2749	12.4766	13.7899	29.1121	2.54377	10.0773	8.18777	8.31774	3.56474	4.06215	4.15887	3.04661	18.7149	5.45852	16.3755	15.4123	14.556	26.2009	5.40224	35.4066	2.54377	10.917	20.9607
101	21	16	16	26	26	25	50	49	15	6	4	37	38	12	17	19	6	12	262	138	104	91	51	56	28	105	29	16	19	11	99	43	53	53	132	119	96	135	25	99	22	32	31	13	81	13	172	35	27
114	37	36	35	35	35	56	83	71	150	81	99	135	94	34	45	141	28	28	490	239	228	162	103	110	54	234	61	46	32	26	211	59	62	58	155	137	124	165	29	116	23	35	39	14	93	17	204	44	30
YER122C
AGT	AAC	GAT	GAA	GGA	GAA	ACA	TTT	GCC	ACG	GAA	CAG	ACT	ACT	CAA	CAA	GTT	TTT	CAG	AAG	CTA	GGT	AGC	AAC	ATG	GAA	AAT	CGA	GTT	TGT	TTT	GAT	TGT	GGT	AAC	AAG	AAT	CCT	ACT	TGG	ACT	TCG	GTA	CCT	TTT	GGT	GTG	ATG	CTG	TGT
102	27	12	20	35	25	38	27	29	29	12	8	12	8	27	15	50	25	51	57	57	23	26	23	44	12	12	27	21	23	14	26	23	11	5	11	20	44	34	63	9	35	16	18	13	12	27	10	19	13
1.153	4.35577	9.80048	5.88029	3.36016	4.70423	3.09489	4.35577	4.05537	4.05537	9.80048	14.7007	9.80048	14.7007	4.35577	7.84038	2.35211	4.70423	2.30599	2.06326	2.06326	5.11329	4.5233	5.11329	2.67286	9.80048	9.80048	4.35577	5.60027	5.11329	8.40041	4.5233	5.11329	10.6914	23.5211	10.6914	5.88029	2.67286	3.45899	1.86676	13.0673	3.36016	7.35036	6.53365	9.04659	9.80048	4.35577	11.7606	6.18977	9.04659
169	41	22	38	52	36	66	52	51	35	16	14	18	10	33	16	66	43	88	92	74	35	37	34	62	20	8	36	28	30	23	29	35	25	7	21	32	68	45	108	13	56	22	25	13	23	48	16	30	14
169	41	22	38	52	36	68	55	57	40	19	16	25	13	41	21	70	50	89	109	79	38	39	39	72	23	10	47	31	37	25	34	37	26	7	22	36	71	46	109	14	58	24	27	13	23	51	17	32	14
YER124C
CAA	GAT	ACC	AAA	TAC	TAC	GAA	CCA	ACA	AAT	ATT	TTT	CGT	CAG	CCT	GCT	ATT	AAT	ATA	AAG	AAG	AGA	TCA	GAT	AAA	AAG	AGG	ATT	TTA	CAA	TCG	ATG	ATG	ACT	TTA	TCC	ACA	TAC	AAA	AAA	ACG	TGG	CAA	AAC	AAT	ACT	TCG	AAA	ATG	AAT
95	13	12	9	8	13	9	8	9	5	25	3	3	6	11	17	0	4	27	15	9	10	7	12	23	12	30	15	7	6	20	14	24	38	18	16	21	7	5	8	15	44	11	6	30	15	43	6	6	15
0.995302	7.27336	7.87948	10.506	11.8192	7.27336	10.506	11.8192	10.506	18.9107	3.78215	31.1032	31.1032	15.759	8.59579	5.56198	31.1032	23.6384	3.50199	6.30358	10.506	9.45537	13.5077	7.87948	4.11103	7.87948	3.15179	6.30358	13.5077	11.2996	4.72769	6.75384	3.93974	2.48826	5.25298	5.90961	4.50256	13.5077	13.5595	11.8192	6.30358	2.14895	8.59579	11.2996	3.15179	6.30358	2.19892	15.759	15.759	6.30358
301	35	38	23	12	41	43	21	20	16	69	9	10	22	36	53	11	9	86	48	32	27	22	34	56	46	77	41	19	25	64	37	77	104	48	42	63	21	27	26	44	103	30	17	78	42	107	14	18	30
301	35	38	23	12	41	43	21	20	16	70	9	10	23	37	54	12	9	88	48	33	31	26	40	57	46	81	41	19	27	70	41	85	116	60	47	83	21	29	32	51	135	42	27	146	106	180	16	32	54
YER125W
CCT	TCA	TCC	ATA	TCC	GTC	AAG	TTA	GTG	GCT	GCA	GAG	TCA	TTA	TAT	AAG	AGG	GAC	GTA	TTC	CGT	TCC	CCG	GAT	CCG	TTT	GCT	GTT	CTG	ACT	ATT	GAT	GGT	TAC	CAA	ACC	AAA	TCT	ACA	TCC	GCA	GCG	AAG	AAA	ACG	TTA	AAT	CCC	TAC	TGG
11	6	2	11	3	12	15	27	56	14	7	4	23	18	6	26	21	14	1	0	0	0	7	31	90	3	1	4	31	28	19	13	12	18	3	3	10	2	10	11	14	84	12	14	52	24	20	33	31	5
7.87726	14.4416	15.2017	7.87726	15.2017	7.22082	5.77666	3.20925	1.54732	6.18928	12.3786	15.2017	3.76739	4.81388	14.4416	3.33269	4.12618	6.18928	15.2017	15.2017	15.2017	15.2017	12.3786	2.79516	0.962776	15.2017	15.2017	15.2017	2.79516	3.09464	4.56052	6.66538	7.22082	4.81388	15.2017	15.2017	8.66499	15.2017	8.66499	7.87726	6.18928	1.03155	7.22082	6.18928	1.66634	3.61041	4.33249	2.62575	2.79516	15.2017
31	17	12	26	13	25	43	78	144	28	16	19	58	52	17	54	57	32	15	13	12	18	11	78	224	13	16	15	70	61	42	38	30	33	17	6	21	10	25	28	36	222	23	36	120	63	37	74	78	12
31	17	13	28	13	28	43	80	144	28	16	19	64	54	18	58	60	32	16	18	13	21	12	84	230	13	17	15	77	67	46	45	33	39	22	12	28	14	34	30	37	238	25	37	130	69	43	79	89	15
YER126C
CCT	CAA	AAC	GAT	TAT	ATC	GAG	CGT	CAC	ATC	AAA	CAG	CAT	GGT	AAA	AGA	TTA	GAT	CAC	GAA	GAA	AGG	AAA	CGT	AAG	AGA	GAG	GCA	AGA	GAG	TCT	CAT	AAG	ATT	TCT	GAA	CGG	GCC	CAG	AAG	TTG	ACT	GGT	TGG	AAG	GGT	AAG	CAA	TTT	GCT
98	25	12	11	25	15	33	21	42	29	37	54	34	58	33	22	64	54	23	38	44	63	33	60	116	67	36	35	27	29	21	6	2	13	7	16	43	8	8	10	7	23	5	71	28	40	8	15	21	20
1.3987	5.4829	11.4227	12.4611	5.4829	9.13817	4.15371	6.52726	3.26363	4.72664	3.70466	2.53838	4.03155	2.36332	4.15371	6.23057	2.14176	2.53838	5.95967	3.60717	3.11529	2.17575	4.15371	2.28454	1.18166	2.04586	3.80757	3.91636	5.07676	4.72664	6.52726	22.8454	57.1136	10.544	19.5818	8.56703	3.18773	17.1341	17.1341	13.7073	19.5818	5.95967	27.4145	1.9306	4.89545	3.42681	17.1341	9.13817	6.52726	6.85363
227	56	31	15	64	34	66	39	90	60	69	118	43	103	63	33	97	104	37	70	98	130	64	130	209	127	89	70	45	58	42	12	7	34	17	52	105	22	23	30	14	46	10	191	77	105	18	35	55	46
248	68	39	39	84	52	109	66	111	87	102	174	89	162	138	89	164	146	54	111	125	164	87	161	314	182	116	96	61	73	50	13	7	35	18	57	108	22	23	30	15	47	13	191	77	111	19	38	55	48
YER133W
GAC	TCA	CAA	CCA	GTT	GAC	GTT	GAT	AAT	ATC	ATC	GAT	AGA	TTA	TTG	GAA	GTA	AGA	GGA	TCT	AAA	CCT	GGT	CAA	CAA	GTT	GAT	CTA	GAA	GAA	AAT	GAA	ATC	AGA	TAC	TTA	TGT	TCG	AAA	GCC	AGA	TCT	ATA	TTC	ATA	AAG	CAA	CCC	ATT	TTA
58	7	26	88	126	16	30	27	79	40	22	72	119	57	75	126	84	59	51	44	18	68	92	32	8	28	49	90	77	36	61	68	53	58	54	56	35	196	64	46	11	23	95	20	12	25	57	70	173	37
3.36695	27.8976	7.51088	2.21912	1.54986	12.2052	6.50943	7.2327	2.47194	4.88207	8.87649	2.71226	1.64103	3.42602	2.60377	1.54986	2.3248	3.30988	3.82908	4.43825	10.849	2.87181	2.12264	6.10259	24.4104	6.97439	3.98536	2.16981	2.53614	5.42452	3.20136	2.87181	3.68458	3.36695	3.61635	3.48719	5.57951	0.996341	3.0513	4.24528	17.753	8.49056	2.05561	9.76414	16.2736	7.81131	3.42602	2.78975	1.1288	5.27792
69	4	33	97	156	18	38	29	109	62	28	77	149	74	81	140	80	65	53	46	20	99	96	32	10	34	56	108	94	51	75	80	70	66	57	64	41	215	72	70	14	33	120	30	14	34	65	75	227	40
75	6	44	123	180	36	49	42	125	68	35	97	174	79	95	189	106	83	70	62	25	125	122	42	15	43	73	164	118	59	84	87	84	76	66	71	57	273	102	86	15	38	133	31	16	37	68	78	262	49
YER136W
GAT	CAA	GAA	ACA	ATA	GAC	ACT	GAC	TAC	GAC	GTG	ATT	GTC	TTA	GGT	ACC	GGT	ATT	ACC	GAA	TGT	ATC	TTA	TCT	GGT	TTA	CTC	TCT	GTA	GAT	GGA	AAA	AAG	GTA	TTA	CAT	ATT	GAC	AAG	CAA	GAC	CAT	TAT	GGT	GGC	GAA	GCT	GCT	TCT	GTG
74	72	26	18	37	34	44	30	90	36	100	13	16	51	39	5	18	14	5	6	8	21	7	2	7	19	37	25	39	23	29	15	17	32	21	60	60	230	522	120	101	83	79	50	147	24	23	9	33	65
1.9634	2.01794	5.58813	8.07174	3.92679	4.27327	3.30208	4.84304	1.61435	4.03587	1.45291	4.80551	5.72085	2.84885	3.72542	5.98387	5.0852	6.53811	5.98387	5.98387	5.98387	6.91864	5.98387	5.98387	5.98387	4.81755	3.92679	5.81165	3.72542	6.31701	5.01005	6.39218	5.64016	4.54035	6.91864	2.42152	2.42152	0.568531	0.271377	0.968609	1.43853	1.7505	1.83913	2.90583	0.767369	6.0538	6.31701	13.9168	4.40277	2.23525
85	91	38	13	43	30	49	27	107	36	116	42	25	47	46	17	26	16	21	19	13	17	18	18	25	20	13	12	19	13	10	11	15	10	10	41	32	161	289	67	38	30	42	14	92	16	5	4	35	51
97	100	41	19	59	36	64	51	183	55	152	61	44	65	82	31	49	89	197	69	68	60	59	46	107	57	62	178	393	128	104	82	85	63	167	87	64	335	681	182	135	98	106	65	256	36	22	13	49	73
YER145C
CCT	AAC	AAA	GTG	TTT	AAC	GTG	GCC	GTT	TTC	TTC	GTT	GTG	TTC	AGA	GAG	TGC	TTG	GAA	GCA	GTG	ATT	GTT	ATT	TCC	GTG	CTG	CTA	TCG	TTT	TTG	AAA	CAG	GCA	ATC	GGG	GAA	CAT	GAC	CGG	GCG	CTG	TAC	CGT	AAA	TTA	AGG	ATT	CAG	GTT
27	9	24	23	25	29	60	14	7	21	20	32	69	90	38	177	162	37	63	119	61	14	20	9	10	25	11	26	29	20	43	111	126	89	25	84	65	13	8	98	58	11	42	21	5	15	16	26	10	19
5.36977	10.1882	6.041	6.30365	5.79936	4.99945	2.4164	10.356	13.0991	6.904	7.2492	4.53075	2.10122	1.61093	3.81537	0.819118	0.894963	3.91848	2.30133	0.945921	2.37679	10.356	7.2492	16.1093	14.4984	5.79936	13.1804	5.5763	4.99945	7.2492	3.37172	1.30616	1.15067	1.62903	5.79936	1.726	2.23052	11.1526	18.123	1.47943	2.49972	13.1804	3.452	6.904	25.89	9.6656	9.0615	5.5763	14.4984	7.63073
31	17	35	25	20	34	65	7	16	17	25	36	76	111	60	169	186	50	75	144	52	17	12	6	6	26	11	31	34	26	68	143	151	121	21	103	88	16	6	120	70	6	55	21	7	20	8	41	11	24
32	17	43	35	28	69	122	14	31	71	41	40	85	125	67	204	237	64	92	200	72	21	23	12	13	41	16	36	38	36	79	152	159	129	24	113	94	18	6	137	81	7	65	22	7	20	8	41	11	26
YER148W
GCC	GAT	GAG	GAA	CGT	TTA	AAG	GAG	TTT	AAA	GAG	GCA	AAC	AAG	ATA	GTG	TTT	GAT	CCA	AAT	ACC	AGA	CAA	GTA	TGG	GAA	AAC	CAG	AAT	CGA	GAT	GGT	ACA	AAA	CCA	GCA	ACT	ACT	TTC	CAG	AGT	GAA	GAG	GAC	ATA	AAA	AGA	GCT	GCC	CCA
66	19	56	22	19	26	95	12	9	34	13	20	17	17	39	27	7	10	74	51	53	20	25	19	38	28	20	52	21	113	28	35	49	9	40	20	18	3	24	85	42	35	30	24	37	6	15	32	3	2
1.45957	5.07009	1.72021	4.37872	5.07009	3.70507	1.01402	8.02765	10.7035	2.83329	7.41014	4.81659	5.66657	5.66657	2.47004	3.56784	13.7617	9.63318	1.30178	1.88886	1.81758	4.81659	3.85327	5.07009	2.53505	3.44042	4.81659	1.85253	4.58723	0.852493	3.44042	2.75234	1.96595	10.7035	2.40829	4.81659	5.35176	18.2447	4.01382	1.13332	2.29361	2.75234	3.21106	4.01382	2.60356	16.0553	6.42212	3.01037	18.2447	18.2447
192	61	173	71	59	80	295	32	19	111	28	60	51	51	127	72	19	27	194	164	132	56	65	52	111	80	65	153	58	297	68	82	145	29	120	50	54	15	63	244	128	106	96	70	123	14	35	99	14	10
193	61	176	73	60	83	301	32	25	118	35	66	55	59	137	83	24	37	227	209	159	66	75	61	132	91	75	170	68	361	92	105	160	34	139	59	60	19	69	260	138	120	104	72	131	15	37	104	15	11
YER156C
AAT	AGC	GTA	AAA	AGA	GTA	AAG	CTA	AAT	TCA	AAA	ATG	TCC	AAA	CAA	ATA	TGC	ACG	CAT	TCC	GGA	TCT	TTT	CAC	GCG	GAC	GAG	TCG	TTG	GCG	GTA	TAC	ATG	TTA	AGG	CTA	CTA	CCC	GAA	TTT	AAA	GAT	GCT	AAG	TTG	GTT	AGA	TCA	AGA	AAT
39	10	5	4	1	3	12	6	7	4	5	3	19	3	6	24	41	84	35	31	17	3	13	12	19	12	31	33	14	40	24	39	5	56	34	17	15	41	18	18	16	29	43	12	27	24	20	14	12	23
2.85589	11.138	22.276	27.845	34.1656	34.1656	9.28165	18.5633	15.9114	27.845	22.276	34.1656	5.8621	34.1656	18.5633	4.64083	2.71658	1.32595	3.18228	3.5929	6.55175	34.1656	8.56768	9.28165	5.8621	9.28165	3.5929	3.37515	7.9557	2.7845	4.64083	2.85589	22.276	1.98893	3.27588	6.55175	7.42532	2.71658	6.18777	6.18777	6.96124	3.84068	2.59023	9.28165	4.12518	4.64083	5.56899	7.9557	9.28165	4.8426
96	29	14	7	14	8	24	7	17	16	20	9	49	7	11	45	90	176	89	68	23	11	16	21	26	27	67	71	19	86	69	87	6	113	86	37	36	78	37	45	30	52	124	30	65	49	46	40	20	67
98	29	14	8	14	10	34	38	42	28	29	10	67	13	21	67	121	222	116	96	35	20	31	55	51	43	87	112	28	118	78	115	15	150	109	43	50	99	48	55	36	65	133	35	78	58	58	41	23	75
YER165W
GCT	GAT	ATT	ACT	GAT	AAG	ACA	GCT	GAA	CAA	TTG	GAA	AAC	TTG	AAT	ATT	CAA	GAT	GAC	CAA	AAG	CAA	GCC	GCC	ACT	GGT	TCA	GAA	AGC	CAA	TCT	GTT	GAA	AAC	TCT	TCT	GCA	TCA	TTA	TAT	GTT	GGT	GAC	TTA	GAA	CCT	TCT	GTT	TCC	GAA
366	101	92	73	35	58	153	68	191	53	106	47	20	18	25	289	265	200	555	376	133	551	63	84	192	273	351	97	67	142	53	56	37	64	74	52	159	70	67	33	46	72	22	9	22	68	427	41	27	86
2.24016	8.1178	8.91193	11.2315	23.4257	14.1362	5.35881	12.0573	4.29266	15.4698	7.73489	17.4446	40.9949	45.5499	32.7959	2.83702	3.09395	4.09949	1.47729	2.18058	6.16465	1.48802	13.0143	9.76069	4.2703	3.00329	2.33589	8.45256	12.2373	5.77393	15.4698	14.641	22.1594	12.8109	11.0797	15.7673	5.15659	11.7128	12.2373	24.8454	17.8239	11.3875	37.2681	57.5771	37.2681	12.0573	1.92014	19.9975	30.3666	9.5337
147	31	43	37	18	25	48	15	74	13	31	15	4	8	9	101	119	69	200	128	37	177	24	27	71	93	128	16	14	52	24	27	17	23	25	22	56	27	30	11	19	36	5	10	6	27	164	17	13	24
149	32	43	37	19	28	64	24	113	26	38	54	8	15	22	141	152	83	237	152	45	218	28	36	82	118	163	25	16	60	27	27	18	23	25	22	57	27	30	12	19	36	5	10	6	27	170	17	19	29
YER177W
TCA	ACC	AGT	CGT	GAA	GAT	TCT	GTG	TAC	CTA	GCC	AAG	TTG	GCT	GAA	CAG	GCC	GAA	CGT	TAT	GAA	GAA	ATG	GTC	GAA	AAC	ATG	AAG	ACT	GTT	GCC	TCC	TCT	GGC	CAA	GAG	TTG	TCG	GTC	GAA	GAG	CGT	AAT	TTG	TTG	TCT	GTT	GCT	TAT	AAG
773	269	48	77	137	58	122	271	572	315	14	23	122	20	0	3	84	18	87	134	270	16	0	0	252	407	192	311	308	231	184	510	504	294	514	138	259	735	121	487	464	118	250	317	172	139	168	42	28	69
1.1526	3.31212	18.5617	11.5709	6.50336	15.3614	7.30295	3.28768	1.55762	2.82845	25.2397	25.2397	7.30295	25.2397	25.2397	25.2397	10.6067	25.2397	10.2409	6.64896	3.29985	25.2397	25.2397	25.2397	3.53556	2.18909	4.64042	2.86482	2.89273	3.85697	4.84218	1.74698	1.76778	3.03048	1.73339	6.45623	3.44	1.21219	7.36331	1.82949	1.92017	7.55051	3.56384	2.8106	5.18	6.40979	5.30333	6.98858	8.31503	4.25392
276	84	21	29	50	26	39	100	216	116	14	19	40	14	19	10	36	8	21	40	74	12	10	11	75	116	53	90	80	65	50	121	150	93	119	37	61	189	36	131	103	41	59	94	45	45	45	33	33	52
276	84	21	29	50	27	39	100	219	119	16	22	43	15	24	22	41	14	30	70	94	29	37	33	117	161	71	147	103	135	85	172	199	122	157	53	89	274	50	235	149	53	87	137	62	64	76	64	58	202
YER178W
CTT	GCT	GCT	TCA	TTC	AAA	CGC	CAA	CCA	TCA	CAA	TTG	GTC	CGC	GGG	TTA	GGA	GCT	GTT	CTT	CGC	ACT	CCC	ACC	AGG	ATA	GGT	CAT	GTT	CGT	ACC	ATG	GCA	ACT	TTA	AAA	ACA	ACT	GAT	AAG	AAG	GCC	CCT	GAG	GAC	ATC	GAG	GGC	TCG	GAC
152	30	57	56	66	40	84	33	128	31	66	30	154	110	60	68	89	45	185	51	87	64	300	96	132	193	88	93	99	198	46	158	167	36	59	72	139	93	93	49	30	75	87	271	0	1	0	146	96	40
3.16872	16.0549	8.44993	8.60083	7.29767	12.0412	5.73388	14.5953	3.76286	15.537	7.29767	16.0549	3.12757	4.3786	8.02744	7.08303	5.41176	10.7033	2.60349	9.44404	5.53616	7.52572	1.60549	5.01715	3.64884	2.49558	5.47325	5.17899	4.86511	2.43256	10.4706	3.04839	2.88411	13.3791	8.1635	6.68953	3.46508	5.17899	5.17899	9.82952	16.0549	6.42195	5.53616	1.77729	22.9574	22.9574	22.9574	3.29895	5.01715	12.0412
56	12	24	24	23	16	31	16	37	13	26	12	63	43	20	32	33	20	59	16	26	20	105	34	53	69	25	34	30	79	20	49	65	17	15	19	50	30	40	20	14	30	32	106	10	5	5	64	28	7
56	12	28	25	25	16	36	19	40	14	28	14	78	54	24	42	38	25	72	20	32	30	120	40	64	80	33	37	35	84	22	65	74	21	17	20	54	36	45	25	23	44	39	117	11	5	6	67	31	12
YFL004W
CTG	TTT	GGA	GTG	AAG	TTG	GCT	AAT	GAG	GTT	TAT	CCT	CCT	TGG	AAG	GGT	TCT	TAT	ATT	AAT	TAT	GAG	GGC	TTG	AAA	AAA	TTC	CTG	AAG	GAA	GAT	AGC	GTG	AAG	GAT	GGA	AGT	AAC	GAT	AAG	AAA	GCA	CGC	TGG	GAC	GAT	TCA	GAT	GAA	TCC
124	41	147	83	34	24	25	6	21	24	25	24	9	2	9	12	1	18	25	5	32	62	46	10	8	32	36	35	89	21	37	80	56	18	26	43	77	33	27	17	13	38	80	29	47	48	12	45	132	23
0.940823	2.84542	0.793619	1.40557	3.43124	4.86092	4.66648	19.4437	5.55534	4.86092	4.66648	4.86092	12.9625	39.681	12.9625	9.72184	39.681	6.48123	4.66648	23.3324	3.64569	1.88165	2.53613	11.6662	14.5828	3.64569	3.24061	3.3332	1.31081	5.55534	3.15303	1.45828	2.08325	6.48123	4.487	2.71307	1.51509	3.53521	4.32082	6.86247	8.97401	3.07005	1.45828	4.02283	2.48217	2.43046	9.72184	2.59249	0.883804	5.07226
210	67	241	132	65	58	31	8	32	43	38	42	18	3	16	17	3	30	38	9	59	110	75	14	15	47	59	62	145	24	65	133	88	27	42	58	114	46	44	25	19	50	136	42	67	80	23	73	215	38
211	67	242	132	65	58	31	8	33	43	39	43	19	4	16	19	3	32	44	10	64	116	77	14	18	52	73	64	162	26	69	140	99	30	46	63	131	56	73	34	22	56	147	44	76	86	24	79	247	43
YFL005W
TCA	GGC	TTG	AGA	ACT	GTT	TCT	GCT	TCA	TCC	GGT	AAT	GGA	AAG	AGC	TAT	GAC	TCT	ATT	ATG	AAA	ATT	TTA	TTG	ATT	GGT	GAT	TCT	GGT	GTT	GGG	AAA	TCA	TGT	TTA	TTG	GTT	CGT	TTT	GTT	GAA	GAC	AAA	TTT	AAC	CCG	TCA	TTT	ATC	ACC
147	33	4	15	14	27	5	20	24	25	21	5	11	13	13	16	20	13	0	14	13	11	12	9	19	18	25	22	94	26	60	21	25	18	10	16	4	56	67	37	58	16	33	32	32	233	18	5	3	9
1.78869	8.85313	62.6938	19.4769	20.8681	10.8205	58.4306	14.6077	12.173	11.6861	13.9121	58.4306	26.5594	22.4733	22.4733	18.2596	14.6077	22.4733	62.6938	20.8681	22.4733	26.5594	24.3461	32.4615	15.3765	16.2307	11.6861	13.2797	3.10801	11.2367	4.86922	13.9121	11.6861	16.2307	29.2153	18.2596	62.6938	5.21702	4.36049	7.89603	5.03712	18.2596	8.85313	9.12979	9.12979	1.25388	16.2307	58.4306	62.6938	32.4615
325	64	7	32	34	53	11	37	42	48	33	13	23	23	28	27	38	27	8	35	25	19	25	16	26	36	49	26	151	48	98	38	37	34	17	31	11	85	110	58	77	34	46	39	49	345	24	6	6	13
325	64	7	32	34	54	11	37	43	48	33	13	23	23	28	29	41	29	16	36	31	23	26	17	28	52	56	34	176	58	109	46	41	46	22	98	16	99	130	72	97	39	51	52	64	439	38	18	48	27
YFL018C
TTA	AGA	ATC	AGA	TCA	CTC	CTA	AAT	AAT	AAG	CGT	GCC	TTT	TCG	TCC	ACA	GTC	AGG	ACA	TTG	ACC	ATT	AAC	AAG	TCA	CAT	GAT	GTA	GTC	ATC	ATC	GGT	GGT	GGC	CCT	GCT	GGT	TAC	GTG	GCT	GCT	ATC	AAA	GCT	GCT	CAA	TTG	GGA	TTT	AAC
374	58	11	17	64	15	9	14	25	14	46	57	43	35	44	7	7	5	6	33	66	24	51	9	128	16	40	59	34	18	47	16	24	51	89	47	39	18	21	48	37	12	3	22	16	12	28	61	44	17
0.555593	3.58262	18.8902	12.223	3.24675	13.8528	23.088	14.8423	8.31167	14.8423	4.51721	3.64547	4.83237	5.93691	4.72254	27.7797	27.7797	27.7797	27.7797	6.29672	3.14836	8.65799	4.07435	23.088	1.62337	12.987	5.1948	3.5219	6.11153	11.544	4.4211	12.987	8.65799	4.07435	2.33474	4.4211	5.328	11.544	9.89485	4.329	5.616	17.316	27.7797	9.44508	12.987	17.316	7.42114	3.40642	4.72254	12.223
331	57	11	18	38	19	6	11	24	9	40	45	35	30	46	8	7	6	4	29	51	20	44	7	113	22	36	45	39	13	37	9	19	39	73	39	41	12	16	42	28	14	3	26	12	10	23	45	44	17
332	58	11	19	38	19	6	11	24	9	42	46	40	31	47	9	8	7	6	31	54	21	46	7	123	24	37	48	40	14	39	10	20	40	78	40	44	14	16	42	28	14	3	28	14	11	24	45	46	17
YFL022C
TCT	GAC	TTC	CAA	TTA	GAA	ATT	CTA	AAA	AAA	CTA	GAT	GAA	TTG	GAT	GAG	ATC	AAG	TCC	ACA	CTG	GCA	ACT	TTC	CCT	CAG	CAC	GGC	TCT	CAA	GAT	GTT	CTT	TCC	GCT	TTG	AAC	TCT	TTG	AAA	GCC	CAC	AAC	AAG	TTA	GAG	TTT	TCC	AAG	GTC
98	69	36	24	33	25	17	7	35	75	32	37	110	45	48	86	30	24	66	35	41	25	25	38	44	66	15	27	18	29	53	81	44	6	8	20	24	8	16	10	24	31	48	37	17	59	71	104	180	107
2.73639	3.88647	7.44907	11.1736	8.12625	10.7267	15.7745	19.3482	7.6619	3.57555	8.3802	7.24774	2.43788	5.95925	5.5868	3.11821	8.93888	11.1736	4.06313	7.6619	6.54064	10.7267	10.7267	7.05701	6.09469	4.06313	17.8778	9.93209	14.8981	9.24712	5.05974	3.3107	6.09469	19.3482	19.3482	13.4083	11.1736	19.3482	16.7604	19.3482	11.1736	8.65053	5.5868	7.24774	15.7745	4.54519	3.77699	2.57852	1.48981	2.50623
122	112	60	26	37	29	19	16	31	111	47	51	153	56	55	111	46	37	85	43	47	35	32	55	58	78	16	41	29	34	67	98	56	14	19	23	34	17	20	15	29	33	51	41	8	53	57	98	172	132
128	116	67	27	40	37	24	19	35	116	51	55	170	65	60	121	51	39	92	47	55	41	36	61	63	84	20	46	37	46	77	116	62	18	23	32	55	32	78	63	75	105	84	85	16	92	126	168	301	201
YFL026W
TCT	GAT	GCG	GCT	CCT	TCA	TTG	AGC	AAT	CTA	TTT	TAT	GAT	CCA	ACG	TAT	AAT	CCT	GGT	CAA	AGC	ACC	ATT	AAC	TAC	ACT	TCC	ATA	TAT	GGG	AAT	GGA	TCT	ACC	ATC	ACT	TTC	GAT	GAG	TTG	CAA	GGT	TTA	GTT	AAC	AGT	ACT	GTT	ACT	CAG
78	27	47	16	53	44	14	1	1	31	20	49	16	99	50	15	60	78	24	12	12	12	5	2	17	20	23	40	36	41	2	3	4	17	17	12	18	47	83	104	118	59	28	24	30	18	35	45	34	82
2.42192	6.99667	4.01936	11.8069	3.56434	4.29341	13.4936	29.3338	29.3338	6.09387	9.4455	3.85531	11.8069	1.90818	3.7782	12.594	3.1485	2.42192	7.87125	15.7425	15.7425	15.7425	29.3338	29.3338	11.1124	9.4455	8.21348	4.72275	5.2475	4.60756	29.3338	29.3338	29.3338	11.1124	11.1124	15.7425	10.495	4.01936	2.27602	1.81644	1.60093	3.20186	6.74679	7.87125	6.297	10.495	5.39743	4.198	5.55618	2.30378
90	33	57	20	59	42	12	8	3	34	28	51	13	90	55	20	64	79	25	12	19	10	13	11	16	27	26	52	33	33	8	6	7	11	12	10	28	45	92	104	140	56	25	29	20	12	36	59	29	74
92	34	57	23	61	46	17	9	3	36	29	55	13	95	56	20	70	86	25	13	19	13	13	11	17	27	27	53	38	41	17	13	9	11	14	11	30	61	101	116	151	65	27	29	24	16	42	68	40	86
YFL037W
AGA	GAA	ATC	ATT	CAT	ATC	TCG	ACA	GGT	CAG	TGT	GGT	AAC	CAA	ATT	GGT	GCT	GCA	TTC	TGG	GAA	ACT	ATC	TGT	GGT	GAG	CAC	GGT	TTG	GAT	TTC	AAT	GGG	ACA	TAT	CAC	GGC	CAT	GAC	GAT	ATC	CAG	AAG	GAG	AGA	CTG	AAC	GTG	TAC	TTC
431	102	41	40	127	253	90	104	119	185	59	39	44	37	13	9	98	68	48	62	37	36	26	67	182	73	33	31	97	34	54	92	331	345	80	98	150	82	94	211	173	249	140	125	84	186	112	227	93	12
0.552052	2.33269	5.80328	5.94836	1.8735	0.940452	2.64372	2.28783	1.99945	1.28613	4.03279	6.10088	5.4076	6.43066	18.3027	26.4372	2.4279	3.49904	4.95697	3.83765	6.43066	6.60929	9.15133	3.55126	1.30733	3.25938	7.21014	7.6753	2.45293	6.99807	4.40619	2.58624	0.718835	0.689665	2.97418	2.4279	1.58623	2.90164	2.53122	1.12765	1.37534	0.95556	1.69953	1.90348	2.83255	1.27922	2.12441	1.04817	2.55843	19.8279
271	65	31	25	82	170	56	87	67	129	31	21	34	21	13	9	60	40	26	45	24	22	9	45	99	39	23	20	38	15	19	49	200	191	33	54	74	44	47	95	100	120	70	67	30	98	66	112	50	5
273	65	31	25	82	170	56	88	67	129	32	22	36	22	14	11	62	40	27	50	27	29	34	81	125	51	39	30	57	43	48	94	256	257	50	78	112	69	61	130	129	168	91	111	50	136	79	146	57	6
YFL038C
AAT	AGC	GAG	TAC	GAT	TAC	CTG	TTC	AAA	CTG	CTG	TTG	ATC	GGG	AAT	TCC	GGT	GTC	GGG	AAG	TCC	TGT	TTA	CTT	TTG	AGG	TTT	TCG	GAC	GAC	ACA	TAT	ACC	AAC	GAC	TAC	ATC	TCC	ACA	ATT	GGA	GTG	GAC	TTC	AAG	ATT	AAG	ACT	GTA	GAA
303	56	78	70	16	230	39	27	83	180	70	37	32	82	37	82	85	11	30	45	3	47	15	26	109	163	119	167	118	84	186	136	67	87	37	39	58	153	44	4	48	1	0	193	72	25	20	1	11	8
1.48211	8.01928	5.75743	6.41542	28.0675	1.95252	11.5149	16.6326	5.4106	2.49489	6.41542	12.1373	14.0337	5.47658	12.1373	5.47658	5.28329	40.8254	14.9693	9.97955	64.5229	9.55489	29.9386	17.2723	4.12	2.75509	3.77378	2.6891	3.80576	5.34619	2.41441	3.30206	6.70268	5.16183	12.1373	11.5149	7.74275	2.93516	10.2064	64.5229	9.35582	64.5229	64.5229	2.32684	6.23722	17.9632	22.454	64.5229	40.8254	56.135
339	59	81	74	25	236	36	22	91	216	83	41	46	76	31	81	95	13	35	44	5	45	13	23	109	165	111	166	113	93	174	134	59	86	34	34	64	151	34	9	50	13	4	204	69	26	25	7	12	7
342	60	83	77	25	240	37	24	95	217	83	43	50	83	35	94	104	20	39	57	29	64	17	39	121	192	128	183	120	100	199	157	63	103	40	40	71	180	40	9	51	13	4	210	73	27	26	7	13	7
YFL039C
GAT	TCT	GAG	GTT	GCT	GCT	TTG	GTT	ATT	GAT	AAC	GGT	TCT	GGT	ATG	TGT	AAA	GCC	GGT	TTT	GCC	GGT	GAC	GAC	GCT	CCT	CGT	GCT	GTC	TTC	CCA	TCT	ATC	GTC	GGT	AGA	CCA	AGA	CAC	CAA	GGT	ATC	ATG	GTC	GGT	ATG	GGT	CAA	AAA	GAC
1774	222	511	267	385	425	250	1052	937	281	377	311	258	860	719	904	845	53	17	81	103	4	0	567	549	913	349	243	162	76	118	512	107	95	127	256	239	245	415	585	98	916	902	789	431	826	739	688	26	112
0.921406	7.36294	3.19877	6.122	4.24564	3.84605	6.53829	1.55378	1.74447	5.81699	4.33574	5.25586	6.33556	1.90067	2.2734	1.80816	1.93441	30.841	31.1466	20.1799	15.8696	31.1466	31.1466	2.88285	2.97736	1.79033	4.68359	6.72664	10.09	14.7849	13.8523	3.19253	15.2764	11.8279	12.8707	6.38505	6.83922	6.67173	3.93873	2.79414	11.4658	1.78447	1.81217	2.0717	3.79251	1.9789	2.21187	2.37583	31.1466	14.5944
192	27	63	31	37	66	29	105	119	40	53	41	25	93	84	100	87	8	7	11	18	4	10	75	69	86	36	33	18	19	12	57	9	18	14	29	27	30	39	68	19	89	72	79	47	77	46	55	2	3
194	29	65	35	43	78	36	105	119	40	55	41	26	99	91	113	94	10	10	11	18	4	10	81	71	93	38	38	24	22	14	68	23	34	19	44	44	72	58	95	24	126	110	134	68	108	100	181	33	71
YFL045C
AGT	ATC	GCT	GAA	TTC	GCT	TAC	AAG	GAA	AAA	CCA	GAA	ACT	TTG	GTT	TTA	TTC	GAT	GTT	GAT	GGT	ACC	TTG	ACA	CCA	GCC	AGA	TTA	ACT	GTT	TCT	GAA	GAA	GTT	AGA	AAA	ACT	TTG	GCC	AAG	TTG	AGA	AAC	AAG	TGC	TGC	ATT	GGT	TTT	GTC
357	135	81	135	186	97	77	170	125	269	128	214	31	20	46	175	239	257	137	155	168	113	120	412	226	70	67	36	45	110	108	238	195	27	98	117	231	414	305	116	228	514	234	425	475	421	46	130	144	49
1.83249	4.84591	8.07652	4.84591	3.5172	6.74431	8.49608	3.84823	5.23359	2.43196	5.11092	3.057	21.1032	32.7099	14.2217	3.73828	2.73723	2.54552	4.77517	4.22063	3.89404	5.78937	5.45165	1.58786	2.89468	9.34569	9.76416	18.1722	14.5377	5.94726	6.05739	2.74873	3.35486	24.2296	6.67549	5.59144	2.83203	1.58019	2.14491	5.63964	2.86929	1.27276	2.79572	1.53929	1.37726	1.55391	14.2217	5.0323	4.54304	13.351
173	70	42	63	84	50	38	92	58	122	61	92	20	9	12	77	100	133	63	67	81	50	54	183	103	27	22	15	20	31	34	91	65	9	45	45	88	169	148	50	77	170	93	121	160	115	16	30	46	15
183	74	42	66	86	53	42	104	64	125	69	118	26	20	25	92	121	148	70	76	92	71	63	216	123	52	38	43	40	57	52	175	100	52	126	135	122	215	167	66	98	259	130	211	253	225	27	66	91	27
YFL048C
ATG	ATG	TTA	ATT	ACT	ATG	AAA	AGT	ACA	GTA	CTG	TTG	AGT	GTT	TTT	ACC	GTC	TTA	GCG	ACA	TGG	GCT	GGA	TTG	CTA	GAA	GCT	CAT	CCA	TTG	GGT	GAC	ACT	TCA	GAT	GCA	TCC	AAA	TTA	AGC	TCA	GAC	TAC	TCG	CTC	CCT	GAT	CTC	ATT	AAT
1	3	5	13	4	4	5	1	13	10	17	3	11	6	11	11	38	25	50	17	62	9	53	12	3	7	6	9	39	15	25	10	11	14	8	43	16	17	57	32	6	13	10	12	11	7	16	8	6	3
46.3971	30.6221	18.3733	7.06663	22.9666	22.9666	18.3733	46.3971	7.06663	9.18663	5.4039	30.6221	8.35148	15.311	8.35148	8.35148	2.41753	3.67465	1.83733	5.4039	1.48171	10.2074	1.73333	7.65552	30.6221	13.1238	15.311	10.2074	2.35555	6.12442	3.67465	9.18663	8.35148	6.56188	11.4833	2.13643	5.74164	5.4039	1.61169	2.87082	15.311	7.06663	9.18663	7.65552	8.35148	13.1238	5.74164	11.4833	15.311	30.6221
6	4	19	30	9	11	9	6	33	14	30	4	16	13	23	22	81	48	95	55	113	16	110	18	10	9	13	24	77	25	45	18	24	33	21	99	39	29	144	66	12	28	16	33	25	19	28	21	13	3
6	4	23	33	10	12	13	14	53	20	59	5	42	18	26	26	92	60	125	65	146	18	136	27	10	11	17	28	110	35	54	22	25	36	22	100	43	30	152	80	13	30	18	33	25	20	30	24	13	3
YFR001W
GCA	CCA	AAG	AAA	CCT	TCT	AAG	AGA	CAA	AAT	CTG	AGA	AGA	GAA	GTC	GCA	CCA	GAG	GTG	TTT	CAA	GAT	TCA	CAA	GCT	AGG	AAT	CAA	CTA	GCG	AAT	GTT	CCT	CAT	CTT	ACC	GAA	AAA	TCT	GCC	CAG	CGT	AAG	CCT	TCT	AAA	ACC	AAG	GTT	AAA
54	24	23	33	21	1	35	12	3	6	71	45	23	17	14	17	8	33	24	6	8	35	53	21	10	38	1	6	1	0	7	4	8	25	8	3	4	6	9	19	10	14	11	7	11	35	9	70	4	21
1.34825	3.03356	3.16546	2.20623	3.46693	51.2715	2.08016	6.06713	24.2685	12.1343	0.922887	1.6179	3.16546	4.28268	5.2004	4.28268	9.1007	2.20623	3.03356	12.1343	9.1007	2.08016	1.37369	3.46693	7.28056	1.91594	51.2715	12.1343	51.2715	51.2715	10.4008	18.2014	9.1007	2.91222	9.1007	24.2685	18.2014	12.1343	8.08951	3.83187	7.28056	5.2004	6.61869	10.4008	6.61869	2.08016	8.08951	1.04008	18.2014	3.46693
272	130	124	177	118	8	195	76	19	31	304	184	97	65	71	98	48	180	123	25	44	176	248	110	54	204	8	34	4	7	46	24	53	155	55	9	19	35	49	101	55	83	61	47	64	211	47	398	21	112
399	194	151	202	127	14	221	98	29	37	445	284	160	101	94	140	54	210	145	28	53	212	330	134	59	236	9	45	4	7	47	26	54	159	57	18	24	69	57	108	62	92	67	48	65	225	52	436	27	128
YFR004W
GAA	CGA	CTA	CAG	AGA	TTG	ATG	ATG	AAT	AGT	AAG	GTG	GGG	TCC	GCG	GAC	ACC	GGC	CGT	GAC	GAT	ACG	AAA	GAA	ACT	GTT	TAT	ATT	TCT	TCG	ATT	GCG	CTT	TTA	AAG	ATG	CTA	AAG	CAT	GGT	AGA	GCT	GGT	GTT	CCC	ATG	GAA	GTC	ATG	GGG
292	132	33	95	10	11	18	14	11	5	3	19	22	2	2	0	0	0	18	17	30	61	12	113	6	8	8	5	10	9	8	35	15	25	16	25	65	42	22	28	66	37	13	12	41	7	0	0	0	1
0.536573	1.18697	4.74786	1.64926	15.6679	14.2436	8.70441	11.1914	14.2436	19.2955	19.2955	8.24629	7.12179	19.2955	19.2955	19.2955	19.2955	19.2955	8.70441	9.21644	5.22265	2.56852	13.0566	1.38654	19.2955	19.2955	19.2955	19.2955	15.6679	17.4088	19.2955	4.47655	10.4453	6.26718	9.79246	6.26718	2.41045	3.73046	7.12179	5.59569	2.37393	4.23458	12.0523	13.0566	3.82145	19.2955	19.2955	19.2955	19.2955	19.2955
555	220	72	189	21	17	36	23	16	20	8	37	47	19	21	10	12	20	30	30	58	95	28	211	20	19	16	16	16	19	12	63	23	44	23	42	133	61	39	48	132	71	24	30	68	16	22	19	15	11
556	221	72	189	21	17	36	23	16	20	8	39	48	23	21	10	12	21	30	31	58	97	29	215	21	19	18	21	16	20	16	67	24	47	26	43	135	65	40	49	136	72	25	31	73	16	22	20	19	13
YFR006W
TGC	CTT	GAA	CCA	ATC	TCT	CTT	GTT	GTT	TTC	GGA	TCC	CTG	GTG	TTT	TTC	TTT	GGC	TTG	GTG	AAG	TAT	TTC	AAA	CGT	GGA	GAA	CGG	CAA	AGA	ACA	AGA	GGA	ATT	TTA	CAG	CCA	GAG	TAC	AAA	GAT	AAG	TAT	TAT	TAC	AGT	AAA	GAA	AAA	GGG
6	0	0	1	0	1	1	4	1	0	1	1	0	2	1	0	3	2	0	9	4	1	1	6	7	7	5	55	7	7	5	2	4	2	4	3	3	5	5	0	1	9	0	10	2	2	0	7	6	0
11.6932	34.3917	34.3917	34.3917	34.3917	34.3917	34.3917	17.5398	34.3917	34.3917	34.3917	34.3917	34.3917	34.3917	34.3917	34.3917	23.3864	34.3917	34.3917	7.79546	17.5398	34.3917	34.3917	11.6932	10.0227	10.0227	14.0318	1.27562	10.0227	10.0227	14.0318	34.3917	17.5398	34.3917	17.5398	23.3864	23.3864	14.0318	14.0318	34.3917	34.3917	7.79546	34.3917	7.01591	34.3917	34.3917	34.3917	10.0227	11.6932	34.3917
36	15	15	10	6	10	12	20	9	15	8	19	9	11	13	5	13	16	12	38	12	6	8	29	37	31	30	252	30	40	23	8	20	14	19	16	10	25	22	13	13	57	10	34	11	11	11	23	30	8
36	16	15	11	6	10	13	20	9	15	8	20	9	11	15	6	14	35	16	42	12	7	8	30	40	33	31	271	34	42	25	9	21	16	20	18	10	27	27	13	16	61	15	50	22	23	21	35	38	15
YFR009W
GCA	AGC	ATC	GGT	TCG	CAA	GTG	AGA	AAA	GCT	GCT	TCT	AGT	ATT	GAC	CCT	ATC	GTC	ACG	GAT	TAC	GCA	GTG	GGC	TAC	TTT	AAC	CAC	TTG	TCC	GGA	ATA	ACT	TTT	GAT	GCT	GTT	CAA	AGT	AAG	CAG	GTA	GAT	TTG	TCC	ACT	GAA	GTG	CAA	TTT
275	61	32	17	86	16	47	33	31	16	25	4	11	5	7	64	22	23	31	11	31	30	65	42	33	3	9	66	32	14	12	5	27	16	63	12	10	194	45	26	57	62	49	55	28	32	24	47	21	19
0.381263	1.71881	3.27648	6.1675	1.21916	6.55297	2.2308	3.1772	3.38218	6.55297	4.1939	19.0632	9.53159	19.0632	14.9782	1.63824	4.76579	4.55858	3.38218	9.53159	3.38218	3.49492	1.61304	2.49637	3.1772	19.0632	11.6497	1.5886	3.27648	7.4891	8.73729	19.0632	3.88324	6.55297	1.66424	8.73729	10.4847	0.540451	2.32994	4.03259	1.83943	1.69109	2.13974	1.90632	3.74455	3.27648	4.36864	2.2308	4.99274	5.51829
537	108	58	42	181	34	76	65	77	38	56	14	19	16	12	125	41	46	51	30	65	63	127	78	65	11	28	114	58	28	19	9	45	40	106	16	22	376	92	53	107	106	94	103	46	61	40	80	42	36
537	108	58	42	181	35	77	65	77	38	56	15	19	18	16	127	43	55	53	31	66	64	131	82	70	13	29	168	64	34	27	22	60	53	123	24	26	437	101	60	122	121	103	120	55	69	48	91	47	43
YFR010W
AGC	GGA	GAA	ACG	TTT	GAG	TTC	AAT	ATT	AGA	CAT	TCT	GGT	AAA	GTT	TAC	CCA	ATA	ACA	CTT	TCC	ACT	GAT	GCT	ACT	TCA	GCA	GAT	TTG	AAA	AGC	AAA	GCA	GAG	GAA	TTG	ACC	CAA	GTC	CCA	AGT	GCC	CGC	CAA	AAA	TAC	ATG	GTT	AAA	GGT
157	29	31	39	19	27	20	5	16	14	9	7	19	11	11	7	6	1	10	9	3	3	7	3	12	15	82	16	59	26	49	62	69	30	24	10	13	62	4	3	33	0	15	4	21	13	2	25	13	25
0.543703	2.9435	2.75359	2.18875	4.4927	3.16153	4.26807	17.0723	5.33509	6.09724	9.4846	12.1945	4.4927	7.76013	7.76013	12.1945	14.2269	27.1852	8.53614	9.4846	27.1852	27.1852	12.1945	27.1852	7.11345	5.69076	1.04099	5.33509	1.4468	3.28313	1.74207	1.3768	1.23712	2.84538	3.55673	8.53614	6.56626	1.3768	15.7919	20.117	2.58671	20.117	5.69076	15.7919	4.06483	6.56626	20.117	3.41446	6.56626	3.41446
316	45	74	68	43	54	33	8	29	27	19	9	38	23	29	14	7	8	9	22	5	7	8	6	20	20	147	26	102	50	97	96	114	54	30	10	20	93	8	11	65	7	25	11	39	17	10	58	16	52
319	45	75	68	43	54	34	8	29	27	19	9	44	23	30	15	14	8	12	32	13	20	40	19	28	29	168	31	112	59	105	111	144	67	37	13	27	113	11	12	72	9	29	13	40	23	11	66	17	55
YFR037C
AGC	GAC	ACT	GAA	AAG	GAT	AAG	GAT	GTC	CCT	ATG	GTA	GAC	TCG	CAC	GAA	GCG	ACC	GAG	GAG	CCA	CCC	ACC	ACA	AGC	ACC	AAC	ACG	CCA	TCT	TTC	CCT	CAC	TTA	GCA	CAG	GAA	CAG	GCG	AAG	GAG	GAA	TCT	GCC	ACA	TTG	GGA	GCA	GAA	GTA
30	7	4	3	15	13	10	10	16	13	9	8	7	2	0	23	10	0	0	13	30	23	20	13	7	4	3	23	2	3	2	2	10	6	31	16	35	71	108	9	16	11	21	7	48	5	14	0	17	22
2.68792	11.5197	20.1594	26.8793	5.37585	6.20291	8.06378	8.06378	5.03986	6.20291	8.95975	10.0797	11.5197	25.386	25.386	3.50599	8.06378	25.386	25.386	6.20291	2.68792	3.50599	4.03189	6.20291	11.5197	13.7084	18.2779	3.50599	25.386	26.8793	37.3323	37.3323	8.06378	13.4396	2.60122	5.03986	2.30394	1.13574	0.597317	8.95975	5.03986	7.33071	3.83989	11.5197	1.67995	16.1276	5.75984	37.3323	4.7434	3.66535
117	26	12	14	72	59	43	35	68	54	38	24	21	13	11	87	33	11	12	52	121	95	74	49	28	13	12	65	11	15	11	4	29	18	120	65	123	224	408	34	64	36	78	28	130	16	48	6	74	79
117	26	12	15	72	60	43	36	69	55	41	27	24	15	12	94	36	16	30	55	127	100	82	52	37	17	17	125	103	25	19	20	51	27	174	71	132	267	517	46	71	51	94	33	181	19	62	7	78	89
YFR044C
TCT	CAC	TCA	CTT	ACT	TCC	GTT	TTC	CAA	AAG	ATT	GAT	TCT	TTA	AAG	CCT	CAG	TTC	TTC	AGC	AGA	CTG	ACT	AAG	GCT	ATT	CAA	ATC	CCC	GCT	GTT	TCT	TCG	GAT	GAA	TCA	CTA	AGG	TCC	AAA	GTC	TTC	GAT	AAG	GCC	AAG	TTT	ATC	TCC	GAG
66	28	95	12	19	11	26	9	24	6	15	47	17	50	39	154	172	282	43	119	108	504	137	233	47	25	39	41	82	55	15	39	36	15	59	28	63	98	54	40	91	24	36	28	51	376	78	23	13	41
3.94634	9.30208	2.74167	10.7439	6.78562	11.7206	10.0176	12.7904	10.8524	12.7904	8.59512	5.54167	12.2569	5.20916	6.67842	1.69129	1.51429	0.923611	6.05717	2.18872	2.41165	0.465104	1.90115	0.894277	5.54167	10.4183	6.67842	6.35264	3.17632	4.7356	17.3639	6.67842	7.23495	17.3639	4.41455	9.30208	4.13426	2.65774	4.8233	6.51146	2.86218	10.8524	7.23495	9.30208	5.10703	0.692708	3.33921	11.3243	20.0353	6.35264
50	14	57	14	21	9	18	12	6	9	14	18	12	18	23	73	99	133	16	55	62	258	68	97	15	16	20	21	43	25	5	29	23	9	49	20	44	57	37	30	72	16	17	24	32	240	51	12	3	22
54	51	76	33	30	27	37	54	12	32	44	164	55	100	30	113	125	182	24	75	89	401	116	174	27	26	32	34	54	30	5	30	24	11	51	26	47	60	37	31	72	16	17	26	33	248	55	12	3	24
YFR047C
CCT	GTT	TAT	GAA	CAC	TTA	TTG	CCC	GTT	AAT	GGA	GCA	TGG	AGA	CAA	GAC	GTC	ACC	AAT	TGG	CTG	AGC	GAG	GAC	GTT	CCT	TCT	TTT	GAT	TTT	GGT	GGA	TAT	GTT	GTT	GGT	TCC	GAC	CTA	AAG	GAG	GCC	AAT	TTG	TAC	TGT	AAG	CAG	GAT	GGT
8	0	0	4	3	2	13	18	1	9	29	19	18	111	13	26	20	5	12	82	25	38	33	14	8	29	66	11	18	10	18	44	14	4	3	23	7	16	25	2	7	13	9	25	19	20	36	69	21	15
8.35933	20.4609	20.4609	11.3558	15.1411	20.4609	5.1442	3.71526	20.4609	7.43051	2.30602	3.51972	3.71526	0.602474	5.1442	2.5721	3.34373	13.3749	5.57289	0.753242	2.67498	1.75986	2.0265	4.77676	8.35933	2.30602	1.01325	6.07951	3.71526	6.68746	3.71526	1.51988	4.77676	16.7187	22.2915	2.90759	9.55352	4.17966	2.67498	30.1237	9.55352	5.1442	7.43051	2.67498	3.51972	3.34373	1.85763	0.969198	3.18451	4.45831
34	16	19	17	12	9	36	49	9	27	87	64	59	359	50	69	45	13	30	245	76	96	82	39	18	84	213	36	66	44	58	148	48	16	12	88	25	61	78	10	27	52	30	92	61	72	156	254	79	48
42	30	30	101	24	36	65	73	20	126	152	125	110	472	67	106	103	21	49	369	117	177	137	62	25	117	260	47	85	50	66	194	57	18	15	98	36	89	88	14	32	59	46	114	68	92	183	303	89	59
YFR050C
AAT	CAC	GAT	CCT	TTC	AGT	TGG	GGC	AGG	CCC	GCA	GAC	TCT	ACT	TAT	GGT	GCT	TAC	AAT	ACA	CAA	ATT	GCG	AAC	GCA	GGC	GCC	TCT	CCC	ATG	GTT	AAT	ACA	CAG	CAA	CCA	ATA	GTA	ACA	GGT	ACT	TCC	GTC	ATA	TCA	ATG	AAA	TAT	GAT	AAT
10	17	13	100	64	20	11	15	44	39	10	10	11	9	29	28	24	26	16	24	37	28	72	23	25	22	31	7	49	33	11	11	10	21	21	47	49	25	72	37	41	35	29	101	13	1	12	28	25	14
18.0299	10.6058	13.8692	1.80299	2.81718	9.01497	16.3909	12.02	4.09771	4.62306	18.0299	18.0299	16.3909	20.0333	6.21722	6.43926	7.51247	6.93459	11.2687	7.51247	4.87296	6.43926	2.50416	7.8391	7.21197	8.19543	5.81611	20.868	3.67958	5.46362	11.9527	11.9527	13.148	8.58568	8.58568	3.83616	3.67958	7.21197	2.50416	4.87296	4.39755	5.15141	6.21722	1.78514	10.1138	15.2176	10.9566	6.43926	7.21197	9.39141
18	32	17	225	112	45	25	26	90	72	26	12	25	16	49	61	55	40	29	36	79	53	140	35	41	38	46	11	82	57	22	29	15	44	39	85	71	30	98	54	60	41	30	126	20	8	18	21	23	24
18	34	17	236	113	46	29	27	99	84	29	17	35	34	62	77	72	49	55	63	96	64	158	72	60	67	90	24	132	121	39	41	46	140	66	134	142	67	163	170	125	78	82	302	74	76	116	105	118	260
YFR051C
GTG	GTT	TTG	GCT	GCT	TCT	ATC	ACT	ACG	CGT	CAG	GGG	AAA	CCT	CTC	TTG	TCC	AGG	CAA	TTC	AAA	GAT	CTG	TCC	AAG	GAT	CGA	GTC	CTA	GAG	TTG	CTG	TCC	AAT	TTC	CAG	AAC	CTA	GTC	TCC	GAG	ATC	TCG	TCA	GAC	CAC	ACA	TTT	GTC	GAG
188	31	9	20	3	13	20	31	35	25	16	22	20	3	61	9	11	48	33	54	28	30	72	22	13	26	46	17	21	25	4	28	23	13	32	16	24	68	14	26	75	3	8	8	8	15	23	18	45	66
0.484411	2.93772	10.1188	4.55346	22.9973	7.00532	4.55346	2.93772	2.60198	3.64277	5.69182	4.13951	4.55346	22.9973	1.49294	10.1188	8.27902	1.89728	2.75967	1.68647	3.25247	3.03564	1.26485	4.13951	7.00532	3.50266	1.97976	5.35701	4.33663	3.64277	22.7673	3.25247	3.95953	7.00532	2.84591	5.69182	3.79455	1.33925	6.50494	3.50266	1.21426	22.9973	11.3836	11.3836	11.3836	6.07128	3.95953	5.0594	2.02376	1.37984
594	106	22	66	11	45	66	100	118	87	50	56	61	9	173	28	43	164	114	167	88	80	233	65	41	76	138	45	69	68	11	75	70	54	110	56	80	204	47	85	243	17	23	24	34	53	68	51	160	181
598	107	22	70	17	48	66	110	130	94	61	62	83	12	195	36	49	182	128	181	97	87	257	70	44	88	161	53	80	79	23	82	73	55	113	56	87	227	52	91	263	17	25	27	34	54	70	52	170	199
YFR052W
CCC	TCG	TTA	GCC	GAA	TTG	ACC	AAG	TCG	TTA	AGC	ATA	GCC	TTT	GAA	AAC	GGC	GAT	TAT	GCC	GCG	TGT	GAG	AAG	CTC	TTG	CCC	CCT	ATC	AAG	ATC	GAA	CTT	ATC	AAG	AAT	AAC	CTT	TTA	ATA	CCT	GAC	TTA	TCC	ATT	CAA	AAT	GAC	ATC	TAT
118	24	14	7	14	14	42	36	51	20	87	13	28	14	14	20	0	3	5	13	1	0	21	9	13	12	85	39	22	7	2	4	7	3	8	15	0	14	10	16	8	5	28	8	3	3	9	12	15	11
1.13268	5.569	9.54685	19.0937	9.54685	9.54685	3.18228	3.71266	2.6207	6.68279	1.53628	10.2812	4.77342	9.54685	9.54685	6.68279	41.2518	41.2518	26.7312	10.2812	41.2518	41.2518	6.36457	14.8507	10.2812	11.138	1.57242	3.42707	6.07527	19.0937	41.2518	33.414	19.0937	41.2518	16.707	8.91039	41.2518	9.54685	13.3656	8.35349	16.707	26.7312	4.77342	16.707	41.2518	41.2518	14.8507	11.138	8.91039	12.1505
289	56	39	19	38	35	106	93	131	51	208	20	55	28	44	53	8	8	14	34	6	5	53	42	35	32	212	90	47	15	11	11	18	11	27	35	6	35	26	31	14	10	64	16	7	7	26	33	51	31
316	58	42	21	39	35	106	93	131	51	227	24	65	29	44	55	13	10	15	34	6	5	53	42	35	33	219	92	48	15	11	11	18	11	28	35	7	37	27	34	15	10	64	16	10	10	28	42	61	36
YFR053C
GTT	CAT	TTA	GGT	CCA	AAG	AAA	CCA	CAG	GCT	AGA	AAG	GGT	TCC	ATG	GCT	GAT	GTG	CCC	AAG	GAA	TTG	ATG	GAT	GAA	ATT	CAT	CAG	TTG	GAA	GAT	ATG	TTT	ACA	GTT	GAC	AGC	GAG	ACC	TTG	AGA	AAG	GTT	GTT	AAG	CAC	TTT	ATC	GAC	GAA
397	34	103	218	62	77	113	274	46	110	82	78	69	57	45	3	62	14	20	24	50	31	26	13	76	29	205	199	155	70	59	104	165	247	78	190	140	119	10	120	83	53	12	5	13	58	88	82	85	68
0.6845	7.99254	2.63831	1.24654	4.38301	3.52917	2.40483	0.991775	5.90753	2.47042	3.31398	3.48393	3.93835	4.76748	6.03881	34.225	4.38301	19.4105	13.5873	11.3228	5.43493	8.76601	10.4518	20.9036	3.57561	9.37057	1.32559	1.36556	1.7532	3.88209	4.60587	2.61295	1.64695	1.10019	3.48393	1.43024	1.94105	2.28358	27.1746	2.26455	3.27405	5.12729	22.6455	34.225	20.9036	4.68528	3.08803	3.31398	3.19702	3.99627
246	29	72	156	40	48	81	196	28	60	54	43	42	30	25	7	42	8	8	15	29	15	11	6	35	12	113	121	84	39	29	63	88	114	49	71	62	44	8	56	52	27	8	3	9	47	62	45	55	55
258	31	74	161	41	49	83	200	31	61	61	51	49	35	29	14	55	19	25	18	36	29	32	49	61	59	154	164	108	45	34	77	115	160	63	116	91	78	12	80	59	28	10	5	12	49	63	47	56	56
YFR055W
ATT	GAT	CGT	ACC	GAG	TTA	TCG	AAG	TTT	GGT	ATT	ACT	ACG	CAA	CTG	TCT	GTT	ATT	GGA	CGT	AAT	CCA	GAT	GAA	CAA	AGT	GGC	TTT	GTT	AAT	CCA	CCT	TTG	TAT	AAG	GGG	TCA	ACC	ATC	ATT	CTT	AAA	AAA	CTT	AGT	GAT	TTA	GAA	CAA	AGG
23	27	9	16	19	3	17	3	11	26	19	7	10	15	31	11	12	2	17	27	8	46	15	12	10	15	25	9	1	5	9	3	2	5	3	3	3	35	8	8	1	3	5	4	1	14	2	11	24	21
2.47687	2.10993	6.32979	3.56051	2.99832	18.9894	3.35107	18.9894	5.17892	2.19108	2.99832	8.1383	5.69681	3.79787	1.83768	5.17892	4.74734	28.484	3.35107	2.10993	7.12101	1.23844	3.79787	4.74734	5.69681	3.79787	2.27872	6.32979	36.518	11.3936	6.32979	18.9894	28.484	11.3936	18.9894	18.9894	18.9894	1.62766	7.12101	7.12101	36.518	18.9894	11.3936	14.242	36.518	4.06915	28.484	5.17892	2.37367	2.71277
107	121	34	72	86	15	78	9	40	115	81	26	47	63	112	36	53	9	69	92	38	205	66	58	38	59	102	38	6	16	32	13	11	22	13	9	15	141	34	45	7	20	21	13	9	62	12	53	82	82
111	122	35	79	90	16	80	9	45	126	86	35	58	68	129	40	63	11	73	95	41	222	73	61	42	63	117	42	6	17	32	13	11	22	13	9	15	145	35	45	7	21	25	18	10	67	16	54	85	85
YGL001C
TCA	AAG	ATA	GAT	TCA	GTT	TTA	ATT	ATC	GGT	GGT	TCT	GGT	TTT	CTT	GGA	TTG	CAC	TTA	ATT	CAG	CAA	TTT	TTT	GAT	ATT	AAT	CCT	AAG	CCA	GAC	ATC	CAC	ATT	TTT	GAT	GTT	AGA	GAT	CTC	CCT	GAA	AAA	CTT	TCA	AAA	CAG	TTT	ACT	TTT
38	20	19	11	11	16	5	20	12	17	15	4	23	36	7	21	14	11	4	0	9	3	6	13	5	29	33	147	41	39	22	93	17	13	12	30	4	11	24	11	4	17	12	6	1	1	1	1	6	2
3.08523	5.86194	6.17046	10.6581	10.6581	7.32742	23.4477	5.86194	9.76989	6.8964	7.81592	24.4247	5.09734	3.25663	16.7484	5.5828	8.3742	10.6581	24.4247	24.4247	13.0265	24.4247	19.5398	9.01836	23.4477	4.04272	3.55269	0.797542	2.85948	3.00612	5.32903	1.26063	6.8964	9.01836	9.76989	3.90796	24.4247	10.6581	4.88495	10.6581	24.4247	6.8964	9.76989	19.5398	24.4247	24.4247	24.4247	24.4247	19.5398	24.4247
77	48	51	23	23	40	8	40	24	49	39	7	52	80	12	50	26	24	9	13	20	9	7	37	7	61	66	307	68	83	38	205	31	24	30	51	10	22	56	26	12	44	28	13	9	9	12	10	13	8
77	52	54	25	23	43	8	43	24	49	40	14	56	89	12	59	27	54	20	23	25	35	12	46	12	83	73	344	79	95	41	232	34	31	36	66	13	30	61	28	13	45	28	13	13	10	14	16	14	9
YGL008C
ACT	GAT	ACA	TCA	TCC	TCT	TCA	TCA	TCC	TCT	TCA	GCA	TCT	TCT	GTT	TCA	GCT	CAT	CAG	CCA	ACT	CAA	GAA	AAG	CCT	GCT	AAG	ACT	TAC	GAT	GAC	GCT	GCA	TCT	GAA	TCT	TCT	GAC	GAT	GAC	GAT	ATC	GAT	GCT	TTA	ATC	GAA	GAA	CTA	CAA
3840	802	829	527	361	209	146	181	76	29	120	189	69	65	182	314	176	66	801	1489	505	147	637	844	626	414	954	509	432	913	639	734	714	581	1280	240	89	31	194	722	1078	190	1367	2455	776	216	696	1047	582	498
0.728102	3.48617	3.37263	5.30533	7.74491	13.3776	18.9708	15.447	18.9708	18.9708	18.9708	14.7932	18.9708	18.9708	15.3621	8.90418	15.8859	18.9708	3.49053	1.87771	5.53646	18.9708	4.38919	3.31269	4.46631	6.75341	2.93072	5.49295	6.47202	3.06233	4.37545	3.80914	3.91584	4.81224	2.18431	11.6496	18.9708	18.9708	14.4119	3.87245	2.59361	14.7153	2.04529	1.13886	3.60298	12.944	4.01711	2.6704	4.80397	5.61428
256	61	47	30	27	13	8	17	12	8	6	11	9	12	12	18	14	8	41	89	26	3	40	68	36	36	52	22	24	61	44	43	39	32	70	15	15	16	10	41	65	17	73	155	38	12	44	70	34	30
256	61	47	30	27	13	8	17	13	9	7	11	10	14	16	19	18	9	43	97	28	3	42	76	46	38	56	25	27	64	54	47	45	41	83	18	19	19	18	45	81	22	82	180	47	13	52	83	43	33
YGL009C
GTT	TAC	ACT	CCA	TCC	AAG	GGT	CCA	AGA	ACT	CTT	TAC	GAT	AAG	GTT	TTT	GAT	GCA	CAT	GTT	GTC	CAT	CAA	GAT	GAA	AAT	GGT	TCC	TTT	TTG	TTG	TAT	ATC	GAC	AGA	CAC	TTG	GTT	CAT	GAA	GTC	ACC	TCT	CCA	CAA	GCT	TTC	GAA	GGC	CTA
109	11	73	127	246	128	25	6	21	13	42	11	31	44	23	31	87	211	239	42	20	185	83	224	102	42	335	222	62	44	39	75	24	54	80	241	371	168	106	188	48	156	56	215	1240	165	109	117	129	250
4.45114	19.5635	6.64622	3.82027	1.97225	3.79042	19.407	19.5635	19.5635	19.5635	11.5518	19.5635	15.6508	11.0267	12.325	9.85999	5.57672	2.2994	2.03002	7.27761	12.325	2.62256	5.84547	2.16596	4.75661	7.27761	1.44828	2.18547	7.82539	6.94681	7.83743	6.46899	12.325	8.98471	6.06468	2.01317	1.30775	2.88794	4.57712	2.58071	10.1078	3.11009	8.66383	2.25663	0.352143	2.94045	4.45114	4.14679	3.76104	1.9407
49	12	45	52	131	58	6	8	17	7	15	9	11	21	15	14	36	101	96	32	11	88	31	85	37	22	135	81	29	26	16	27	14	16	27	81	148	53	23	62	16	60	17	75	446	53	25	46	45	90
49	12	45	52	132	59	6	8	20	7	19	14	13	24	22	16	66	111	103	33	13	95	37	98	101	28	184	101	37	38	21	37	26	28	213	113	184	75	38	87	36	95	43	105	662	74	42	64	52	107
YGL011C
TCG	GGT	GCT	GCT	GCT	GCA	TCT	GCT	GCT	GGT	TAT	GAC	AGG	CAC	ATC	ACT	ATC	TTT	TCC	CCC	GAG	GGT	CGT	TTA	TAT	CAA	GTA	GAA	TAT	GCC	TTT	AAA	GCG	ACT	AAT	CAA	ACT	AAC	ATA	AAC	TCA	CTA	GCG	GTC	AGA	GGT	AAA	GAT	TGT	ACA
76	7	15	5	4	16	7	10	9	25	12	27	62	61	57	21	21	15	12	52	31	14	18	7	47	31	30	47	56	35	38	26	70	13	15	25	14	11	10	19	76	76	79	26	27	29	129	31	34	43
2.3873	25.9192	12.0956	36.2869	45.3587	11.3397	25.9192	18.1435	20.1594	7.25739	15.1196	6.7198	2.92637	2.97434	3.18306	8.63974	8.63974	12.0956	15.1196	3.48913	5.85273	12.9596	10.0797	25.9192	3.86031	5.85273	6.04782	3.86031	3.2399	5.18385	4.77459	6.97825	2.59192	13.9565	12.0956	7.25739	12.9596	16.4941	18.1435	9.54919	2.3873	2.3873	2.29664	6.97825	6.7198	6.25637	1.40647	5.85273	5.33631	4.21941
155	15	26	7	7	20	14	22	18	41	24	54	121	119	106	36	32	18	25	71	61	22	35	9	73	50	67	85	95	66	55	41	101	16	18	43	19	13	11	25	98	100	122	29	40	39	198	38	54	59
157	15	28	14	12	23	17	26	24	54	30	61	131	134	117	40	35	29	33	97	79	32	62	11	94	57	80	93	107	84	91	72	159	22	36	64	57	24	25	59	179	205	212	55	74	72	244	56	77	125
YGL012W
GCA	AAG	GAT	AAT	AGT	GAG	AAG	CTG	CAG	GTG	CAG	GGA	GAG	GAG	AAA	AAG	TCC	AAG	CAA	CCG	GTT	AAT	TTC	CTG	CCT	CAG	GGT	AAA	TGG	CTG	AAG	CCA	AAT	GAA	ATC	GAA	TAT	GAG	TTT	GGT	GGG	ACT	ACT	GGT	GTT	ATT	GGT	ATG	CTG	ATC
391	67	26	30	27	34	50	35	27	90	41	42	18	28	63	83	82	118	65	208	43	8	63	101	179	70	52	34	1	9	40	27	10	9	38	38	29	64	25	37	72	70	31	55	18	19	58	130	113	34
0.365851	2.13504	5.50183	4.76825	5.29806	4.20728	2.86095	4.08707	5.29806	1.58942	3.48897	3.4059	7.94709	5.10884	2.2706	1.72347	1.74448	1.21227	2.20073	0.687729	3.32669	17.8809	2.2706	1.41631	0.799149	2.04354	2.75091	4.20728	18.2925	15.8942	3.57619	5.29806	14.3048	15.8942	3.76441	3.76441	4.93268	2.23512	5.7219	3.86615	1.98677	2.04354	4.61444	2.60087	7.94709	7.52882	2.46634	1.10037	1.26591	4.20728
414	62	27	32	26	39	47	37	33	89	38	47	15	16	47	85	86	120	57	181	42	8	50	116	154	73	48	28	10	4	44	30	13	6	40	37	27	72	18	51	69	72	35	61	15	20	62	125	109	37
416	63	28	34	29	47	50	43	43	106	41	52	21	28	75	102	98	125	65	198	47	9	55	129	179	81	63	33	10	4	44	31	13	6	40	38	29	76	18	53	73	75	36	61	15	20	63	136	110	39
YGL019W
TCG	CAA	GAG	TTT	GTG	GAA	GAC	TAT	TCA	CGT	ACA	GGG	TCC	TCA	GAC	GAC	GAG	GAT	AGT	GGA	GCT	TAT	GAC	GAG	TGG	ATT	CCA	TCG	TTC	TGT	TCC	AGA	TTT	GGT	CAC	GAG	TAC	TTC	TGC	CAA	GTC	CCG	ACA	GAG	TTT	ATC	GAG	GAT	GAT	TTC
45	11	10	16	22	23	9	24	15	20	41	98	24	9	2	5	0	0	12	29	5	23	6	15	32	5	7	5	6	3	3	7	12	3	13	13	22	15	18	20	9	65	6	15	2	4	28	12	20	8
1.5241	6.23495	6.85844	4.28653	3.11748	2.98193	7.62049	2.85769	4.5723	3.42922	1.67279	0.699841	2.85769	7.62049	34.2922	13.7169	34.9921	34.9921	5.71537	2.36498	13.7169	2.98193	11.4307	4.5723	2.14326	13.7169	9.79778	13.7169	11.4307	22.8615	22.8615	9.79778	5.71537	22.8615	5.27573	5.27573	3.11748	4.5723	3.81025	3.42922	7.62049	1.05514	11.4307	4.5723	34.2922	17.1461	2.44944	5.71537	3.42922	8.57306
175	37	41	67	113	92	31	96	74	90	177	360	80	32	9	26	5	8	61	120	23	89	24	61	141	12	35	29	39	16	12	31	50	16	50	46	100	60	68	82	37	277	30	55	13	15	133	56	87	34
211	108	50	68	113	92	32	99	79	92	188	448	106	34	11	27	6	8	65	127	23	94	24	66	144	12	39	32	40	17	14	44	52	19	51	47	108	63	74	86	39	293	31	61	14	15	138	58	95	35
YGL020C
CAT	TGG	GCA	GCA	GCG	GTA	GCG	ATA	TTC	TTT	ATT	GTG	GTC	ACA	AAG	TTT	CTA	CAG	TAT	ACA	AAC	AAA	TAC	CAC	GAG	AAA	TGG	ATC	TCT	AAA	TTT	GCA	CCA	GGA	AAT	GAA	TTA	TCC	AAA	AAA	TAC	TTA	GCC	AAG	GTC	AAA	GAA	CGT	CAC	GAA
22	44	25	39	21	16	4	0	17	9	8	26	1	28	9	3	17	12	16	13	2	15	22	13	8	7	3	2	11	16	13	16	2	8	2	1	3	7	7	4	11	6	18	9	20	21	20	67	10	11
2.85432	1.42716	2.5118	1.61013	2.99024	3.92469	15.6988	46.8619	3.69382	6.97722	7.84938	2.41519	46.8619	2.24268	6.97722	20.9317	3.69382	5.23292	3.92469	4.83038	31.3975	4.18633	2.85432	4.83038	7.84938	8.97072	20.9317	31.3975	5.70864	3.92469	4.83038	3.92469	31.3975	7.84938	31.3975	46.8619	20.9317	8.97072	8.97072	15.6988	5.70864	10.4658	3.48861	6.97722	3.13975	2.99024	3.13975	0.937239	6.2795	5.70864
141	277	157	230	130	119	26	6	128	59	45	160	4	166	47	18	98	62	94	112	11	114	142	75	52	60	24	14	66	91	69	115	13	58	16	11	23	37	41	20	68	40	129	44	132	109	141	407	59	64
146	292	163	234	133	120	26	7	133	60	45	176	9	185	51	19	101	65	99	115	12	118	148	79	52	66	25	17	66	94	70	118	16	60	17	15	26	81	46	25	71	40	130	45	134	114	142	445	63	74
YGL022W
GGA	TCC	GAC	CGG	TCG	TGT	GTT	TTG	TCT	GTG	TTT	CAG	ACC	ATC	CTC	AAG	CTC	GTC	ATC	TTC	GTG	GCG	ATT	TTT	GGG	GCT	GCC	ATA	TCA	TCA	CGT	TTG	TTT	GCA	GTC	ATC	AAA	TTT	GAG	TCT	ATT	ATC	CAT	GAA	TTC	GAC	CCC	TGG	TTC	AAT
255	21	9	13	48	6	4	3	15	3	3	11	13	16	105	31	51	33	5	2	34	83	22	21	18	20	13	30	27	48	19	9	19	19	13	24	21	14	1	19	9	12	7	6	13	7	5	58	26	22
0.30444	3.69677	8.6258	5.97171	1.61734	12.9387	15.222	15.222	5.17548	15.222	15.222	7.05748	5.97171	4.85201	0.739355	2.50427	1.5222	2.35249	15.222	15.222	2.2833	0.935328	3.52874	3.69677	4.3129	3.88161	5.97171	2.58774	2.87527	1.61734	4.08591	8.6258	4.08591	4.08591	5.97171	3.23468	3.69677	5.54516	15.222	4.08591	8.6258	6.46935	11.0903	12.9387	5.97171	11.0903	15.222	1.33849	2.98586	3.52874
733	68	24	23	140	14	14	17	39	18	15	23	38	41	290	81	155	104	15	10	84	194	68	54	47	47	33	80	77	112	49	28	48	41	49	72	61	29	14	60	27	30	16	21	43	24	12	168	68	57
733	68	24	24	142	15	19	19	39	19	18	39	43	43	303	84	162	106	15	13	88	213	72	57	50	54	36	83	77	114	50	29	50	41	50	74	61	30	14	61	27	31	16	21	44	24	15	172	69	58
YGL026C
TCA	GAA	CAA	CTC	AGA	CAA	ACA	TTT	GCT	AAC	GCT	AAA	AAA	GAA	AAC	AGG	AAC	GCC	TTG	GTC	ACA	TTT	ATG	ACC	GCA	GGT	TAC	CCA	ACA	GTC	AAA	GAC	ACT	GTC	CCT	ATT	CTC	AAG	GGT	TTC	CAG	GAT	GGT	GGT	GTA	GAT	ATC	ATC	GAA	TTG
80	96	24	26	36	32	31	34	69	58	39	36	93	81	61	112	15	45	44	53	11	26	0	0	43	44	8	81	145	76	27	32	51	11	70	295	77	21	88	122	90	89	42	66	26	119	48	34	21	42
3.24053	2.70044	10.8018	9.97086	7.20117	8.10132	8.36265	7.62477	3.75713	4.46969	6.64724	7.20117	2.78755	3.20052	4.24987	2.31466	17.2828	5.76094	5.89187	4.89136	23.5675	9.97086	38.6929	38.6929	6.02889	5.89187	32.4053	3.20052	1.78788	3.41108	9.60157	8.10132	5.08318	23.5675	3.70346	0.878787	3.36678	12.3449	2.94593	2.12494	2.88047	2.91283	6.17244	3.92791	9.97086	2.17851	5.40088	7.62477	12.3449	6.17244
90	85	25	31	29	34	34	26	66	40	46	39	82	73	53	95	11	39	38	51	10	25	4	3	35	33	8	51	110	56	24	25	42	10	49	211	52	15	55	95	61	68	33	50	15	79	26	23	20	27
97	92	31	37	35	39	39	34	77	45	48	45	100	80	64	106	13	57	68	72	11	31	11	12	55	106	19	76	170	92	36	49	60	29	75	318	77	25	89	153	93	99	48	77	26	118	69	41	68	60
YGL027C
CTT	ATT	TCA	AAA	TCT	AAG	ATG	TTT	AAA	ACA	TTT	TGG	ATA	CTA	ACC	AGC	ATA	GTT	CTC	CTG	GCA	TCT	GCC	ACC	GTT	GAT	ATT	AGT	AAA	CTA	CAA	GAA	TTC	GAA	GAA	TAT	CAA	AAG	TTC	ACG	AAT	GAA	TCT	TTA	CTG	TGG	GCA	CCG	TAT	AGA
18	5	3	14	1	17	6	0	12	2	8	13	9	6	8	1	49	1	12	3	6	4	0	0	0	1	2	5	8	15	5	2	3	8	7	13	7	10	18	9	3	7	16	8	9	15	28	35	10	10
3.30321	11.8915	19.8192	4.24698	37.1611	3.49751	9.90961	37.1611	4.95481	29.7288	7.43221	4.57367	6.60641	9.90961	7.43221	37.1611	1.21342	37.1611	4.95481	19.8192	9.90961	14.8644	37.1611	37.1611	37.1611	37.1611	29.7288	11.8915	7.43221	3.96385	11.8915	29.7288	19.8192	7.43221	8.49395	4.57367	8.49395	5.94577	3.30321	6.60641	19.8192	8.49395	3.71611	7.43221	6.60641	3.96385	2.12349	1.69879	5.94577	5.94577
73	13	11	49	6	55	27	7	50	2	26	43	29	27	34	1	186	2	38	9	26	15	8	5	2	4	4	18	27	53	15	8	13	34	23	52	23	31	59	38	8	17	56	29	31	46	97	98	28	38
73	13	12	49	6	59	31	7	52	3	26	43	30	27	35	1	195	2	39	10	27	15	8	5	2	4	4	20	32	56	16	9	16	36	26	58	27	47	69	39	10	22	60	34	35	51	109	121	36	48
YGL028C
ATT	TCA	CCC	ATA	AGC	TTT	CTA	TCA	TCG	CTG	CTA	TGC	TTA	ACT	TAT	CTA	ACC	TCA	GCT	TTA	CCG	ATT	CTT	CCT	AAG	AGA	GAA	GTT	GTA	ACG	AGA	GTT	CAC	ACA	GCA	AGC	ACA	ACT	AAT	GTT	GTG	ACT	GAT	TTT	TAC	TCC	ACT	ACT	ACC	GAA
198	13	21	20	20	2	5	43	25	39	4	18	11	2	20	7	11	7	7	5	30	20	98	48	14	37	27	43	27	78	51	31	53	110	69	71	70	11	10	6	0	18	3	8	6	20	6	14	5	14
0.533412	8.52687	5.27854	5.54246	5.54246	11.162	8.84031	2.57789	4.43397	2.84229	11.0504	6.15829	10.0772	27.9922	5.54246	15.8356	10.0772	15.8356	15.8356	22.1699	3.69497	5.54246	0.678669	2.30936	7.9178	2.99593	4.10553	2.57789	4.10553	1.42114	2.17352	3.57578	2.0915	1.00772	1.60651	1.56126	1.58356	10.0772	11.0849	18.4749	27.9922	6.15829	27.9922	13.8562	18.4749	5.54246	18.4749	7.9178	22.1699	7.9178
694	37	69	59	62	23	36	134	74	124	32	46	36	5	45	16	26	14	17	12	67	40	359	99	32	79	61	111	69	181	120	72	111	210	156	160	151	25	22	21	13	61	14	26	22	62	22	46	12	41
703	38	75	63	66	26	42	139	75	136	41	58	98	22	78	39	59	37	37	58	138	67	525	171	79	142	119	137	92	229	171	93	153	316	241	212	199	36	27	23	13	61	14	26	22	63	22	46	12	41
YGL037C
AAG	ACT	TTA	ATT	GTT	GTT	GAT	ATG	CAA	AAT	GAT	TTT	ATT	TCA	CCT	TTA	GGT	TCC	TTG	ACT	GTT	CCA	AAA	GGT	GAG	GAA	TTA	ATC	AAT	CCT	ATC	TCG	GAT	TTG	ATG	CAA	GAT	GCT	GAT	AGA	GAC	TGG	CAC	AGG	ATT	GTG	GTC	ACC	AGA	GAT
313	46	21	236	60	28	5	13	1	16	18	6	15	16	25	72	17	14	13	39	43	57	21	28	12	18	12	18	86	112	50	3	39	82	64	87	48	63	82	104	115	301	53	100	63	86	63	189	114	25
0.884487	6.01835	13.1831	1.17307	4.61407	9.8873	30.4895	21.2957	30.4895	17.3028	15.3802	30.4895	18.4563	17.3028	11.0738	3.84506	16.285	19.7746	21.2957	7.09857	6.43824	4.85692	13.1831	9.8873	23.0704	15.3802	23.0704	15.3802	3.21912	2.47182	5.53689	30.4895	7.09857	3.37615	4.32569	3.18212	5.76759	4.39435	3.37615	2.66196	2.40734	0.919749	5.22348	2.76844	4.39435	3.21912	4.39435	1.46479	2.42846	11.0738
485	61	24	381	96	41	9	17	20	18	29	17	15	20	34	102	19	21	20	45	69	75	40	37	12	17	19	15	98	123	39	10	44	67	65	78	37	63	86	77	90	277	45	103	63	80	65	148	96	22
487	63	24	386	97	41	9	18	26	23	34	29	18	31	40	109	22	32	37	68	94	122	51	80	34	49	32	68	170	216	134	156	92	168	118	159	83	173	173	161	297	498	93	166	113	146	102	297	154	41
YGL039W
ACT	ACT	GAA	AAA	ACC	GTT	GTT	TTT	GTT	TCT	GGT	GCT	ACT	GGT	TTC	ATT	GCT	CTA	CAC	GTA	GTG	GAC	GAT	TTA	TTA	AAA	ACT	GGT	TAC	AAG	GTC	ATC	GGT	TCG	GGT	AGG	TCC	CAA	GAA	AAG	AAT	GAT	GGA	TTG	CTG	AAA	AAA	TTT	AAG	AGC
29	3	4	13	1	5	3	6	5	6	3	1	8	7	12	2	9	9	4	3	8	0	16	16	14	8	13	9	5	8	11	14	14	16	22	38	22	21	10	21	8	5	30	18	24	13	13	1	4	6
1.94083	18.7614	14.071	4.32955	51.1674	11.2568	18.7614	9.38069	11.2568	9.38069	18.7614	51.1674	7.03552	8.0406	4.69035	28.1421	6.2538	6.2538	14.071	18.7614	7.03552	51.1674	3.51776	3.51776	4.0203	7.03552	4.32955	6.2538	11.2568	7.03552	5.11674	4.0203	4.0203	3.51776	2.55837	1.48116	2.55837	2.6802	5.62842	2.6802	7.03552	11.2568	1.87614	3.1269	2.34517	4.32955	4.32955	51.1674	14.071	9.38069
120	14	17	58	7	24	7	31	18	34	16	4	28	34	63	6	35	24	22	13	31	6	51	57	57	36	53	30	30	36	44	54	48	60	85	128	80	81	35	91	31	18	117	67	83	51	50	5	13	25
120	14	17	58	7	26	8	31	18	34	16	4	31	38	65	8	40	30	23	15	36	7	66	63	73	54	76	43	40	49	50	65	74	74	104	156	103	87	49	102	35	22	141	83	100	64	66	10	24	32
YGL040C
CAT	ACA	GCT	GAA	TTT	TTG	GAA	ACA	GAA	CCA	ACA	GAA	ATC	TCA	TCT	GTT	CTA	GCA	GGT	GGT	TAT	AAT	CAC	CCA	CTG	CTG	AGA	CAG	TGG	CAA	AGT	GAG	CGT	CAA	CTG	ACT	AAG	AAC	ATG	TTG	ATT	TTT	CCG	CTA	TTC	ATC	TCC	GAT	AAT	CCA
40	32	39	58	37	17	24	90	50	105	159	35	12	7	6	26	5	8	15	7	1	5	3	6	1	0	0	0	0	27	31	15	44	19	30	12	10	1	5	7	2	3	18	20	7	5	3	15	4	181
2.89809	3.62262	2.9724	1.99869	3.13307	6.81905	4.83016	1.28804	2.31847	1.10404	0.72908	3.31211	9.66031	16.5605	19.3206	4.45861	21.3095	14.4905	7.72825	16.5605	21.3095	21.3095	21.3095	19.3206	21.3095	21.3095	21.3095	21.3095	21.3095	4.29347	3.73948	7.72825	2.63463	6.10125	3.86413	9.66031	11.5924	21.3095	21.3095	16.5605	21.3095	21.3095	6.44021	5.79619	16.5605	21.3095	21.3095	7.72825	21.3095	0.640463
86	68	82	119	70	40	43	195	126	218	286	73	23	7	9	46	9	24	34	17	10	12	9	17	7	7	13	12	16	58	80	37	95	41	51	32	23	14	9	8	5	15	42	40	12	14	13	32	10	384
142	75	84	123	71	40	43	197	126	218	334	86	26	9	10	50	9	24	36	17	10	12	9	17	7	7	13	12	16	58	80	37	95	41	51	32	23	16	9	16	9	19	44	42	16	15	15	35	12	402
YGL043W
GAT	AGT	AAG	GAA	GTA	CTG	GTA	CAT	GTT	AAG	AAT	CTA	GAA	AAG	AAC	AAA	AGT	AAT	GAT	GCT	GCA	GTT	CTA	GAA	ATC	TTA	CAT	GTC	TTG	GAT	AAA	GAA	TTC	GTC	CCC	ACT	GAA	AAG	TTA	CTG	AGA	GAA	ACA	AAA	GTT	GGT	GTG	GAA	GTC	AAC
74	6	15	37	17	16	15	10	12	9	12	2	7	1	1	16	19	4	10	22	11	3	10	7	5	14	12	31	9	7	14	4	1	12	13	2	3	11	9	16	55	7	14	7	14	16	8	2	6	8
1.4894	18.3693	7.34771	2.9788	6.48328	6.88848	7.34771	11.0216	9.18464	12.2462	9.18464	36.4953	15.7451	36.4953	36.4953	6.88848	5.80083	27.5539	11.0216	5.00981	10.0196	36.4953	11.0216	15.7451	22.0431	7.87255	9.18464	3.55534	12.2462	15.7451	7.87255	27.5539	36.4953	9.18464	8.47813	36.4953	36.4953	10.0196	12.2462	6.88848	2.00392	15.7451	7.87255	15.7451	7.87255	6.88848	13.777	36.4953	18.3693	13.777
217	21	50	102	49	55	36	33	35	33	37	12	30	3	9	47	63	12	31	79	26	11	26	13	13	48	34	107	36	22	31	20	12	23	43	7	10	33	24	49	178	14	29	14	54	45	17	10	20	28
218	21	50	102	49	55	36	33	35	33	38	12	31	3	9	47	63	12	31	79	27	11	26	13	14	49	34	108	36	23	37	23	13	24	46	7	11	34	26	49	188	16	32	17	56	48	20	11	22	28
YGL048C
ACA	GCT	GCT	GTA	ACA	TCC	TCC	AAT	ATA	GTA	TTA	GAA	ACC	CAC	GAA	AGT	GGT	ATC	AAA	CCA	TAT	TTT	GAA	CAG	AAG	ATC	CAA	GAA	ACA	GAA	TTA	AAG	ATC	CGC	TCC	AAA	ACA	GAA	AAT	GTT	CGC	AGA	CTG	GAA	GCT	CAA	AGG	AAT	GCA	TTG
89	18	21	10	19	13	4	4	14	1	8	49	0	0	3	2	2	0	22	15	20	12	30	25	20	19	42	25	30	24	8	29	28	33	35	30	35	14	40	46	80	19	22	16	12	23	35	30	54	28
1.63572	8.08774	6.93235	14.5579	7.66207	11.1984	19.6729	19.6729	10.3985	19.6729	18.1974	2.97101	19.6729	19.6729	19.6729	19.6729	19.6729	19.6729	6.61724	9.70529	7.27897	12.1316	4.85264	5.82317	7.27897	7.66207	3.46617	5.82317	4.85264	6.0658	18.1974	5.01998	5.19926	4.41149	4.15941	4.85264	4.15941	10.3985	3.63948	3.16477	1.81974	7.66207	6.61724	9.09871	12.1316	6.32953	4.15941	4.85264	2.69591	5.19926
158	27	43	13	19	19	10	10	21	9	14	80	6	11	10	12	9	16	38	34	27	19	47	33	19	28	66	32	41	33	10	42	41	51	59	46	44	15	57	54	124	22	31	16	21	28	54	34	80	40
158	28	44	13	19	19	10	10	22	9	14	81	7	11	11	12	11	18	41	35	30	22	53	35	24	31	74	34	52	42	24	49	49	56	66	50	54	21	74	65	153	27	38	20	35	41	61	45	92	48
YGL055W
CCA	ACT	TCT	GGA	ACT	ACT	ATT	GAA	TTG	ATT	GAC	GAC	CAA	TTT	CCA	AAG	GAT	GAC	TCT	GCC	AGC	AGT	GGC	ATT	GTC	GAC	GAA	GTC	GAC	TTA	ACG	GAA	GCT	AAT	ATT	TTG	GCT	ACT	GGT	TTG	AAT	AAG	AAA	GCA	CCA	AGA	ATT	GTC	AAC	GGT
384	134	7	62	93	15	11	34	28	30	15	19	45	54	99	50	11	71	54	18	49	0	0	1	0	0	8	2	0	0	170	83	50	71	47	27	46	12	92	35	23	56	29	43	51	89	115	57	13	22
0.482152	1.38169	24.1076	2.98623	1.99082	12.3431	16.8315	5.44548	6.61237	6.17154	12.3431	9.74454	4.11436	3.42863	1.87017	3.70293	16.8315	2.60769	3.42863	10.2859	3.7785	24.1076	24.1076	24.1076	24.1076	24.1076	23.1433	24.1076	24.1076	24.1076	1.0891	2.23068	3.70293	2.60769	3.93928	6.85727	4.02492	15.4289	2.01246	5.28989	8.04984	3.30618	6.38436	4.30573	3.63032	2.0803	1.60997	3.24818	14.242	8.41574
644	233	14	109	151	21	20	60	42	45	13	36	73	79	174	80	15	137	97	25	68	14	13	9	7	11	11	11	18	13	251	141	99	111	59	39	66	16	139	55	29	98	34	82	75	117	189	87	21	28
647	233	14	111	153	24	20	61	44	46	13	36	78	80	176	84	15	137	98	25	72	17	16	11	8	12	13	12	22	18	267	146	101	122	67	42	81	19	151	60	38	115	52	106	84	144	209	101	25	39
YGL078C
ACA	AAG	GAA	GAA	ATC	GCA	GAC	AAG	AAG	AGA	AAG	GTT	GTA	GAT	GAG	GAG	GTA	ATT	GAA	AAA	AAG	AAG	AGT	AAG	AAA	CAC	AAA	AAG	GAT	AAG	AAA	GAC	AAG	AAG	GAA	AAG	AAG	GAT	AAA	AAG	CAT	AAA	AAG	CAT	AAG	AAG	GAG	AAG	AAG	GGT
117	20	25	24	40	17	16	27	13	36	44	8	5	8	36	27	19	8	15	12	6	18	8	10	3	7	16	12	11	27	16	23	17	10	19	44	7	7	22	12	5	46	29	4	115	16	21	21	17	11
0.806305	4.71689	3.77351	3.93074	2.35844	5.54928	5.89611	3.49399	7.25675	2.62049	2.14404	11.7922	18.8675	11.7922	2.62049	3.49399	4.96514	11.7922	6.28918	7.86148	15.723	5.24098	11.7922	9.43377	31.4459	13.4768	5.89611	7.86148	8.57616	3.49399	5.89611	4.10164	5.54928	9.43377	4.96514	2.14404	13.4768	13.4768	4.28808	7.86148	18.8675	2.05082	3.25303	23.5844	0.820328	5.89611	4.49227	4.49227	5.54928	8.57616
430	73	94	84	144	65	59	107	43	130	166	24	12	32	132	96	67	26	50	44	27	72	33	33	6	32	45	54	47	94	56	74	71	35	68	141	18	25	77	43	17	141	95	10	413	52	85	68	58	43
444	74	95	87	147	68	59	107	43	130	177	26	14	33	136	102	69	26	50	44	27	73	34	36	11	38	47	57	50	96	57	84	76	44	118	156	23	32	91	48	21	156	103	13	470	59	100	77	65	46
YGL097W
GTC	AAA	AGA	ACA	GTC	GCC	ACC	AAT	GGA	GAC	GCG	TCT	GGC	GCT	CAT	AGA	GCA	AAG	AAA	ATG	TCT	AAA	ACT	CAT	GCT	TCT	CAT	ATC	ATA	AAC	GCT	CAA	GAA	GAC	TAC	AAG	CAT	ATG	TAC	TTA	AGT	GTC	CAA	CCA	TTG	GAT	ATA	TTT	TGC	TGG
24	4	6	7	21	8	7	8	26	2	3	1	8	6	2	8	0	9	0	5	11	8	1	2	3	3	10	4	45	15	24	26	29	30	45	16	37	10	37	37	30	8	7	5	1	5	23	12	30	26
3.88663	23.3198	15.5465	13.3256	4.44186	11.6599	13.3256	11.6599	3.58766	38.5451	31.093	38.5451	11.6599	15.5465	38.5451	11.6599	38.5451	10.3643	38.5451	18.6558	8.47992	11.6599	38.5451	38.5451	31.093	31.093	9.32791	23.3198	2.07287	6.21861	3.88663	3.58766	3.21652	3.1093	2.07287	5.82994	2.52106	9.32791	2.52106	2.52106	3.1093	11.6599	13.3256	18.6558	38.5451	18.6558	4.05561	7.77326	3.1093	3.58766
53	13	13	22	45	18	9	24	50	6	2	5	20	12	2	20	6	13	7	11	24	16	9	3	2	7	24	6	104	23	52	35	62	60	88	25	70	14	73	62	53	16	14	8	5	13	44	29	74	57
53	13	13	22	45	18	9	24	51	6	2	6	20	12	3	20	6	13	11	16	28	22	15	7	19	11	36	11	135	37	60	41	68	63	108	29	81	21	95	82	63	19	16	8	5	13	51	30	80	62
YGL099W
CCA	CCA	AAA	GAA	GCT	CCC	AAG	AAA	TGG	AAG	GCG	CCA	AAA	GGG	CCA	AAA	CCT	ACC	CAC	CGT	AAA	AAT	AAA	AAT	AAG	CTT	GAA	TTA	GGC	AGA	GCT	ATT	AAA	TAT	GCA	CGT	CAA	AAA	GAA	AAT	GCC	ATC	GAG	TAT	TTA	CCT	GAT	GGT	GAA	ATG
33	21	16	4	11	10	21	40	26	30	0	1	2	2	0	0	5	16	0	3	2	6	1	3	36	8	30	30	39	78	24	10	10	23	21	20	4	32	6	3	39	10	3	6	6	4	46	16	3	2
2.09153	3.28669	4.31378	17.2551	6.27459	6.90205	3.28669	1.72551	2.65463	2.30068	37.5111	37.5111	34.5102	34.5102	37.5111	37.5111	13.8041	4.31378	37.5111	23.0068	34.5102	11.5034	37.5111	23.0068	1.91724	8.62756	2.30068	2.30068	1.76976	0.884878	2.87585	6.90205	6.90205	3.00089	3.28669	3.45103	17.2551	2.15689	11.5034	23.0068	1.76976	6.90205	23.0068	11.5034	11.5034	17.2551	1.50045	4.31378	23.0068	34.5102
142	79	51	13	41	37	86	166	83	128	10	9	10	9	6	13	24	60	7	9	3	21	8	4	126	28	118	107	152	263	85	32	37	82	66	63	10	96	21	14	143	42	9	26	17	20	177	61	8	9
142	79	51	13	41	37	86	167	85	130	10	10	10	13	9	13	28	67	10	37	13	27	12	14	151	33	133	121	163	303	97	35	42	94	79	77	18	120	25	15	158	45	9	27	22	28	195	74	9	10
YGL105W
TCC	GAT	CTC	GTT	ACC	AAG	TTC	GAA	TCG	CTT	ATT	ATT	TCA	AAG	TAT	CCA	GTT	TCT	TTC	ACT	AAA	GAA	CAA	TCT	GCT	CAA	GCT	GCC	CAA	TGG	GAA	TCG	GTT	CTA	AAA	TCT	GGT	CAA	ATC	CAA	CCA	CAC	TTA	GAT	CAA	TTG	AAT	TTG	GTG	TTA
159	103	71	22	56	26	20	53	111	41	51	44	75	12	38	67	24	70	36	14	37	37	144	81	35	63	48	32	167	257	341	54	27	109	105	27	62	18	23	72	151	84	92	11	152	46	99	173	153	73
3.55972	5.49511	7.97178	25.7271	10.1071	21.7691	28.2998	10.6792	5.09907	13.8048	11.098	12.8635	7.54662	47.1663	14.8946	8.4477	23.5832	8.08566	15.7221	40.4283	15.2972	15.2972	3.93053	6.98761	16.1713	8.98407	11.7916	17.6874	3.3892	2.20232	1.65981	10.4814	20.9628	5.19262	5.39044	20.9628	9.12897	31.4442	24.6085	7.86106	3.74832	6.73805	6.15213	51.4542	3.72366	12.3043	5.71713	3.27165	3.69932	7.75337
79	48	35	10	34	14	10	24	44	22	29	20	25	5	21	30	6	32	18	5	19	20	55	36	17	26	25	10	79	109	154	28	12	40	32	10	24	7	13	36	62	47	36	7	66	22	42	81	68	34
81	48	35	10	34	14	10	24	48	23	30	22	28	7	21	32	6	36	21	13	48	24	64	42	22	29	29	11	87	128	186	33	14	43	45	11	35	11	17	44	73	50	45	10	73	23	44	88	74	37
YGL120C
GGT	TCC	AAA	AGA	AGA	TTC	TCG	TCC	GAA	CAC	CCG	GAT	CCA	GTT	GAG	ACC	TCT	ATT	CCT	GAG	CAG	GCC	GCC	GAG	ATT	GCG	GAA	GAA	TTA	TCC	AAA	CAG	CAT	CCT	CTT	CCA	TCC	GAA	GAG	CCA	CTT	GTC	CAT	CAT	GAT	GCT	GGT	GAA	TTC	AAG
115	60	27	30	64	40	16	10	14	11	11	28	14	8	9	4	6	15	36	19	13	32	5	4	8	0	0	4	23	12	46	38	4	6	44	46	9	2	0	11	8	17	29	4	6	4	16	72	20	13
0.769914	1.47567	3.27926	2.95134	1.38344	2.2135	5.53376	8.85401	6.32429	8.0491	8.0491	3.16215	6.32429	11.0675	9.83779	22.135	14.7567	5.90267	2.45945	4.66	6.81078	2.76688	17.708	22.135	11.0675	35.9919	35.9919	22.135	3.84957	7.37834	1.92478	2.33	22.135	14.7567	2.01227	1.92478	9.83779	35.9919	35.9919	8.0491	11.0675	5.20824	3.05311	22.135	14.7567	22.135	5.53376	1.22972	4.42701	6.81078
289	147	64	91	163	94	38	32	33	29	30	83	40	21	25	11	12	46	78	53	29	92	14	8	15	6	7	13	61	28	127	85	4	14	118	127	30	4	3	35	17	51	58	10	12	9	41	189	59	34
292	148	65	92	163	94	38	32	33	31	31	85	43	21	26	11	12	46	79	54	30	96	14	8	16	11	7	13	62	28	129	91	5	14	121	134	31	6	6	38	18	56	67	11	16	12	43	194	62	35
YGL123W
TCT	GCT	CCA	GAA	GCT	CAA	CAA	CAA	AAG	AGA	GGT	GGT	TTC	GGT	GGC	CGT	AAC	AGA	GGC	CGT	CCA	AAC	AGA	AGA	GGA	CCA	AGA	AAC	ACT	GAA	GAA	AAG	GGA	TGG	GTT	CCA	GTT	ACC	AAA	CTA	GGT	AGA	TTA	GTC	AAG	GCT	GGT	AAG	ATT	ACC
2572	445	1932	2531	709	507	495	1139	1620	646	665	572	449	726	1594	30	3	2	1	3	1733	1502	1646	894	338	2230	1192	656	594	715	800	703	1038	568	834	1279	1572	553	452	1803	1094	2446	1521	1444	1166	449	732	33	613	444
1.29771	7.50046	1.72759	1.31873	4.70763	6.58325	6.74284	2.93038	2.06031	5.16673	5.01911	5.83515	7.43364	4.59739	2.09392	31.673	31.673	31.673	31.673	31.673	1.92597	2.22217	2.02777	3.73345	9.87487	1.49673	2.80009	5.08797	5.61903	4.66812	4.17213	4.7478	3.21552	5.87624	4.00204	2.60962	2.12322	6.03563	7.38431	1.8512	3.05092	1.36456	2.19441	2.31143	2.86253	7.43364	4.55971	31.673	5.44487	7.51736
234	37	160	227	66	52	40	105	150	59	55	51	37	59	130	6	7	8	10	14	153	129	129	71	24	175	114	47	56	50	60	40	78	55	62	103	139	35	42	134	93	205	125	124	88	29	55	7	53	42
237	37	166	230	67	52	40	105	150	61	59	56	40	65	148	12	18	11	11	18	174	141	140	79	32	201	133	56	61	65	84	74	111	85	80	118	157	41	45	148	100	237	150	149	111	32	63	7	59	45
YGL137W
AAG	TTG	GAT	ATA	AAG	AAA	ACT	TTT	AGT	AAT	AGA	TCC	GAT	CGA	GTT	AAA	GGT	ATC	GAT	TTC	CAT	CCT	ACT	GAG	CCA	TGG	GTT	TTG	ACT	ACC	TTG	TAC	TCT	GGT	CGT	GTT	GAG	CTT	TGG	AAT	TAC	GAA	ACA	CAA	GTT	GAA	GTT	AGA	TCC	ATC
426	27	13	34	9	17	8	11	4	15	176	14	42	62	8	13	10	6	16	8	23	24	28	25	22	46	19	13	14	27	20	8	13	15	2	12	8	7	39	42	118	38	204	167	67	103	32	35	56	66
0.400464	6.31843	13.1229	5.01758	18.9553	10.0352	20.0232	15.5089	20.0232	11.3732	0.969305	12.1855	4.06185	2.75158	20.0232	13.1229	17.0598	20.0232	10.6624	20.0232	7.41729	7.10824	6.09277	6.82391	7.75444	3.70865	8.97883	13.1229	12.1855	6.31843	8.52989	20.0232	13.1229	11.3732	20.0232	14.2165	20.0232	20.0232	4.3743	4.06185	1.44574	4.48941	0.836263	1.02154	2.54623	1.65629	5.33118	4.87422	3.04639	2.58481
462	43	15	36	9	18	9	13	11	12	181	20	46	71	10	13	10	7	26	8	20	27	25	30	29	52	22	14	12	23	22	8	10	17	10	15	8	7	35	35	135	38	179	169	54	98	35	33	51	47
480	43	15	37	9	18	9	13	11	12	196	21	52	72	10	13	10	8	26	9	23	29	27	31	30	55	23	15	14	27	33	10	37	37	25	43	16	19	54	50	151	46	213	199	74	137	45	49	62	68
YGL148W
TCA	ACG	TTT	GGG	AAA	CTG	TTC	CGC	GTC	ACC	ACA	TAT	GGT	GAA	TCG	CAT	TGT	AAG	TCT	GTC	GGT	TGC	ATT	GTC	GAC	GGT	GTT	CCT	CCA	GGA	ATG	TCA	TTA	ACC	GAA	GCT	GAC	ATT	CAG	CCA	CAA	TTG	ACC	AGA	AGA	AGA	CCG	GGT	CAA	TCT
265	287	51	81	22	13	13	24	34	7	1	0	0	1	107	51	73	58	35	45	73	56	10	29	19	80	69	140	201	1906	28	69	47	58	17	54	7	28	62	14	7	78	43	38	32	174	34	90	112	24
1.17842	1.08809	4.48909	3.85534	6.00587	6.00587	6.00587	6.00587	6.00587	6.00587	6.00587	6.00587	6.00587	6.00587	2.91852	4.48909	3.13621	3.9473	6.00587	5.08764	4.27784	5.57647	8.19208	8.19208	8.19208	3.90353	4.52583	2.23059	1.55364	0.147457	8.19208	4.52583	6.6443	5.38417	8.19208	5.783	8.19208	8.19208	5.03681	8.19208	8.19208	4.00362	7.26237	8.19208	8.19208	1.79472	8.19208	3.4698	2.78823	8.19208
163	199	39	58	23	39	34	28	28	29	26	37	36	34	73	36	63	26	19	26	27	17	22	15	24	48	39	89	102	789	14	22	20	25	16	22	23	17	37	20	27	58	28	35	25	111	24	67	70	19
166	201	40	59	24	39	35	33	36	268	41	48	43	39	81	45	78	52	45	718	52	44	28	26	33	61	59	106	131	1495	18	49	32	38	21	27	30	27	49	23	28	62	31	35	25	118	25	71	76	26
YGL157W
ACT	ACT	GAT	ACC	ACT	GTT	TTC	GTT	TCT	GGC	GCA	ACC	GGT	TTC	ATT	GCT	CTA	CAC	ATT	ATG	AAC	GAT	CTG	TTG	AAA	GCT	GGC	TAT	ACA	GTC	ATC	GGC	TCA	GGT	AGA	TCT	CAA	GAA	AAA	AAT	GAT	GGC	TTG	CTC	AAA	AAA	TTT	AAT	AAC	AAT
14	5	1	8	5	20	10	6	4	14	18	8	11	3	2	7	12	3	10	5	6	30	8	59	15	27	11	19	67	33	19	19	6	7	7	6	4	4	15	15	17	44	22	50	48	19	5	1	3	5
4.29898	12.0371	44.9147	7.52321	12.0371	3.00928	6.01857	10.0309	15.0464	4.29898	3.34365	7.52321	5.47143	20.0619	30.0928	8.59796	5.01547	20.0619	6.01857	12.0371	10.0309	2.00619	7.52321	1.0201	4.01238	2.2291	5.47143	3.16767	0.898294	1.82381	3.16767	3.16767	10.0309	8.59796	8.59796	10.0309	15.0464	15.0464	4.01238	4.01238	3.54033	1.36786	2.73571	1.20371	1.25387	3.16767	12.0371	44.9147	20.0619	12.0371
65	19	7	32	7	84	41	20	18	68	76	28	34	12	5	14	31	9	28	19	19	112	30	197	53	98	43	61	202	96	47	47	20	10	24	17	17	12	54	70	63	160	86	175	176	62	10	4	8	22
65	20	8	35	9	90	43	21	26	81	85	45	44	49	14	33	55	23	105	62	42	164	42	251	71	113	49	84	283	141	76	83	39	45	52	30	23	13	57	83	68	185	99	232	209	80	13	7	12	27
YGL173C
GGT	ATT	CCA	AAA	TTT	TTC	AGG	TAC	ATC	TCA	GAA	AGA	TGG	CCC	ATG	ATT	TTA	CAG	CTT	ATT	GAG	GGA	ACA	CAG	ATT	CCT	GAG	TTT	GAT	AAC	TTA	TAC	CTG	GAT	ATG	AAT	TCG	ATT	TTA	CAT	AAT	TGT	ACG	CAT	GGT	AAC	GAC	GAT	GAT	GTA
288	55	86	34	16	7	56	96	42	26	1	16	122	96	58	102	17	52	23	27	51	53	39	10	4	15	2	11	35	6	9	19	7	14	4	11	22	13	5	24	40	45	76	66	56	36	55	13	51	171
0.394775	2.06719	1.32204	3.34398	7.10596	16.2422	2.03027	1.18433	2.70703	4.3729	19.7388	7.10596	0.931929	1.18433	1.96026	1.11466	6.68796	2.18645	4.94327	4.21094	2.22932	2.14519	2.91526	11.3695	19.7388	7.57969	19.7388	10.3359	3.24844	18.9492	12.6328	5.98396	16.2422	8.12109	19.7388	10.3359	5.16797	8.74579	19.7388	4.7373	2.84238	2.52656	1.49599	1.72266	2.03027	3.1582	2.06719	8.74579	2.22932	0.664885
283	63	86	22	10	6	54	96	33	23	2	18	99	95	55	89	13	48	14	31	56	51	37	15	5	7	8	11	44	6	6	11	9	12	3	10	16	7	7	22	40	44	56	51	52	30	56	15	40	131
284	64	87	24	13	7	55	98	34	23	2	19	103	98	58	89	13	52	14	31	57	52	38	15	5	7	8	11	44	6	6	11	10	13	5	10	16	8	10	32	52	55	84	70	58	33	58	17	44	147
YGL195W
ACA	GCT	ATC	TTA	AAC	TGG	GAA	GAT	ATA	TCC	CCT	GTT	TTA	GAG	AAA	GGC	ACC	CGC	GAA	TCA	CAC	GTG	TCT	AAA	AGA	GTT	CCC	TTT	TTG	CAA	GAT	ATA	TCA	CAA	TTA	GTT	CGT	CAA	GAA	ACA	TTG	GAA	AAA	CCT	CAA	TTA	TCT	GAA	ATT	GCT
145	37	39	32	15	65	2	6	3	18	12	24	35	19	17	58	8	30	30	13	25	21	14	2	7	39	37	31	32	31	16	64	32	28	56	34	12	14	63	31	9	13	29	17	6	5	3	7	4	28
0.734971	2.88029	2.73258	3.33034	7.10472	1.63955	28.0449	17.7618	28.0449	5.9206	8.8809	4.44045	3.04488	5.60899	6.26887	1.83743	13.3213	3.55236	3.55236	8.19775	4.26283	5.0748	7.6122	28.0449	15.2244	2.73258	2.88029	3.43777	3.33034	3.43777	6.66067	1.66517	3.33034	3.8061	1.90305	3.13443	8.8809	7.6122	1.6916	3.43777	11.8412	8.19775	3.67485	6.26887	17.7618	21.3142	28.0449	15.2244	26.6427	3.8061
88	30	21	14	15	40	3	5	3	13	8	15	11	10	9	40	5	15	22	5	12	9	7	2	6	30	16	17	21	19	9	36	23	14	29	19	5	7	33	21	7	9	19	12	2	2	3	6	0	19
88	30	21	14	15	40	4	5	3	13	8	16	11	10	9	40	6	15	24	5	12	10	8	2	9	32	18	18	22	20	9	39	23	14	31	22	5	8	35	21	7	9	21	12	2	2	3	6	0	19
YGL200C
GCC	TCA	TTT	GCT	ACT	AAG	TTT	GTC	ATT	GCT	TGC	TTC	CTG	TTC	TTC	TCG	GCG	TCC	GCC	CAT	AAT	GTC	CTT	CTT	CCA	GCT	TAT	GGC	CGT	AGA	TGC	TTC	TTC	GAA	GAC	TTG	AGT	AAG	GGT	GAC	GAG	CTC	TCC	ATT	TCG	TTC	CAG	TTC	GGT	GAT
372	50	35	52	47	68	9	47	28	10	69	14	82	67	29	13	3	20	13	19	4	12	9	60	153	70	77	60	88	64	191	95	23	60	53	118	125	121	80	20	33	43	32	17	132	68	94	93	35	22
0.868862	6.46433	9.23476	6.2157	6.87695	4.75319	35.5183	6.87695	11.5434	32.3217	4.6843	23.0869	3.94166	4.82413	11.1454	24.8628	35.5183	16.1608	24.8628	17.0114	35.5183	26.9347	35.5183	5.38694	2.11253	4.61738	4.19762	5.38694	3.67292	5.05026	1.69223	3.40228	14.0529	5.38694	6.09843	2.73912	2.58573	2.67121	4.04021	16.1608	9.79444	7.51666	10.1005	19.0127	2.44861	4.75319	3.43847	3.47545	9.23476	14.6917
550	71	44	85	65	117	13	67	46	16	110	25	117	102	22	8	14	30	16	29	14	15	11	94	194	98	103	77	130	87	240	115	42	67	62	134	157	167	93	27	34	64	34	34	186	103	129	128	63	23
554	73	45	85	67	117	13	68	46	18	118	26	122	108	29	13	20	38	33	39	46	36	14	118	231	129	130	94	156	104	272	142	47	85	80	175	196	194	113	32	42	72	41	42	197	112	140	143	68	24
YGL202W
ACT	TTA	CCT	GAA	TCA	AAA	GAC	TTT	TCT	TAC	TTG	TTT	TCG	GAT	GAA	ACC	AAT	GCT	CGT	AAA	CCA	TCC	CCA	TTG	AAA	ACC	TGC	ATC	CAT	CTT	TTC	CAA	GAT	CCT	AAC	ATT	ATC	TTT	TTG	GGT	GGT	GGC	CTG	CCA	TTA	AAA	GAT	TAT	TTC	CCA
192	37	51	85	70	14	58	38	8	158	92	91	34	15	32	34	78	56	40	12	52	42	10	8	4	5	16	37	185	56	10	29	17	69	15	56	52	19	45	40	36	123	82	41	17	22	23	35	21	44
1.42947	7.41778	5.38152	3.22892	3.92082	19.6041	4.73203	7.22257	34.3072	1.73707	2.98324	3.01602	8.07229	18.2972	8.5768	8.07229	3.51869	4.90103	6.86144	22.8715	5.27803	6.53471	27.4458	34.3072	37.7002	37.7002	17.1536	7.41778	1.48355	4.90103	27.4458	9.46406	16.1446	3.97765	18.2972	4.90103	5.27803	14.4451	6.09906	6.86144	7.62383	2.23136	3.34705	6.69409	16.1446	12.4754	11.9329	7.84165	13.0694	6.23768
254	56	58	118	92	22	76	61	7	216	119	115	43	22	44	42	100	83	50	15	77	60	14	6	11	8	18	59	221	75	15	42	30	78	14	74	79	30	70	45	58	162	111	48	17	21	32	47	25	66
268	58	58	121	94	22	80	63	9	217	123	127	43	23	45	46	103	89	54	17	79	61	15	6	11	12	18	60	232	81	16	48	33	82	14	80	81	30	73	49	60	171	115	51	19	24	39	51	33	67
YGL206C
AGT	GAC	CTA	CCC	ATT	GAA	TTT	ACC	GAA	TTG	GTC	GAT	CTG	ATG	TCC	TTA	GGA	ATT	TCC	CCT	CAA	TTC	CTT	GAC	TTC	AGA	TCA	ACT	ACT	TTC	GAG	AGT	GAC	CAC	TTC	GTC	ACT	GTT	AGA	GAA	ACA	AAG	GAC	GGT	ACA	AAC	TCT	GTT	GCA	ATC
114	15	7	9	15	25	14	8	18	27	14	27	112	35	11	13	23	43	9	8	99	35	15	10	19	48	110	39	50	77	37	33	11	13	1	20	0	19	48	32	119	53	66	20	19	4	15	5	24	16
1.83907	13.9769	25.5054	23.2949	13.9769	8.38617	14.9753	25.5054	11.6475	7.76497	14.9753	7.76497	1.87191	5.99012	19.0595	16.1272	9.1154	4.87568	23.2949	25.5054	2.11772	5.99012	13.9769	20.9654	11.0344	4.3678	1.90595	5.37575	4.19308	2.72278	5.66633	6.35316	19.0595	16.1272	25.5054	10.4827	25.5054	11.0344	4.3678	6.55169	1.7618	3.95574	3.17658	10.4827	11.0344	25.5054	13.9769	25.5054	8.73559	13.1034
58	9	6	5	8	12	7	3	6	16	6	17	50	13	7	10	9	14	4	5	47	18	10	6	9	26	63	23	22	25	27	19	5	5	0	12	7	10	24	22	57	26	24	13	9	1	5	0	21	8
58	10	6	5	8	13	8	4	7	17	6	18	51	13	7	11	13	18	5	9	49	20	11	7	9	26	68	25	24	31	30	23	7	5	0	13	7	10	28	22	61	30	31	13	12	9	7	2	25	9
YGL207W
GAA	GAG	CTG	AAT	ATT	GAT	TTT	GAC	GTA	TTT	AAG	AAA	AGG	ATT	GAA	TTG	TTG	TAT	TCC	AAG	TAC	AAT	GAG	TTT	GAA	GGT	TCT	CCA	AAT	TCG	CTG	CTG	TTT	GTT	TTA	GGT	TCG	TCC	AAC	GCT	GAA	AAC	CCG	TAC	CAG	AAG	ACG	ACC	ATA	TTG
36	35	11	16	55	18	23	20	41	16	29	27	27	11	16	14	4	18	26	4	6	38	88	14	25	14	8	20	26	29	16	43	18	14	3	4	9	32	22	9	16	15	74	3	12	11	14	6	12	2
3.06797	3.15563	10.0406	6.90294	2.00813	6.13594	4.80204	5.52235	2.69383	6.90294	3.80852	4.09063	4.09063	10.0406	6.90294	7.88907	19.4449	6.13594	4.24796	19.4449	18.4078	2.9065	1.25508	7.88907	4.41788	7.88907	13.8059	5.52235	4.24796	3.80852	6.90294	2.56853	6.13594	7.88907	19.4449	19.4449	12.2719	3.45147	5.02032	12.2719	6.90294	7.36313	1.49253	19.4449	9.20392	10.0406	7.88907	18.4078	9.20392	19.4449
63	61	21	25	76	21	33	34	73	30	47	42	32	14	24	24	10	20	44	10	7	67	129	23	32	18	18	32	41	46	21	56	26	19	9	4	16	54	30	10	20	29	123	9	15	11	25	10	15	12
63	63	22	27	76	21	33	34	73	30	51	48	39	17	24	25	10	21	44	15	9	73	142	25	32	19	18	33	42	51	22	64	34	20	9	4	16	57	31	10	22	31	135	10	16	13	25	10	19	13
YGL221C
AGC	AGA	GCT	ATT	ACT	AGA	GCA	CAA	TTG	GAC	AAA	CTT	GTG	CGT	AGC	ATT	ACC	AAG	TTC	TAC	CCT	CAA	AAG	TAC	GCA	GAC	AAG	AGC	TGG	GAC	AAT	ACG	GGT	CTT	CTC	ATC	GAT	TGT	TCC	ACT	GCA	CAA	GTC	ACC	ACT	GCC	GAT	GCA	AAC	GCT
40	51	22	12	28	22	37	10	7	7	14	3	19	15	14	0	3	2	33	4	15	19	56	40	25	28	25	40	75	47	48	65	15	64	25	10	12	21	15	2	12	10	3	4	11	10	24	23	13	20
2.36356	1.85377	4.29737	7.87852	3.37651	4.29737	2.5552	9.45422	13.506	13.506	6.75302	27.4832	4.97591	6.30282	6.75302	27.4832	27.4832	27.4832	2.86492	23.6356	6.30282	4.97591	1.68825	2.36356	3.78169	3.37651	3.78169	2.36356	1.26056	2.01154	1.96963	1.4545	6.30282	1.47722	3.78169	9.45422	7.87852	4.50201	6.30282	27.4832	7.87852	9.45422	27.4832	23.6356	8.59475	9.45422	3.93926	4.11053	7.27248	4.72711
137	149	71	37	92	62	108	33	22	25	38	10	51	41	48	16	12	11	60	9	27	47	131	102	73	64	68	114	182	132	131	134	26	145	68	19	31	50	37	12	42	27	10	14	28	29	81	65	44	62
138	152	71	38	93	62	108	34	27	27	46	19	54	67	52	23	17	23	123	30	88	98	165	173	81	78	75	128	224	164	184	189	43	217	91	26	36	55	38	13	47	32	50	23	29	30	82	65	44	62
YGL225W
TCT	GAA	TTG	AAA	ACA	GGT	CAT	GCA	GGC	CAT	AAC	CCT	TGG	GCT	TCA	GTT	GCC	AAT	TCC	GGT	CCG	ATC	TCT	ATT	TTA	TCC	TAC	TGT	GGT	TCC	TCT	ATT	TTA	ATG	ACG	GTG	ACT	AAC	AAG	TTC	GTC	GTC	AAT	TTG	AAG	GAT	TTC	AAC	ATG	AAC
171	41	19	68	131	52	13	108	22	11	5	196	45	8	23	32	43	82	28	25	37	15	4	19	46	21	16	16	7	10	15	37	44	27	76	203	56	39	23	15	35	17	43	46	14	24	17	15	12	13
0.925862	3.86152	8.33276	2.32827	1.20857	3.04466	12.1786	1.46595	7.19647	14.3929	25.8697	0.807768	3.51828	19.7903	6.88358	4.94758	3.68192	1.93076	5.65437	6.3329	4.27898	10.5548	25.8697	8.33276	3.44179	7.53916	9.89515	9.89515	22.6175	15.8322	10.5548	4.27898	3.59824	5.86379	2.08319	0.779913	2.82719	4.05955	6.88358	10.5548	4.5235	9.31308	3.68192	3.44179	11.3087	6.59677	9.31308	10.5548	13.1935	12.1786
244	58	21	90	193	73	18	177	38	9	6	274	46	7	39	52	75	113	38	32	56	20	12	35	60	27	18	28	10	12	20	59	58	51	110	272	70	72	39	21	49	23	48	61	20	38	21	28	10	13
266	71	23	96	199	75	19	182	38	9	7	304	54	8	42	57	80	118	40	33	57	21	13	36	65	35	19	31	11	14	22	63	62	54	110	282	75	75	40	21	52	23	55	65	21	39	23	29	11	15
YGL228W
GGA	AAG	CTG	ATA	AAG	TTA	ATC	ACA	ACT	CTG	ACG	GTG	TTG	GTA	TCG	TTG	CTT	CAG	TAC	TGT	TGC	GAA	TTC	AAT	AGT	GGG	AGC	ATA	TCG	TGT	GAA	CGC	ACG	CAA	ACG	CTT	TGC	CAT	TAT	ACC	AAT	CCA	AGA	GTC	TGG	AAC	ACC	TAC	TTT	TCA
22	8	18	11	11	3	8	2	11	18	16	10	6	2	50	24	4	35	3	3	4	0	10	13	21	66	19	54	47	24	13	18	5	7	12	8	20	14	19	15	7	22	12	4	10	7	17	19	3	15
3.02225	8.31118	3.69386	6.04449	6.04449	22.1631	8.31118	30.7821	6.04449	3.69386	4.15559	6.64894	11.0816	30.7821	1.32979	2.77039	16.6224	1.8997	22.1631	22.1631	16.6224	30.7821	6.64894	5.11457	3.16616	1.00741	3.49944	1.23128	1.41467	2.77039	5.11457	3.69386	13.2979	9.49849	5.54078	8.31118	3.32447	4.74924	3.49944	4.43263	9.49849	3.02225	5.54078	16.6224	6.64894	9.49849	3.91114	3.49944	22.1631	4.43263
115	34	76	52	57	11	37	8	47	104	68	34	34	8	208	95	16	140	9	11	16	13	41	62	77	260	70	222	190	97	46	84	23	31	49	37	70	59	104	50	35	92	64	14	51	44	70	91	12	80
117	34	83	55	70	17	39	23	49	108	69	38	39	12	252	138	24	187	35	28	26	24	47	78	94	321	89	262	229	113	55	97	28	34	64	42	91	68	108	59	35	95	65	15	51	45	72	95	13	81
YGL232W
GGT	GAA	AAA	CGT	AAC	CGT	AAT	GGT	AAG	GAT	GCA	AAT	TCC	CAA	AAC	AGG	AAG	AAA	TTT	AAA	GTA	TCT	TCC	GGA	TTC	TTA	GAC	CCT	GGT	ACG	TCT	GGA	ATA	TAT	GCC	ACA	TGT	TCT	AGA	AGA	CAT	GAA	CGT	CAA	GCA	GCC	CAA	GAG	TTG	CAG
29	9	6	1	11	19	13	14	23	0	10	5	5	20	9	1	8	11	4	13	6	4	4	5	8	3	12	43	88	27	11	2	17	2	11	12	15	8	10	3	28	36	23	44	67	30	4	19	10	3
1.98948	6.41054	9.6158	32.7812	5.24498	3.03657	4.43806	4.12106	2.50847	32.7812	5.76948	11.539	11.539	2.88474	6.41054	32.7812	7.21185	5.24498	14.4237	4.43806	9.6158	14.4237	14.4237	11.539	7.21185	19.2316	4.8079	1.34174	0.655623	2.13685	5.24498	28.8474	3.39381	28.8474	5.24498	4.8079	3.84632	7.21185	5.76948	19.2316	2.06053	1.60263	2.50847	1.31125	0.861117	1.92316	14.4237	3.03657	5.76948	19.2316
126	37	27	9	56	72	55	77	106	10	51	25	27	87	39	9	31	44	16	55	23	18	18	18	31	11	45	206	347	123	57	7	55	4	36	43	58	31	32	12	116	163	83	173	278	120	22	68	43	11
126	39	27	12	57	73	55	78	111	11	52	25	30	91	42	10	37	62	54	81	29	21	23	23	44	23	62	223	401	151	71	17	71	20	96	75	74	43	45	12	140	191	89	199	331	145	25	78	49	11
YGL234W
CTC	AAC	ATT	CTC	GTT	TTA	GGA	AAC	GGT	GCA	AGA	GAA	CAC	GTT	CTT	GTC	ACC	AAG	CTG	GCT	CAG	TCA	CCC	ACC	GTG	GGT	AAG	ATC	TAT	GTC	GCT	CCA	GGT	AAT	GGA	GGG	ACC	GCA	ACC	ATG	GAT	CCT	TCG	CGT	GTG	ATA	AAC	TGG	GAT	ATT
11	6	52	65	48	81	84	70	56	179	81	50	41	0	51	110	51	124	172	45	27	45	41	109	23	15	1	1	35	20	20	20	0	0	0	0	135	80	63	18	12	70	73	22	29	16	28	41	37	23
24.0187	40.8987	5.08087	4.0647	5.50428	3.26179	3.1453	3.77436	4.71795	1.47601	3.26179	5.28411	6.44403	40.8987	5.1805	2.40187	5.1805	2.13069	1.53608	5.87123	9.78538	5.87123	6.44403	2.4239	11.4872	17.6137	40.8987	40.8987	7.54872	13.2103	13.2103	13.2103	40.8987	40.8987	40.8987	40.8987	1.95708	3.30257	4.19374	14.6781	22.0171	3.77436	3.61925	12.0093	9.11053	16.5128	9.4359	6.44403	7.14068	11.4872
10	10	46	52	35	67	80	50	45	129	73	44	41	5	40	94	45	99	115	47	25	34	34	89	19	10	5	6	27	17	17	21	8	7	6	9	103	80	49	19	12	53	61	15	31	14	22	35	30	27
11	10	47	57	37	76	86	60	58	133	75	46	42	8	44	104	48	106	134	52	26	36	35	93	20	11	6	7	27	17	17	23	9	7	6	10	104	81	49	19	12	54	64	15	32	17	24	37	33	29
YGL244W
TCT	GAT	TTA	GAT	GAG	GAT	TTA	TTA	GCC	TTG	GCT	GGT	GCC	GAT	GAA	TCC	GAA	GAA	GAA	GAT	CAA	GTT	TTG	ACA	ACT	ACA	TCT	GCC	AAA	AGG	GCA	AAA	AAC	AAC	GAC	CAA	TCT	CTT	TCC	AAG	AAA	AGG	AGA	ATT	GAA	GTC	GGC	AGT	GTA	GAG
9	10	20	7	16	6	21	20	8	0	2	2	2	7	6	13	19	36	46	8	49	15	25	12	7	33	7	2	4	0	8	0	0	5	6	1	6	23	31	19	8	25	22	5	7	2	6	5	7	9
8.57	7.713	3.8565	11.0186	4.82063	12.855	3.67286	3.8565	9.64125	36.0421	36.0421	36.0421	36.0421	11.0186	12.855	5.93308	4.05948	2.1425	1.67674	9.64125	1.57408	5.142	3.0852	6.4275	11.0186	2.33727	11.0186	36.0421	19.2825	36.0421	9.64125	36.0421	36.0421	15.426	12.855	36.0421	12.855	3.35348	2.48807	4.05948	9.64125	3.0852	3.50591	15.426	11.0186	36.0421	12.855	15.426	11.0186	8.57
41	44	89	36	78	25	88	85	36	7	14	7	6	20	24	40	93	144	171	31	206	56	87	43	20	110	29	14	8	8	31	9	5	18	23	11	21	120	133	74	32	116	93	20	36	4	22	18	22	33
46	46	96	40	85	37	110	112	67	12	67	24	44	51	32	100	110	169	219	45	263	76	126	63	33	165	47	17	22	24	38	20	19	25	32	17	31	143	169	129	47	135	122	26	61	18	40	41	79	167
YGL245W
CCA	TCT	ACC	TTG	ACT	ATT	AAT	GGA	AAA	GCC	CCA	ATT	GTG	GCT	TAT	GCT	GAA	CTA	ATT	GCT	GCT	CGT	ATT	GTG	AAT	GCG	TTA	GCT	CCT	AAC	TCC	ATA	GCT	ATT	AAG	TTG	GTG	GAC	GAT	AAG	AAA	GCA	CCT	GCT	GCC	AAG	CTC	GAT	GAT	GCT
507	17	3	75	63	129	17	71	32	22	0	2	12	0	0	40	73	69	26	58	50	57	52	131	35	19	16	54	175	216	47	62	58	36	28	90	411	143	73	73	143	140	138	45	102	153	54	130	129	149
1.04018	29.6274	29.6274	7.03158	8.37093	4.08813	29.6274	7.42773	16.4803	23.9713	29.6274	29.6274	29.6274	29.6274	29.6274	13.1842	7.22423	7.64302	20.2834	9.09256	10.5474	9.25208	10.1417	4.02571	15.0677	27.7562	29.6274	9.76609	3.01354	2.44152	11.2206	8.50595	9.09256	14.6491	18.8346	5.85965	1.28313	3.68789	7.22423	7.22423	3.68789	3.76692	3.82151	11.7193	5.17028	3.44685	9.76609	4.05668	4.08813	3.53939
268	8	15	41	34	56	6	39	14	10	9	10	10	10	12	21	31	35	14	36	20	25	26	56	13	9	5	20	91	96	22	24	36	17	12	36	172	63	33	25	57	62	49	22	42	75	20	43	47	53
268	8	15	41	34	56	6	39	14	10	9	10	10	10	13	21	33	40	19	39	23	25	30	59	14	10	20	31	107	106	27	30	44	18	18	53	200	79	41	44	85	87	61	34	53	92	39	75	77	96
YGL253W
GTT	CAT	TTA	GGT	CCA	AAA	AAA	CCA	CAA	GCC	AGA	AAG	GGT	TCC	ATG	GCC	GAT	GTG	CCA	AAG	GAA	TTG	ATG	CAA	CAA	ATT	GAG	AAT	TTT	GAA	AAA	ATT	TTC	ACT	GTT	CCA	ACT	GAA	ACT	TTA	CAA	GCC	GTT	ACC	AAG	CAC	TTC	ATT	TCC	GAA
1072	38	235	410	216	400	285	1342	71	674	371	639	330	249	118	35	14	0	1	0	138	244	201	155	149	84	216	56	52	83	66	62	180	27	292	451	412	687	295	366	571	409	189	168	237	503	117	324	292	216
1.0475	28.1575	4.77839	2.73883	5.19871	2.8073	3.94008	0.836752	15.8158	1.66606	3.02674	1.75731	3.40279	4.50973	9.51629	28.1575	28.1575	28.1575	28.1575	28.1575	8.13711	4.60214	5.58668	7.24466	7.53639	13.3681	5.19871	20.0522	21.5947	13.5292	17.014	18.1116	6.23845	28.1575	3.84562	2.48985	2.72554	1.63453	3.80652	3.06809	1.96659	2.74553	5.94139	6.68406	4.73807	2.23245	9.59762	3.46581	3.84562	5.19871
161	5	41	55	32	51	48	208	7	107	62	91	51	39	14	2	6	4	4	5	18	29	34	23	25	10	31	9	4	13	7	5	26	7	49	59	58	95	35	50	92	48	23	19	28	74	11	50	42	26
168	8	47	58	32	51	48	208	7	107	63	98	57	43	16	2	6	4	4	5	18	29	34	23	26	10	33	12	5	15	11	10	28	8	56	61	62	105	37	50	98	56	27	21	40	84	13	60	51	37
YGR001C
TCC	GAC	TCC	GAC	TCC	GAC	TCC	GAT	TAT	GAA	TTG	ACA	CTT	TCT	GCT	AAT	GCC	CTC	GCT	GCC	CTT	GAA	GAA	TTC	AAA	AGA	GAG	GAA	CAA	CAA	CAT	CAA	GAA	GCC	TTT	CAA	AAG	CTT	TAC	GAC	GAA	ACG	GAT	GAA	GAC	TTC	CAA	AAG	AAA	AAA
7	3	5	3	3	11	5	10	11	4	17	32	17	5	3	5	1	2	29	7	5	9	13	9	16	62	52	21	37	27	43	42	22	30	8	6	74	30	35	41	41	45	37	44	47	29	20	33	9	91
10.9047	16.9628	15.2665	16.9628	16.9628	6.93934	15.2665	7.63327	6.93934	16.9628	4.49016	2.3854	4.49016	15.2665	16.9628	15.2665	16.9628	16.9628	2.63216	10.9047	15.2665	8.48141	5.87175	8.48141	4.77079	1.23117	1.46794	3.63489	2.06305	2.82714	1.77518	1.81745	3.46967	2.54442	9.54159	12.7221	1.03152	2.54442	2.18093	1.86177	1.86177	1.69628	2.06305	1.73483	1.6241	2.63216	3.81664	2.31311	8.48141	0.838821
25	16	18	25	24	41	12	37	45	18	58	97	69	17	12	13	13	11	82	32	7	25	30	25	30	166	127	46	91	57	85	85	45	63	22	8	157	48	62	92	86	107	83	96	114	63	43	65	12	196
28	24	24	31	29	54	25	51	73	34	81	140	86	40	33	61	88	41	171	97	70	115	98	87	76	278	290	107	185	176	221	216	131	186	66	54	364	131	148	276	234	214	201	232	199	138	97	149	64	450
YGR026W
GCG	AAG	ACT	ATC	AAA	GTT	ATC	AGG	AAG	AAG	GAC	CCC	AAA	AAG	AAG	AAC	CTA	TCC	GAT	CCT	TTA	GCA	AAA	CAA	AAA	CTA	GTT	TGG	AAA	ATC	GGA	CAC	GTT	TTA	ACT	TTA	GTT	TTT	GGT	TTA	TTA	TTT	TCT	ATC	ACG	TAT	TTC	TAC	CAT	GTC
155	85	48	22	61	26	85	41	14	48	13	44	26	26	53	7	29	32	27	62	23	36	15	9	122	32	13	50	72	18	77	17	18	6	21	7	8	4	4	7	6	8	5	4	7	5	10	13	14	28
0.521379	0.950749	1.68362	3.67335	1.32482	3.10822	0.950749	1.97107	5.77241	1.68362	6.21644	1.83668	3.10822	3.10822	1.52479	11.5448	2.78668	2.52543	2.9931	1.30345	3.51364	2.24483	5.38758	8.9793	0.662407	2.52543	6.21644	1.61627	1.12241	4.48965	1.04953	4.75375	4.48965	13.4689	3.84827	11.5448	10.1017	20.2034	20.2034	11.5448	13.4689	10.1017	16.1627	20.2034	11.5448	16.1627	8.08137	6.21644	5.77241	2.8862
381	237	127	67	139	90	231	104	41	122	26	125	63	65	151	11	72	79	56	148	68	88	38	29	288	86	31	129	176	48	180	34	49	23	62	14	18	14	10	19	12	28	14	7	28	14	20	30	38	78
394	239	134	69	148	92	235	108	42	131	28	140	80	75	180	12	91	93	78	167	81	98	42	31	319	93	40	133	208	52	200	40	54	25	65	14	19	14	11	19	12	28	14	7	31	14	22	42	59	95
YGR054W
TCA	TCT	CAG	TTT	TTC	CTG	AAA	ACC	TCT	CAG	GAT	ATA	GAG	CTC	TTC	CAA	AGC	TAC	CCA	ACT	TTT	GAG	CAA	TCC	AAC	ACA	AAC	TCC	AAG	GAT	TTC	CCT	GTC	ATT	TCC	TCG	GTT	TTA	TCG	CCA	TGT	GGC	AGA	TTT	TTG	GCT	TTA	TCT	ACG	AAG
22	11	4	6	3	4	5	7	23	2	4	9	28	34	16	5	2	11	5	10	9	8	14	8	4	33	15	8	3	5	5	9	12	43	29	20	5	11	20	75	18	57	9	1	28	25	32	23	76	52
4.85461	9.70921	22.9187	17.8002	22.9187	22.9187	21.3603	15.2573	4.64353	22.9187	22.9187	11.8668	3.81433	3.14121	6.67508	21.3603	22.9187	9.70921	21.3603	10.6801	11.8668	13.3502	7.62866	13.3502	22.9187	3.2364	7.12009	13.3502	22.9187	21.3603	21.3603	11.8668	8.90011	2.48375	3.6828	5.34007	21.3603	9.70921	5.34007	1.42402	5.93341	1.87371	11.8668	22.9187	3.81433	4.27205	3.33754	4.64353	1.40528	2.05387
55	27	15	11	8	10	10	23	67	9	11	32	74	114	33	12	11	23	13	29	28	21	35	24	9	86	27	21	14	7	10	20	27	108	66	54	16	23	37	165	33	119	22	10	62	50	64	53	143	128
55	27	17	11	10	10	11	24	70	9	12	33	76	117	34	13	13	25	15	36	28	27	38	35	15	96	29	23	23	36	20	47	37	127	79	66	24	38	89	234	63	154	39	17	98	68	75	66	188	164
YGR055W
TCG	GAA	GGA	AGA	ACG	TTT	CTG	TCA	CAG	TTG	AAT	GTC	TTC	AAC	AAG	GAG	AAC	TAT	CAA	TTT	TCT	TCT	TCT	ACT	ACA	AAA	AAG	GAA	GTA	AGT	AAC	TCG	ACA	GTG	GAT	GCT	GAC	AAC	GGT	GCC	TCC	GAT	TTT	GAG	GCA	GGC	CAG	CAA	TTT	GCT
106	42	37	27	22	52	45	64	10	17	3	24	27	48	58	26	8	53	12	3	12	10	17	33	29	18	11	22	19	4	8	100	51	52	29	41	21	33	26	26	4	0	0	0	0	61	79	57	44	26
1.10354	2.78512	3.16149	4.33241	5.31705	2.24952	2.59944	1.82774	10.9527	6.88088	10.9527	4.87396	4.33241	2.43698	2.01681	4.49904	10.9527	2.20708	9.74792	10.9527	9.74792	10.9527	6.88088	3.5447	4.03362	6.49861	10.6341	5.31705	6.15658	10.9527	9.59889	1.16975	2.29363	2.24952	4.03362	2.85305	4.88172	3.5447	4.49904	4.49904	9.59889	9.59889	9.59889	9.59889	9.59889	1.91762	1.4807	2.05219	2.65852	4.49904
258	93	86	50	50	140	105	158	21	43	29	58	68	100	131	65	31	117	28	22	25	28	44	78	61	42	23	41	37	32	30	230	118	129	69	86	53	54	47	54	21	27	22	29	22	104	156	114	76	38
258	94	88	54	52	142	106	159	21	43	29	58	70	104	137	67	32	119	29	23	26	32	54	85	66	49	30	46	42	36	35	242	134	143	81	103	64	73	64	67	34	39	60	64	57	148	227	152	130	78
YGR060W
TCT	GCC	GTT	TTC	AAC	AAC	GCT	ACC	CTT	TCA	GGT	CTA	GTC	CAA	GCA	AGC	ACC	TAC	TCA	CAA	ACT	TTG	CAA	AAT	GTC	GCC	CAT	TAC	CAA	CCT	CAA	TTG	AAT	TTC	ATG	GAG	AAA	TAC	TGG	GCC	GCA	TGG	TAC	AGT	TAC	ATG	AAC	AAT	GAT	GTT
342	126	55	52	10	18	33	76	110	49	326	306	143	249	414	185	130	115	132	23	26	50	37	23	84	25	17	74	34	14	14	74	61	87	46	400	173	116	153	106	33	46	86	72	33	36	45	138	79	96
1.53418	4.1642	9.5398	10.0902	15.505	15.505	15.505	6.9038	4.7699	10.7079	1.60947	1.71467	3.66915	2.10718	1.26736	2.83616	4.03607	4.56251	3.97492	15.505	15.505	10.4938	14.1808	15.505	6.24629	15.505	15.505	7.09039	15.432	15.505	15.505	7.09039	8.60145	6.03091	11.4063	1.31172	3.03288	4.52318	3.42934	4.94989	15.505	11.4063	6.10103	7.28734	15.505	14.5747	11.6598	3.80209	6.64163	5.46551
187	80	27	21	17	17	19	31	65	27	200	166	75	128	216	95	62	57	59	10	23	26	23	19	50	15	22	48	19	18	21	50	33	57	28	231	113	65	83	54	32	28	57	47	15	17	28	72	52	70
219	98	41	41	67	51	36	57	87	30	219	195	89	151	271	125	82	77	88	11	30	31	27	22	55	19	23	54	21	22	21	54	36	60	28	242	117	69	87	59	32	32	58	50	19	18	28	77	52	73
YGR061C
ACT	GAT	TAT	ATT	TTG	CCG	GGT	CCC	AAG	GCC	TTA	TCT	CAG	TTC	AGA	GTC	GAT	AAT	CTA	ATT	AAA	GAT	ATA	AAC	TCC	TAT	ACA	AAC	AGT	ACT	TCT	GTC	ATC	AAT	GAA	TTG	CGT	TCG	TGT	TAC	ATT	CAC	TAT	GTC	AAC	GGC	ATC	GCT	CAA	AAT
40	26	38	35	14	92	7	43	10	12	27	31	33	106	114	63	63	121	122	37	28	12	36	15	27	26	36	17	6	12	45	26	42	28	47	19	40	69	23	29	22	112	31	52	63	80	55	84	93	74
4.96519	7.63876	5.22652	5.67451	13.2053	2.15878	13.2053	4.61878	13.2053	13.2053	7.35584	6.4067	6.01842	1.87366	1.74217	3.1525	3.1525	1.64139	1.62793	5.36778	7.09313	13.2053	5.51688	13.2053	7.35584	7.63876	5.51688	11.6828	13.2053	13.2053	4.4135	7.63876	4.72875	7.09313	4.2257	10.453	4.96519	2.87837	8.63512	6.84854	9.02762	1.77328	6.4067	3.81938	3.1525	2.4826	3.61105	2.36438	2.13557	2.68389
25	23	19	20	8	55	10	15	12	6	15	17	24	71	70	41	38	59	70	21	18	5	18	13	7	21	22	7	6	5	28	15	31	12	39	20	23	50	8	12	14	60	17	33	39	50	37	45	49	40
25	25	23	20	19	62	10	31	20	8	17	19	28	74	80	47	42	71	81	26	21	6	21	14	8	23	23	9	6	5	29	20	34	15	40	21	25	57	13	14	17	66	19	37	43	51	41	53	59	52
YGR086C
CAC	AGA	ACT	TAC	TCT	TTA	AGA	AAT	TCC	AGG	GCA	CCT	ACC	GCC	TCT	CAA	TTA	CAG	AAC	CCA	CCG	CCA	CCA	CCA	TCT	ACA	ACC	AAA	GGT	AGA	TTC	TTT	GGG	AAG	GGT	GGT	CTA	GCT	TAC	AGC	TTT	AGG	AGA	AGT	GCT	GCT	GGA	GCT	TTT	GGC
160	113	115	153	32	63	138	67	67	173	6	15	48	14	2	4	21	35	17	41	101	97	125	7	92	54	14	11	126	82	78	65	178	71	116	226	85	65	165	239	105	538	174	195	11	116	155	55	52	14
3.03906	4.3031	4.22827	3.17811	15.1953	7.71826	3.52355	7.25747	7.25747	2.8107	16.8136	16.8136	10.1302	16.8136	16.8136	16.8136	16.8136	13.8929	16.8136	11.8598	4.81436	5.01289	3.89	16.8136	5.28533	9.00464	16.8136	16.8136	3.85913	5.92988	6.23398	7.48078	2.73174	6.8486	4.19181	2.15155	5.72059	7.48078	2.94697	2.03452	4.63096	0.903811	2.79454	2.49359	16.8136	4.19181	3.1371	8.84092	9.35097	16.8136
87	76	66	90	14	27	77	42	33	84	19	20	22	11	12	15	20	25	14	20	61	56	78	16	45	22	10	17	66	33	26	27	84	32	60	95	40	34	86	124	60	251	66	72	17	66	60	21	26	15
87	76	67	90	14	27	77	43	33	84	20	25	23	12	12	18	22	26	18	22	63	71	85	20	51	35	16	20	83	50	35	93	122	53	69	124	50	40	92	135	68	326	88	107	18	78	72	26	29	16
YGR094W
AAT	AAG	TGG	TTA	AAC	ACA	TTA	TCT	AAG	ACA	TTC	ACT	TTT	CGG	CTT	TTG	AAC	TGT	CAT	TAT	AGG	CGA	TCA	TTA	CCA	CTT	TGT	CAA	AAC	TTT	TCT	CTG	AAG	AAG	TCG	TTA	ACT	CAT	AAT	CAA	GTC	AGG	TTC	TTT	AAA	ATG	AGC	GAT	CTT	GAT
1	10	0	0	1	1	4	3	0	1	0	1	2	25	1	0	2	8	5	1	4	6	0	4	6	3	0	2	0	1	1	1	107	2	2	1	7	4	28	3	4	5	6	1	7	4	235	25	53	2
28.085	28.085	28.085	28.085	28.085	28.085	28.085	28.085	28.085	28.085	28.085	28.085	28.085	11.908	28.085	28.085	28.085	28.085	28.085	28.085	28.085	28.085	28.085	28.085	28.085	28.085	28.085	28.085	28.085	28.085	28.085	28.085	2.78225	28.085	28.085	28.085	28.085	28.085	10.6322	28.085	28.085	28.085	25.2765	25.2765	25.2765	25.2765	1.26681	11.908	5.617	25.2765
10	6	5	8	8	3	5	5	8	10	5	11	3	10	11	5	3	4	5	5	4	3	2	4	7	7	9	7	6	6	9	10	58	3	5	10	6	4	11	2	7	10	5	7	5	1	102	19	26	6
10	6	5	8	8	4	5	5	8	10	7	11	3	10	11	5	3	5	5	5	4	3	4	4	7	7	11	7	7	6	9	11	59	4	5	10	14	6	14	4	8	12	10	22	15	4	114	22	32	7
YGR103W
AGA	ATC	AAG	AAG	AAA	AAC	ACC	AGA	GGT	AAC	GCA	AGA	AAC	TTT	ATT	ACC	AGA	TCT	CAA	GCT	GTG	AGA	AAA	TTA	CAG	GTT	TCT	CTT	GCT	GAT	TTC	AGA	AGA	TTA	TGT	ATA	TTC	AAA	GGT	ATC	TAT	CCT	AGA	GAG	CCA	AGA	AAT	AAA	AAG	AAG
198	73	27	39	68	6	20	30	19	16	37	19	10	27	12	53	26	25	11	21	13	1	7	51	26	15	34	30	89	163	76	70	180	45	44	42	22	49	6	7	19	45	56	36	17	24	44	94	29	210
0.560363	1.51989	4.10933	2.84492	1.63165	16.2063	5.5476	3.6984	5.83957	6.93449	2.9987	5.83957	11.0952	4.10933	9.24599	2.09343	4.26738	4.43808	10.0865	5.28342	8.53476	23.1518	13.8911	2.17553	4.26738	7.39679	3.26329	3.6984	1.24665	0.680687	1.45989	1.58503	0.540208	2.4656	2.52163	2.64171	5.04327	2.26432	18.492	15.8503	5.83957	2.4656	1.98128	3.082	6.52658	4.623	2.52163	1.18034	3.82593	0.528342
453	169	72	101	135	17	53	69	40	37	85	45	25	64	26	128	56	51	25	35	25	8	19	109	50	33	66	60	192	352	165	135	430	84	85	57	48	95	18	13	48	93	96	67	44	61	105	236	58	452
460	169	74	103	137	18	53	70	40	43	88	48	37	73	27	137	60	56	32	85	43	22	115	136	73	55	82	76	204	402	190	157	534	99	109	79	61	129	21	32	57	107	119	79	51	62	106	240	60	479
YGR106C
GTG	TTC	GGT	CAG	CTG	TAT	GCC	CTT	TTC	ATC	TTC	ACG	TTA	TCA	TGT	TGT	ATT	TCC	AAA	ACT	GTG	CAA	GCA	GAT	TCA	TCC	AAG	GAA	AGC	TCT	TCC	TTT	ATT	TCG	TTC	GAC	AAA	GAG	AGT	AAC	TGG	GAT	ACC	ATC	AGC	ACT	ATA	TCT	TCA	ACG
388	66	54	13	8	13	17	7	16	5	9	16	23	24	33	92	19	44	84	69	206	146	316	145	174	109	78	129	11	6	14	33	18	145	67	63	64	69	19	92	197	75	32	40	37	100	139	37	192	164
0.535007	3.14519	3.84412	10.8582	17.6445	10.8582	12.2107	18.1902	12.9739	18.1902	15.684	12.9739	9.02534	8.64928	6.29038	2.25633	10.9254	4.71779	2.47122	3.00845	1.00768	1.4218	0.525526	1.43161	1.193	1.90443	2.66132	1.60917	18.8712	26.7503	14.8273	6.29038	11.5324	1.43161	3.09825	3.29496	3.24348	3.00845	10.9254	2.25633	1.05372	2.76777	6.48696	5.18957	5.61034	2.07583	1.4934	5.61034	1.08116	1.26575
527	77	62	25	19	21	21	11	11	9	21	17	23	16	29	110	24	46	95	101	250	145	405	116	151	92	68	99	5	7	20	40	25	169	65	84	75	83	23	112	231	96	33	57	44	114	168	46	237	200
554	80	79	31	30	36	31	23	27	19	63	64	164	88	120	199	57	95	112	112	296	208	544	187	237	161	123	157	14	16	37	57	32	212	77	98	100	101	56	164	301	127	48	67	61	151	185	54	280	234
YGR116W
GAA	GAG	ACG	GGA	GAT	TCG	AAG	CTG	GTC	CCT	AGG	GAC	GAG	GAA	GAA	ATA	GTA	AAT	GAC	AAC	GAT	GAA	ACT	AAA	GCG	CCT	AGT	GAG	GAA	GAA	GAA	GGA	GAA	GAT	GTC	TTT	GAC	TCC	TCT	GAG	GAA	GAC	GAA	GAT	ATT	GAT	GAA	GAC	GAA	GAT
60	50	41	28	14	15	11	4	1	6	6	1	0	0	16	10	15	25	14	9	12	16	3	9	25	29	13	43	16	9	24	54	32	13	25	4	10	9	1	36	21	7	2	5	5	9	18	8	9	12
1.1138	1.33657	1.62996	2.38673	4.77345	4.45522	6.0753	16.7071	24.5692	11.138	11.138	24.5692	24.5692	24.5692	4.17677	6.68283	4.45522	2.67313	4.77345	7.42537	5.56902	4.17677	22.2761	7.42537	2.67313	2.30442	5.14064	1.55415	4.17677	7.42537	2.78451	1.23756	2.08838	5.14064	2.67313	16.7071	6.68283	7.42537	24.5692	1.85634	3.1823	9.5469	24.5692	13.3657	13.3657	7.42537	3.71268	8.35354	7.42537	5.56902
90	84	59	46	34	18	23	10	3	6	15	6	3	6	22	13	21	41	22	16	23	23	5	13	42	50	19	70	18	16	38	100	41	13	48	5	13	14	6	55	43	11	4	9	5	13	32	16	12	25
90	84	59	46	34	18	23	12	3	6	15	7	4	6	23	14	25	44	24	18	26	31	8	16	48	51	19	75	20	20	44	107	47	16	51	6	16	16	6	60	47	12	4	9	5	19	35	18	14	29
YGR123C
TCA	ACA	CCC	ACA	GCA	GCA	GAT	CGC	GCG	AAG	GCA	CTT	GAA	AGA	AAG	AAC	GAA	GGA	AAT	GTT	TTT	GTG	AAG	GAA	AAA	CAT	TTT	TTA	AAG	GCC	ATT	GAA	AAA	TAT	ACA	GAG	GCG	ATC	GAT	TTA	GAT	TCT	ACA	CAG	TCT	ATC	TAT	TTT	TCG	AAC
46	8	25	17	20	18	10	26	3	18	14	6	12	11	14	7	17	6	4	14	15	11	6	4	26	7	2	16	8	8	4	14	9	11	7	44	31	5	18	11	15	9	16	6	1	8	3	8	27	2
1.54085	8.85988	2.83516	4.16936	3.54395	3.93772	7.08791	2.72612	23.6264	3.93772	5.06279	11.8132	5.90659	6.44355	5.06279	10.1256	4.16936	11.8132	17.7198	5.06279	4.72527	6.44355	11.8132	17.7198	2.72612	10.1256	27.6871	4.42994	8.85988	8.85988	17.7198	5.06279	7.87545	6.44355	10.1256	1.61089	2.28642	14.1758	3.93772	6.44355	4.72527	7.87545	4.42994	11.8132	27.6871	8.85988	23.6264	8.85988	2.62515	27.6871
253	35	114	88	93	107	45	143	7	87	75	33	66	49	78	31	86	35	11	73	71	54	29	21	114	44	15	74	33	40	17	74	55	54	38	238	147	17	97	53	79	43	72	28	12	40	24	44	142	12
254	35	114	88	94	107	48	143	7	87	77	33	67	49	78	31	90	36	11	73	71	54	29	22	117	47	20	79	36	41	17	74	57	56	38	244	154	17	105	54	79	43	73	30	12	41	24	45	144	12
YGR124W
TGT	GGT	ATC	TTT	GCA	GCC	TTC	AAG	CAT	GAA	GAT	ATT	CAC	AAC	TTC	AAA	CCA	AAA	GCT	CTA	CAA	CTA	TCT	AAA	AAA	ATC	AGA	CAC	CGT	GGC	CCA	GAT	TGG	TCA	GGA	AAT	GCC	GTT	ATG	AAT	TCC	ACC	ATT	TTC	GTT	CAC	GAG	AGG	TTG	GCT
103	107	27	29	184	284	202	225	226	244	179	161	105	82	150	16	17	81	29	37	69	47	23	51	42	42	89	50	149	228	157	462	384	102	49	81	43	7	24	3	29	21	72	49	25	87	324	251	101	118
3.96917	3.82079	15.1416	14.0974	2.22187	1.43952	2.02388	1.817	1.80896	1.67551	2.28393	2.53928	3.89356	4.98566	2.72549	25.5515	24.0485	5.04721	14.0974	11.0493	5.92499	8.69839	17.775	8.01616	9.73391	9.73391	4.59353	8.17648	2.74379	1.79309	2.60398	0.884901	1.06465	4.00808	8.34335	5.04721	9.50754	44.245	17.0343	44.245	14.0974	19.4678	5.67811	8.34335	16.353	4.69913	1.2618	1.62878	4.04776	3.46461
79	72	20	21	133	216	150	143	177	161	150	105	84	47	94	9	10	64	17	31	37	30	17	40	26	23	85	33	98	166	119	299	273	59	29	56	35	7	15	10	19	12	53	36	13	63	239	199	59	94
89	88	25	27	147	219	150	143	178	161	158	117	93	53	111	11	11	66	18	32	43	44	45	49	29	29	88	34	100	170	120	311	307	64	34	62	39	13	21	15	25	15	54	41	13	65	241	205	66	100
YGR130C
CTA	TTC	AAT	ATC	AAC	CGT	CAA	GAA	GAC	GAC	CCC	TTT	ACG	CAA	TTG	ATC	AAT	CAA	TCT	TCG	GCA	AAT	ACG	CAA	AAT	CAG	CAA	GCG	CAT	CAG	CAG	GAA	AGC	CCT	TAT	CAG	TTT	TTG	CAA	AAG	GTT	GTG	TCC	AAT	GAG	CCA	AAA	GGT	AAG	GAA
17	2	8	20	14	3	3	7	2	2	0	14	17	8	3	1	20	9	26	55	10	7	33	16	29	35	26	40	8	28	20	26	14	17	69	38	13	5	12	30	11	4	11	18	28	14	17	26	8	9
3.34702	18.5399	7.11243	2.84497	4.06424	18.9665	18.9665	8.12849	18.5399	18.5399	29.6867	4.06424	3.34702	7.11243	18.9665	29.6867	2.84497	6.32216	2.18844	0.827628	5.68994	8.12849	1.72422	3.55621	1.96205	1.6257	2.18844	1.13799	7.11243	2.03212	2.84497	2.18844	4.06424	3.34702	0.742166	1.49735	4.37688	11.3799	4.74162	1.89665	5.17267	14.2249	5.17267	3.16108	2.03212	4.06424	3.34702	2.18844	7.11243	6.32216
70	14	26	75	40	16	13	25	9	10	3	42	44	18	8	4	55	23	57	196	26	20	70	30	51	78	80	88	17	64	53	60	45	35	206	101	37	12	31	101	36	16	43	55	113	57	57	89	20	32
72	17	32	83	52	20	25	41	21	81	14	65	85	45	72	53	108	91	96	309	48	40	121	79	169	155	116	168	29	118	85	101	53	49	330	155	55	19	41	121	38	17	49	61	130	61	62	101	21	32
YGR132C
TCT	AAT	TCT	GCC	AAA	CTT	ATC	GAT	GTC	ATC	ACC	AAG	GTG	GCG	TTG	CCC	ATT	GGT	ATA	ATT	GCT	AGC	GGG	ATT	CAG	TAC	TCC	ATG	TAT	GAT	GTG	AAG	GGT	GGT	TCT	CGT	GGT	GTT	ATT	TTC	GAC	AGA	ATC	AAT	GGT	GTA	AAG	CAA	CAG	GTT
7	15	2	12	19	18	7	7	17	22	9	23	6	38	1	0	7	3	35	14	3	50	53	6	23	26	30	13	10	38	60	12	24	88	37	6	9	6	22	6	14	37	32	35	40	23	35	43	25	16
14.1947	6.6242	18.7477	8.28025	5.22963	5.52017	14.1947	14.1947	5.84488	4.5165	11.0403	4.32013	16.5605	2.61482	18.7477	18.7477	14.1947	18.7477	2.83894	7.09736	18.7477	1.98726	1.87477	16.5605	4.32013	3.82165	3.3121	7.64331	9.9363	2.61482	1.65605	8.28025	4.14013	1.12912	2.68549	11.1576	7.43843	11.1576	4.5165	11.1576	7.09736	2.68549	3.10509	2.83894	2.48407	4.32013	2.83894	2.31077	3.97452	6.21019
14	36	7	33	53	61	18	15	42	64	17	55	13	112	15	11	11	14	87	40	13	111	124	10	61	71	68	33	24	80	144	17	47	219	83	14	25	18	51	19	31	84	68	91	82	52	92	110	59	34
14	38	7	35	54	62	19	15	45	66	19	59	22	124	17	20	21	16	99	46	33	139	148	32	80	87	79	36	27	95	203	27	66	285	102	21	33	32	65	22	144	104	94	116	114	63	98	125	74	47
YGR135W
GGT	TCC	AGA	AGA	TAC	GAT	TCC	AGG	ACA	ACA	ATT	TTC	TCC	CCT	GAG	GGA	CGT	CTA	TAT	CAG	GTT	GAA	TAC	GCG	CTA	GAA	TCC	ATT	TCA	CAT	GCA	GGT	ACC	GCA	ATT	GGG	ATT	ATG	GCA	TCT	GAT	GGG	ATT	GTT	CTT	GCA	GCA	GAA	CGC	AAA
319	116	78	77	129	9	41	85	69	19	9	35	30	46	22	11	4	1	21	171	42	97	62	125	82	43	65	42	103	119	216	72	61	58	72	137	66	71	37	7	38	175	81	46	113	161	165	69	181	57
0.626982	1.7242	2.56419	2.5975	1.55044	14.0005	4.87822	2.35303	2.89866	10.5267	14.0005	5.71449	6.66691	4.34798	9.09124	11.455	19.2668	19.2668	9.52415	1.16963	4.76208	2.06193	3.22592	1.60006	2.43911	4.65133	3.07703	4.76208	1.94182	1.68073	0.833363	2.77788	3.27881	3.4484	2.77788	1.45991	3.03041	2.817	5.4056	28.5725	5.26335	1.1429	2.46922	4.34798	1.76998	1.24228	1.21216	2.89866	1.10501	3.5089
454	155	119	97	176	13	71	138	92	28	19	35	41	76	27	19	6	10	17	199	45	129	82	137	104	42	62	54	126	144	279	78	73	56	83	127	78	57	35	14	41	226	95	59	144	195	208	66	242	58
459	156	121	98	177	13	73	142	92	35	22	44	49	95	32	24	15	16	32	268	104	157	92	180	122	71	90	71	145	186	369	118	93	73	117	198	110	93	77	21	49	256	111	64	159	218	247	83	289	68
YGR136W
TCT	GCG	TCA	CTA	GTG	AAT	CGA	TCA	TTG	AAA	AAT	ATA	AGG	AAT	GAA	TTA	GAA	TTT	TTG	AAG	GAA	TCA	AAC	GTC	ATA	TCA	GGC	GAC	ATT	TTC	GAA	TTA	ATC	AAT	AGC	AAG	TTA	CCT	GAG	AAA	TGG	GAT	GGA	AAC	CAA	AGA	TCG	CCC	CAA	AAT
75	14	29	15	18	8	24	3	17	12	11	13	12	7	6	7	8	7	6	6	65	33	36	33	32	20	84	49	57	52	87	34	18	15	21	16	52	35	29	25	21	24	59	30	12	31	31	26	44	32
1.38679	7.42922	3.58652	6.93394	5.77828	13.0011	4.33371	18.4181	6.11818	8.66742	9.45537	8.0007	8.66742	14.8584	17.3348	14.8584	13.0011	14.8584	17.3348	17.3348	1.60014	3.15179	2.88914	3.15179	3.25028	5.20045	1.2382	2.12263	1.82472	2.00017	0.717304	3.05909	5.77828	6.93394	4.95281	6.50057	2.00017	2.97169	3.58652	4.16036	4.95281	4.33371	1.76287	3.46697	8.66742	3.35513	3.35513	4.00035	2.36384	3.25028
242	33	93	40	52	22	67	19	57	35	19	39	31	19	14	17	21	16	16	11	152	68	90	85	78	55	200	97	109	112	246	53	28	31	49	39	125	91	73	64	56	53	148	66	39	81	80	69	112	82
251	37	98	42	56	24	71	24	67	40	80	50	47	41	31	31	85	50	65	64	392	106	115	107	111	73	291	141	163	166	454	95	59	51	66	50	164	118	93	79	73	95	208	93	67	108	99	81	135	94
YGR155W
ACT	AAA	TCT	GAG	CAG	CAA	GCC	GAT	TCA	AGA	CAT	AAC	GTT	ATC	GAC	TTA	GTT	GGT	AAC	ACC	CCA	TTG	ATC	GCA	CTG	AAA	AAA	TTG	CCT	AAG	GCT	TTG	GGT	ATC	AAA	CCA	CAA	ATT	TAT	GCT	AAG	CTG	GAA	CTA	TAC	AAT	CCA	GGT	GGT	TCC
108	66	99	191	281	166	242	63	135	321	121	50	280	143	231	34	8	15	136	80	165	110	109	63	21	13	101	44	132	115	39	46	9	110	137	71	101	301	60	89	57	135	60	181	48	94	22	17	1397	1384
4.70698	7.70234	5.13489	2.66154	1.80909	3.06237	2.10064	8.06911	3.76559	1.58366	4.20127	10.1671	1.81555	3.55492	2.20067	14.9516	18.1945	18.1945	3.7379	6.35443	3.08093	4.6214	4.6638	8.06911	8.83339	8.83339	5.03321	9.07026	3.85117	4.42047	7.30543	8.6759	8.83339	4.6214	3.71061	7.15992	5.03321	1.68888	8.47257	5.71185	8.91849	3.76559	8.47257	2.80859	8.19573	5.40802	14.08	14.08	0.336091	0.321906
86	32	70	115	180	118	154	32	78	217	70	23	186	76	141	20	14	13	81	52	96	61	57	32	32	20	53	34	62	45	45	22	29	56	58	40	33	96	9	25	13	48	18	52	22	34	12	10	413	435
90	37	86	130	191	119	156	34	102	269	84	32	205	90	174	25	19	20	164	164	148	89	69	55	45	42	71	65	250	334	129	84	59	129	87	87	68	206	384	611	162	187	50	175	60	126	51	56	979	1084
YGR157W
TCC	AGT	TGT	AAA	ACC	ACT	TTG	TCT	GAA	ATG	GTT	GGT	TCT	GTG	ACA	AAA	GAT	AGG	GGC	ACT	ATC	AAC	GTC	GAA	GCC	AGA	ACA	CGT	TCG	AGT	AAT	GTA	ACT	TTC	AAA	CCA	CCT	GTA	ACC	CAC	GAT	ATG	GTG	CGT	TCG	CTT	TTC	GAT	CCA	ACT
44	0	0	12	4	10	6	7	8	10	26	21	30	43	19	34	19	19	76	22	47	11	18	20	16	32	27	41	28	7	10	24	5	5	15	5	5	20	7	5	10	2	2	10	89	17	2	13	77	15
1.38735	25.6485	25.6485	5.08695	15.2609	6.10434	10.1739	8.72049	7.63043	6.10434	2.34782	2.90683	2.03478	1.41961	3.21281	1.7954	3.21281	3.21281	0.803203	2.7747	1.2988	5.5494	3.3913	3.05217	3.81521	1.90761	2.26087	1.48886	2.18012	8.72049	6.10434	2.54348	12.2087	12.2087	4.06956	12.2087	12.2087	3.05217	8.72049	12.2087	6.10434	25.6485	25.6485	6.10434	0.685881	3.59079	25.6485	4.69565	0.792772	4.06956
140	12	8	37	16	25	19	22	18	20	69	47	95	123	57	95	56	52	221	60	130	37	43	52	40	98	79	125	79	12	35	67	18	17	39	17	21	63	14	21	30	4	5	29	233	50	3	42	220	50
141	12	8	42	17	30	22	26	30	26	89	54	102	133	60	102	60	62	236	63	143	45	52	55	44	103	82	130	82	14	35	68	18	17	41	17	21	64	21	22	31	4	6	31	241	51	3	43	230	52
YGR159C
GCT	AAG	ACT	ACT	AAA	GTA	AAA	GGT	AAC	AAG	AAG	GAA	GTT	AAG	GCT	TCC	AAA	CAA	GCC	AAA	GAA	GAA	AAA	GCT	AAG	GCC	GTC	TCT	TCC	TCT	TCC	TCC	GAA	TCT	TCA	TCC	TCA	TCT	TCA	TCT	TCA	TCT	GAA	TCT	GAA	TCT	GAG	TCT	GAG	TCT
229	201	67	53	177	71	150	46	119	86	74	107	10	1	10	0	29	35	3	30	100	66	104	48	226	14	38	5	11	13	2	11	11	3	8	16	15	12	5	10	14	10	23	13	26	8	42	9	31	4
1.61056	1.83492	5.50476	6.95884	2.08372	5.19463	2.45879	8.0178	3.09932	4.28859	4.98404	3.4469	36.8819	54.079	36.8819	54.079	12.7179	10.5377	54.079	12.294	3.68819	5.58816	3.54633	7.68372	1.63194	26.3442	9.70576	54.079	33.529	28.3707	54.079	33.529	33.529	54.079	46.1023	23.0512	24.5879	30.7349	54.079	36.8819	26.3442	36.8819	16.0356	28.3707	14.1853	46.1023	8.7814	40.9799	11.8974	54.079
160	134	60	35	137	53	107	34	98	68	48	62	6	1	9	3	14	25	7	22	74	53	70	32	156	14	22	8	10	7	5	12	9	5	4	9	17	15	8	3	11	8	11	6	12	9	29	11	23	8
165	137	60	35	137	53	107	34	98	68	48	71	6	2	12	3	14	25	7	22	74	53	70	33	159	14	22	8	10	7	5	12	9	5	4	9	17	15	8	3	11	8	11	6	12	9	29	11	23	8
YGR162W
ACA	GAC	GAA	ACT	GCT	CAC	CCG	ACA	CAA	TCT	GCT	TCA	AAG	CAG	GAA	TCT	GCT	GCT	CTG	AAA	CAG	ACA	GGC	GAT	GAC	CAG	CAG	GAA	TCT	CAG	CAA	CAA	CGT	GGC	TAC	ACC	AAC	TAC	AAC	AAT	GGT	AGC	AAC	TAT	ACC	CAA	AAG	AAG	CCT	TAC
250	37	15	9	19	20	64	14	4	4	5	8	8	0	0	0	0	0	27	8	86	128	71	8	23	156	181	163	30	28	28	63	9	34	63	15	74	128	13	13	20	15	35	43	90	62	39	35	77	31
0.731314	4.94131	12.1886	20.3143	9.62255	9.14142	2.8567	13.0592	26.6514	26.6514	26.6514	22.8536	22.8536	26.6514	26.6514	26.6514	26.6514	26.6514	6.77143	22.8536	2.12591	1.42835	2.57505	22.8536	7.94907	1.17198	1.0101	1.12165	6.09428	6.52959	6.52959	2.90204	20.3143	5.37731	2.90204	12.1886	2.47066	1.42835	14.0637	14.0637	9.14142	12.1886	5.22367	4.25183	2.03143	2.94885	4.68791	5.22367	2.3744	5.89769
264	36	10	9	17	7	56	13	7	5	10	7	12	11	9	7	5	7	19	9	84	113	59	9	21	133	163	157	22	28	19	48	8	31	67	5	66	120	18	12	14	9	38	40	91	51	41	33	63	30
264	36	10	9	17	7	58	14	7	5	10	12	13	12	9	12	25	28	25	10	92	125	65	9	22	145	185	180	26	31	24	59	10	33	78	6	72	134	18	13	20	15	45	47	105	58	54	34	69	34
YGR167W
TCA	GAG	AAA	TTC	CCT	CCT	TTG	GAA	GAT	CAA	AAC	ATT	GAT	TTC	ACA	CCC	AAC	GAC	AAA	AAA	GAT	GAC	GAC	ACC	GAT	TTT	TTA	AAA	AGA	GAA	GCA	GAG	ATA	CTT	GGA	GAC	GAG	TTC	AAG	ACT	GAA	CAG	GAT	GAC	ATA	TTG	GAA	ACG	GAG	GCT
105	16	9	18	81	170	79	18	10	2	42	48	6	28	57	107	51	36	21	16	32	85	93	42	92	134	71	71	109	94	84	55	53	80	17	81	80	35	35	27	51	103	37	51	34	30	121	112	32	13
2.84209	18.6512	33.1577	16.5788	3.68419	1.75541	3.77746	16.5788	29.8419	57.3883	7.10522	6.21706	49.7365	10.6578	5.23542	2.78896	5.85135	8.28942	14.2104	18.6512	9.32559	3.51081	3.20881	7.10522	3.24369	2.22701	4.20308	4.20308	2.73779	3.17467	3.55261	5.4258	5.63055	3.73024	17.5541	3.68419	3.73024	8.52626	8.52626	11.0526	5.85135	2.89727	8.06538	5.85135	8.77703	9.9473	2.46627	2.66446	9.32559	22.9553
147	23	16	24	94	261	120	16	20	10	61	75	4	28	65	116	62	45	32	16	38	81	116	50	103	135	70	90	139	100	83	66	60	64	17	93	83	40	45	31	83	141	63	61	58	43	177	152	38	16
152	27	19	31	115	288	130	16	25	16	79	101	16	45	109	191	102	63	58	52	86	139	156	81	144	209	106	119	183	140	125	104	88	116	27	127	119	58	56	37	97	157	68	69	62	46	194	173	42	18
YGR172C
TCT	TTC	TAC	AAT	ACT	AGT	AAC	AAT	GCT	AAT	AAT	GGC	GGT	GGC	TTT	TAT	CAG	CCT	TCT	GCA	CAA	TTT	GCC	GTT	CCC	CAA	GGG	TCA	ATG	AGT	TTT	CAA	AAT	ACC	GTC	GGT	TCT	TCT	AAT	ACT	GGC	AAC	GAT	AAC	AAT	TTG	GGT	GTT	GCC	CCC
29	5	18	5	6	5	10	13	20	14	46	47	32	76	15	19	3	4	0	5	2	3	4	1	8	13	6	5	8	1	1	27	8	26	9	10	9	4	2	7	29	7	14	13	15	0	5	2	0	7
2.65146	15.3785	4.2718	15.3785	12.8154	15.3785	7.68923	5.91479	3.84462	5.49231	1.67157	1.63601	2.40289	1.01174	5.12616	4.04697	17.3181	17.3181	17.3181	15.3785	17.3181	17.3181	17.3181	17.3181	9.61154	5.91479	12.8154	15.3785	9.61154	17.3181	17.3181	2.84786	9.61154	2.9574	8.54359	7.68923	8.54359	17.3181	17.3181	10.9846	2.65146	10.9846	5.49231	5.91479	5.12616	17.3181	15.3785	17.3181	17.3181	10.9846
138	24	78	23	32	27	54	68	107	75	275	221	137	346	46	89	20	15	26	25	30	29	25	22	38	81	39	30	34	28	21	156	43	148	50	48	45	24	21	43	165	38	63	62	84	28	29	23	27	32
177	47	122	113	48	47	63	72	107	78	299	250	163	451	70	106	31	21	32	25	31	33	25	24	38	83	41	30	35	30	26	162	43	152	51	49	47	25	22	44	173	41	66	64	85	28	30	23	28	33
YGR173W
GGT	ATT	ATC	GAC	AAA	ATC	AAA	GCC	ATC	GAA	GAA	GAA	ATG	GCC	AGA	ACC	CAA	AAA	AAT	AAG	GCC	ACA	GAA	CAT	CAT	CTG	GGT	CTT	TTG	AAG	GGG	AAA	TTG	GCT	AGA	TAC	AGA	CAA	CAA	CTG	CTA	GCT	GAT	GAA	GCT	GGT	AGT	GGT	GGT	GGA
188	25	11	19	14	13	84	19	6	5	7	16	3	4	11	5	7	0	7	5	5	10	11	8	0	3	22	9	56	28	72	25	34	21	17	24	128	13	7	53	23	21	8	0	0	11	23	17	71	29
0.477779	3.5929	8.16568	4.7275	6.41589	6.90943	1.06932	4.7275	10.7512	12.9015	9.21533	5.61391	17.1562	16.1268	8.16568	12.9015	9.21533	17.1562	9.21533	12.9015	12.9015	8.98225	8.16568	11.2278	17.1562	17.1562	4.08284	9.98028	1.60397	3.20795	1.24754	3.5929	2.64184	4.27726	5.28368	3.74261	0.544825	6.90943	12.8318	1.69477	3.90533	4.27726	11.2278	23.889	23.889	8.16568	3.90533	5.28368	1.26511	3.09733
470	62	31	66	36	36	232	61	16	14	34	38	9	15	28	23	22	8	18	14	20	24	24	21	9	14	56	21	114	61	185	53	79	45	42	59	327	32	18	101	58	51	20	5	5	28	70	33	172	72
473	63	31	66	37	37	236	61	17	15	36	43	9	16	29	25	50	8	29	22	42	31	33	30	17	23	201	24	143	92	222	62	88	55	50	69	477	36	28	135	82	66	22	5	6	30	72	34	195	73
YGR175C
TCT	GCT	GTT	AAC	GTT	GCA	CCT	GAA	TTG	ATT	AAT	GCC	GAC	AAC	ACA	ATT	ACC	TAC	GAT	GCG	ATT	GTC	ATC	GGT	GCT	GGT	GTT	ATC	GGT	CCA	TGT	GTT	GCT	ACT	GGT	CTA	GCA	AGA	AAG	GGT	AAG	AAA	GTT	CTT	ATC	GTA	GAA	CGT	GAC	TGG
152	16	33	23	46	66	20	126	18	37	11	17	16	36	22	47	56	82	9	58	16	36	3	47	64	63	48	10	27	44	58	22	51	73	95	192	272	68	83	91	173	61	34	69	28	56	72	97	55	41
2.26303	21.4988	10.4236	14.9557	7.47783	5.21183	17.199	2.73	19.11	9.29677	31.2709	20.2341	21.4988	9.55501	15.6355	7.31873	6.14251	4.19488	38.22	5.9307	21.4988	9.55501	43.1053	7.31873	5.37469	5.46001	7.16626	34.398	12.74	7.81774	5.9307	15.6355	6.74471	4.71206	3.62085	1.79157	1.26463	5.05854	4.14434	3.78001	1.98833	5.63902	10.1171	4.98522	12.285	6.14251	4.77751	3.54619	6.25419	8.38977
83	9	15	11	27	46	14	67	14	25	7	8	12	19	19	21	25	45	3	22	10	9	5	32	36	26	29	8	13	18	24	6	20	31	36	89	125	35	39	39	72	33	11	31	15	27	29	43	29	21
83	9	15	11	27	46	14	68	14	26	7	8	12	19	20	23	29	48	4	26	12	12	8	37	41	45	53	18	27	29	43	14	29	40	44	111	154	50	56	46	94	39	16	44	17	37	40	52	33	24
YGR178C
AAG	GGA	AAC	TTT	AGG	AAA	AGA	GAT	AGC	TCC	ACC	AAC	TCA	AGA	AAG	GGT	GGT	AAT	TCT	GAC	AGC	AAT	TAT	ACG	AAT	GGA	GGC	GTC	CCT	AAT	CAA	AAC	AAC	AGT	TCA	ATG	TTC	TAT	GAG	AAC	CCT	GAA	ATT	ACG	AGA	AAC	TTT	GAT	GAC	CGT
50	25	7	33	29	119	48	6	12	18	8	40	20	2	0	2	3	3	12	13	14	10	47	17	26	21	7	3	6	26	10	13	6	8	9	21	7	13	14	1	7	9	3	1	0	9	12	18	14	6
1.354	2.70799	9.6714	2.05151	2.33448	0.568906	1.41041	11.2833	5.64165	3.7611	8.46247	1.6925	3.38499	28.4453	28.4453	28.4453	22.5666	22.5666	5.64165	5.20768	4.8357	6.76998	1.44042	3.98234	2.60384	3.2238	9.6714	22.5666	11.2833	2.60384	6.76998	5.20768	11.2833	8.46247	7.5222	3.2238	9.6714	5.20768	4.8357	28.4453	9.6714	7.5222	22.5666	28.4453	28.4453	7.5222	5.64165	3.7611	4.8357	11.2833
154	83	28	111	115	443	162	20	39	73	34	117	69	8	9	7	9	12	39	44	49	40	146	56	85	80	26	12	24	89	27	41	18	27	27	76	26	43	50	6	31	27	11	6	6	32	37	65	49	17
159	90	29	111	115	443	162	20	39	73	35	123	78	8	10	7	9	12	39	46	49	41	148	57	86	81	26	12	24	92	27	42	18	27	29	77	26	43	50	6	32	30	11	6	7	32	38	65	49	17
YGR180C
GAA	GCA	CAT	AAC	CAA	TTT	TTG	AAG	ACT	TTC	CAA	AAA	GAA	CGT	CAT	GAT	ATG	AAA	GAA	GCT	GAA	AAG	GAT	GAA	ATC	CTT	TTG	ATG	GAA	AAC	AGC	CGT	AGA	TTC	GTG	ATG	TTC	CCT	ATC	AAA	TAC	CAC	GAA	ATC	TGG	GCT	GCT	TAC	AAG	AAG
949	379	52	154	269	177	90	189	65	214	78	113	66	174	167	268	227	80	123	86	75	131	139	122	126	69	157	90	331	398	192	109	160	25	71	51	106	59	87	212	46	61	205	36	234	135	120	83	97	139
0.711418	1.78136	12.9834	4.384	2.5098	3.81433	7.50151	3.57215	10.3867	3.15484	8.65559	5.97465	10.2293	3.88009	4.04273	2.51916	2.97417	8.4392	5.48891	7.85042	9.00181	5.15371	4.85709	5.5339	5.35822	9.78458	4.30023	7.50151	2.03968	1.69632	3.51633	6.19391	4.2196	20.2016	9.50896	13.238	6.36921	11.443	7.76018	3.1846	14.6769	11.0678	3.29334	18.7538	2.8852	5.00101	5.62613	8.13417	6.96016	4.85709
385	165	17	65	114	69	43	73	25	98	36	35	20	85	56	101	106	19	48	36	33	55	56	48	45	32	56	26	138	165	70	47	72	10	36	19	49	27	34	86	12	10	96	12	90	66	43	24	39	53
385	167	17	70	122	71	47	74	27	101	37	39	21	93	58	111	117	24	57	49	40	59	63	51	48	33	62	32	148	182	75	49	78	10	41	21	52	29	37	101	13	12	100	13	96	70	50	31	47	58
YGR185C
TCC	TCT	GCT	GCC	ACG	GTT	GAC	CCT	AAT	GAG	GCG	TTC	GGT	CTC	ATT	ACC	AAG	AAC	TTG	CAA	GAA	GTC	TTG	AAC	CCA	CAA	ATC	ATC	AAA	GAT	GTT	CTC	GAA	GTA	CAA	AAG	AGA	CAT	TTG	AAA	TTA	TAC	TGG	GGT	ACC	GCG	CCC	ACT	GGA	AGA
191	39	47	41	30	27	47	42	70	273	31	1	9	1	2	26	89	112	73	23	10	37	47	68	334	139	252	73	18	87	158	163	215	107	34	47	175	112	86	102	55	35	105	3	35	101	45	0	39	81
1.48054	7.25083	6.01664	6.89713	9.42608	10.4734	6.01664	6.73291	4.03975	1.03583	9.12201	22.1964	22.1964	22.1964	22.1964	10.8762	3.17733	2.52484	3.87373	12.2949	22.1964	7.64276	6.01664	4.15856	0.846654	2.03441	1.12215	3.87373	15.7101	3.25037	1.78976	1.73486	1.31527	2.64283	8.31713	6.01664	1.6159	2.52484	3.28817	2.77238	5.1415	8.07949	2.69317	22.1964	8.07949	2.79982	6.28405	22.1964	7.25083	3.49114
136	33	31	32	25	15	28	35	45	187	14	6	4	10	8	21	61	79	51	16	5	18	34	38	194	73	145	47	4	56	93	111	115	53	19	22	109	70	53	57	41	15	86	4	19	75	30	8	35	60
136	33	31	32	28	18	33	39	48	191	15	9	9	15	32	35	100	92	59	23	13	42	70	64	232	97	186	63	12	76	109	130	149	77	23	29	145	83	58	67	45	16	93	4	19	76	30	9	37	64
YGR191W
CCT	AGA	AAC	CCA	TTG	AAA	AAG	GAA	TAT	TGG	GCA	GAT	GTA	GTT	GAC	GGA	TTC	AAG	CCG	GCT	ACT	TCT	CCA	GCC	TTC	GAG	AAT	GAA	AAA	GAA	TCT	ACT	ACA	TTT	GTT	ACC	GAA	CTA	ACT	TCC	AAA	ACC	GAT	TCT	GCA	TTT	CCA	TTA	AGT	AGC
36	14	8	13	13	21	8	5	113	23	24	23	67	36	37	43	24	13	61	22	8	9	27	6	10	14	4	2	2	12	3	2	3	7	2	3	1	18	6	6	6	5	3	3	8	7	11	15	26	11
1.79819	4.62391	8.09185	4.9796	4.9796	3.08261	8.09185	12.947	0.572874	2.81456	2.69728	2.81456	0.966191	1.79819	1.74959	1.50546	2.69728	4.9796	1.06123	2.94249	8.09185	7.19276	2.39758	10.7891	6.47348	4.62391	14.1342	14.1342	14.1342	5.39457	14.1342	14.1342	14.1342	9.24783	14.1342	14.1342	14.1342	3.59638	10.7891	10.7891	10.7891	12.947	14.1342	14.1342	8.09185	9.24783	5.88498	4.31565	2.4898	5.88498
132	52	31	34	42	83	30	16	420	97	97	77	247	126	118	154	74	33	195	79	20	46	90	29	39	58	17	19	15	52	20	16	21	33	23	24	10	79	20	25	30	19	12	10	38	18	41	61	115	43
150	63	60	69	71	126	55	22	521	108	109	90	287	154	146	198	103	40	279	108	28	50	101	31	39	60	17	19	15	52	20	16	21	34	38	28	13	84	22	27	31	20	20	27	289	43	52	73	124	45
YGR193C
CTA	AGT	GCA	ATT	TCC	AAA	GTC	TCC	ACT	TTA	AAA	TCA	TGT	ACA	AGA	TAT	TTA	ACC	AAA	TGC	AAC	TAT	CAT	GCA	TCA	GCT	AAA	TTA	CTT	GCT	GTA	AAG	ACA	TTT	TCA	ATG	CCT	GCA	ATG	TCT	CCT	ACT	ATG	GAG	AAA	GGG	GGG	ATT	GTG	TCT
[truncated: 3,100 more rows]
[truncated: 2,622 more columns]

## Sheet: Table 3
Codon	lower_adjacent	first_quartile	median_elongation_rate	third_quartile	upper_adjacent	sample_size
AAA	0.17	0.83	1.42	2.67	5.41	207
AAC	0.29	0.89	1.49	2.89	5.62	449
AAG	0.23	0.74	1.31	2.46	4.91	194
AAT	0.11	1.14	1.89	3.82	7.82	194
ACA	0.28	1.37	2.22	3.98	7.12	263
ACC	0.24	1.64	3.06	5.87	12.2	1162
ACG	0.37	2.2	3.62	6.53	12.98	2243
ACT	0.34	2.19	3.72	6.86	13.86	2531
AGA	0.26	2.32	4.05	7.56	15.36	4204
AGC	0.26	2.28	3.84	7.26	14.64	2165
AGG	0.44	2.38	3.84	7.52	15.22	2173
AGT	0.37	2.65	4.31	8.1	16.24	6571
ATA	0.15	2.61	4.41	8.35	16.92	3267
ATC	0.15	2.61	4.41	8.35	16.92	3267
ATG	0.21	2.89	4.71	8.62	17.22	7503
ATT	0.43	2.54	4.28	8.58	17.47	716
CAA	0.26	2.88	4.92	9.17	18.6	2445
CAC	0.26	2.93	5.03	9.49	19.33	5667
CAG	0.33	2.93	5.07	9.86	20.23	3557
CAT	0.21	2.99	4.96	9.51	19.27	4373
CCA	0.53	3.11	5.08	9.66	19.4	1152
CCC	0.39	2.9	5.14	10.28	21.34	3286
CCG	0.28	2.74	4.83	9.59	19.84	4086
CCT	0.23	3.2	5.43	10.34	21.04	4086
CGA	0.32	2.94	5.63	11.42	24.08	2078
CGC	0.32	3.5	6.01	11.02	22.28	9773
CGG	0.56	3.49	6.33	11.66	23.7	1175
CGT	0.38	4.01	6.78	13.03	26.45	3629
CTA	0.34	3.73	6.74	13.06	27.05	5371
CTC	0.17	3.99	6.88	12.7	25.77	15826
CTG	0.4	4.07	6.75	12.61	25.39	9541
CTT	0.4	4.07	6.75	12.61	25.39	9541
GAA	0.41	4.09	7.04	13.1	26.54	6997
GAC	0.15	3.65	6.82	13.58	28.44	9076
GAG	0.16	4.02	7.07	13.2	26.96	15475
GAT	0.16	4.38	7.39	13.34	26.75	15744
GCA	0.55	4.23	7.19	13.54	27.48	4262
GCC	0.27	4.13	7.19	13.71	28.04	4871
GCG	0.27	4.23	7.44	13.81	28.11	3590
GCT	0.41	4.17	7.34	13.92	28.51	4899
GGA	0.28	3.88	7.44	14.84	31.22	5597
GGC	0.59	4.15	7.37	14.15	29.09	3253
GGG	0.43	4.25	7.66	14.08	28.81	3473
GGT	0.37	4.46	7.97	14.73	30.13	15550
GTA	0.23	4.66	8.01	14.61	29.41	12018
GTC	0.36	4.71	8.02	14.57	29.33	7634
GTG	0.39	4.75	8.34	15.18	30.82	6648
GTT	0.57	5.08	8.7	15.71	31.67	3180
TAA	0.37	5.09	8.77	15.8	31.88	14025
TAC	0.4	5.31	9.11	16.33	32.83	12930
TAG	0.53	5.28	9.25	16.59	33.55	10478
TAT	0.32	5.29	9.38	17.07	34.74	6513
TCA	0.4	5.59	9.85	17.21	34.64	8924
TCC	0.27	5.69	9.81	17.31	34.75	10770
TCG	0.56	5.74	9.91	17.3	34.6	6728
TCT	0.57	5.65	9.9	17.53	35.34	10250
TGA	0.43	5.67	10	17.47	35.16	8655
TGC	0.22	5.78	10.16	17.76	35.72	9104
TGG	0.35	5.63	9.86	18.01	36.58	7557
TGT	0.22	6.04	10.57	18.4	36.88	9425
TTA	0.16	5.84	10.46	18.54	37.47	6217
TTC	0.38	6.35	10.67	18.01	35.48	12051
TTG	0.49	6.06	10.69	18.51	37.16	10472
TTT	0.23	6.39	11.3	19.2	38.37	13749
