# Supplementary material for: The impact of ribosomal interference, codon usage, and exit tunnel interactions on translation elongation rate variation
Source: PLoS Genet. 2018 Jan 16;14(1):e1007166. doi: 10.1371/journal.pgen.1007166 (PMC5786338; doi:10.1371/journal.pgen.1007166)
Supplement: S1 Code — (TGZ) [file pgen.1007166.s024.tgz]

Archive with 23 entries (20 files):
- ./._S1_Code
- S1_Code
- S1_Code/._data
- S1_Code/data
- S1_Code/._Icon
- S1_Code/Icon
- S1_Code/README
- S1_Code/._scripts
- S1_Code/scripts
- S1_Code/scripts/._Icon
- S1_Code/scripts/Icon
- S1_Code/scripts/Inference.m
- S1_Code/scripts/Inference_procedure.m
- S1_Code/scripts/Inference_procedure_step1.m
- S1_Code/scripts/Inference_step1.m
- S1_Code/scripts/Output_inference_data_YAL003W.mat
- S1_Code/scripts/scaling.m
- S1_Code/scripts/Simulate_Profile.m
- S1_Code/scripts/simulation_Rib_profile.m
- S1_Code/data/data_YAL003W.mat
- S1_Code/data/._Icon
- S1_Code/data/Icon
- S1_Code/data/rates_YAL003W.mat
