# Supplementary material for: The impact of ribosomal interference, codon usage, and exit tunnel interactions on translation elongation rate variation
Source: PLoS Genet. 2018 Jan 16;14(1):e1007166. doi: 10.1371/journal.pgen.1007166 (PMC5786338; doi:10.1371/journal.pgen.1007166)
Supplement: S1 Code — (TGZ) [file pgen.1007166.s024.tgz › S1_Code/README]

Copyright (c) 2017, Khanh Dao Duc, Yun S. Song
All rights reserved.


%%%%%%%%%%%%%%%%%%%%%%%%%%%%%%%%%%%%%%%%%%%%%%%%%%%%%%%%%%%%%%%%%%%%%%%%%%%%%%%%%%%

The following softwares allow to 1/ simulate profiles for given elongation and initiation rates using a TASEP based translation model, and 2/ infer the initiation and elongation rates under the translation model for a given profile and average density

%%%%%%%%%%%%%%%%%%%%%%%%%%%%% Instructions %%%%%%%%%%%%%%%%%%%%%%%%%%%%%%%%%%

1. To simulate a profile

1.1 Prepare data structure in the folder 'data', e.g., 'data/rates_YAL003W.mat', which consists of the following variables:

Elongation_Rates: 1 by n array, where n is the gene length in codon. Each entry at position i contains the number of footprints detected with A-site at position i.

Initiation_Rate: floating number, average measured number of ribosomes per mRNA.

Nb_reads: integer number, number of reads simulated in the profile.

1.2 Run Simulate_Profile.m

2. To run an inference procedure

2.1 Prepare data structure in the folder 'data', e.g., 'data/data_YAL003W.mat', which consists of the following variables.

Profile: 1 by n array, where n is the gene length in codon. Each entry at position i contains the number of footprints detected with A-site at position i.

Density: floating number, average measured number of ribosomes per mRNA.

2.2: run Inference.m. To simply run the first step of the procedure (Inference of initiation rate with naive elongation rates), run Inference_step1.m (It might be useful to run it first to see if the procedure can converge).
