# Supplementary material for: The impact of ribosomal interference, codon usage, and exit tunnel interactions on translation elongation rate variation
Source: PLoS Genet. 2018 Jan 16;14(1):e1007166. doi: 10.1371/journal.pgen.1007166 (PMC5786338; doi:10.1371/journal.pgen.1007166)
Supplement: S1 Code — (TGZ) [file pgen.1007166.s024.tgz › S1_Code/scripts/Inference.m]

%%%%%%%%%%%%%%%%%%%%%%%%%%%%%%%%%%%%%%%%%%%%%%%%%%%%%%%%%%%%%%%%%%%%%%%%%
%%%%%%%%%%%%%%%%%%%%%%%%%%%%%%%%%%%%%%%%%%%%%%%%%%%%%%%%%%%%%%%%%%%%%%%%%
% Specify the name of the data structure, e.g., 'data_YAL003W.mat'
%
% Output structure:
%   Res{1}: Inferred initiation rate
%   Res{2}: Inferred elongation rates
%   Res{3}: Simulation of profile results with inferred rates
%
% Author: Khanh Dao Duc
%         Department of Mathematics and Department of Biology
%         University of Pennsylvania
% 2017
%%%%%%%%%%%%%%%%%%%%%%%%%%%%%%%%%%%%%%%%%%%%%%%%%%%%%%%%%%%%%%%%%%%%%%%%%%
%%%%%%%%%%%%%%%%%%%%%%%%%%%%%%%%%%%%%%%%%%%%%%%%%%%%%%%%%%%%%%%%%%%%%%%%%

clear; clc;

data_name='data_YAL003W.mat';
load(['../data/' data_name]);
Res= Inference_procedure(Profile,Density);
file_name=strcat('Output_inference_',data_name);
save(file_name,'Res');
