# Supplementary material for: The impact of ribosomal interference, codon usage, and exit tunnel interactions on translation elongation rate variation
Source: PLoS Genet. 2018 Jan 16;14(1):e1007166. doi: 10.1371/journal.pgen.1007166 (PMC5786338; doi:10.1371/journal.pgen.1007166)
Supplement: S1 Code — (TGZ) [file pgen.1007166.s024.tgz › S1_Code/scripts/Inference_procedure.m]

%%%%%%%%%%%%%%%%%%%%%%%%%%%%%%%%%%%%%%%%%%%%%%%%%%%%%%%%%%%%%%%%%%%%%%%%%
%%%%%%%%%%%%%%%%%%%%%%%%%%%%%%%%%%%%%%%%%%%%%%%%%%%%%%%%%%%%%%%%%%%%%%%%%
% Author: Khanh Dao Duc
%         Department of Mathematics and Department of Biology
%         University of Pennsylvania
% 2017
%%%%%%%%%%%%%%%%%%%%%%%%%%%%%%%%%%%%%%%%%%%%%%%%%%%%%%%%%%%%%%%%%%%%%%%%%%
%%%%%%%%%%%%%%%%%%%%%%%%%%%%%%%%%%%%%%%%%%%%%%%%%%%%%%%%%%%%%%%%%%%%%%%%%

function [ANS] =Inference_procedure(Profile,density)

%%%%%%%%%%%%%%%%%%%%%%% Generate the naive rates %%%%%%%%%%%%%%%%%%%%%%%%%%%
Rates_noI=50*ones(1,length(Profile));

for j=1:length(Profile)
    if Profile(j)>0
        Rates_noI(j)=min(50,max(Profile)/Profile(j));
    end
end
clear('j')
%%%%%%%%%%%%%%%%%%%%%%%%%%%%%%%%%%%%%%%%%%%%%%%%%%%%%%%%%%%%%%%%%%%%%%%%%%%

%%%%%%%%%%%%%%% Naive estimate of the naive Initiation rate %%%%%%%%%%%%%%%
Ini_naive_inference = initiation_infer_naive_rates(density,Rates_noI);
Ini_ini= Ini_naive_inference{1}; Sim_res_ini= Ini_naive_inference{2};
clear('Ini_naive_inference')
%%%%%%%%%%%%%%%%%%%%%%%%%%%%%%%%%%%%%%%%%%%%%%%%%%%%%%%%%%%%%%%%%%%%%%%%%%%

%%%%%%%%%%%%%%%% Detection of error sites %%%%%%%%%%%%%%%%%%%%%%%%%%%%%%%%%
err=abs(Profile/sum(Profile)-Sim_res_ini{4}/sum(Sim_res_ini{4}));
err_sites= find(err>10*mean(err));
clear('err')
%%%%%%%%%%%%%%%%%%%%%%%%%%%%%%%%%%%%%%%%%%%%%%%%%%%%%%%%%%%%%%%%%%%%%%%%%%%

%%%%%%%%%%%%%%%%%%%% Case 1 no error sites %%%%%%%%%%%%%%%%%%%%%%%%%%%%%%%%
if isempty(err_sites)
    scaling_factor=scaling(Rates_noI);
    ANS{1}=Ini_ini*scaling_factor;
    ANS{2}=Rates_noI*scaling_factor;
    Sim_res_ini{3}=Sim_res_ini{3}*scaling_factor;
    ANS{3}=Sim_res_ini;
end    
%%%%%%%%%%%%%%%%%%%%%%%%%%%%%%%%%%%%%%%%%%%%%%%%%%%%%%%%%%%%%%%%%%%%%%%%%%%

%%%%%%%%%%%%%%%%%%%% Case 2 error sites %%%%%%%%%%%%%%%%%%%%%%%%%%%%%%%%
if ~isempty(err_sites)
        inirate=Ini_ini; clear('Ini_ini');
        resinfer=Sim_res_ini;clear('Sim_res_ini');
        rates_0=Rates_noI;clear('Rates_noI');
        esites=err_sites; clear('err_sites')
        correction_site=esites(1);
        nb_iter=length(esites)
        P_e=Profile;
        for s=1:nb_iter
            I=correction_site-(10:30);
            J=find(I<1);I(J)=[];        
            RI=rates_0(I);
            correct_lowsites=[];
            correct_lowsites=I(find(RI>25));
            if length(correct_lowsites)==0
                res_corr=site_correction_1(P_e,density,inirate,resinfer,rates_0,correction_site);
                %%%%%update rates%%%%%%%%%%%%%%%%%%%%
                res_infer{1}=inirate;
                res_infer{2}=res_corr{4};
                inirate=res_corr{3};
                rates_0(correction_site)=rates_0(correction_site)*res_corr{1};
            else
                res_corr=site_correction_2(P_e,density,inirate,resinfer,rates_0,correct_lowsites,correction_site);%%%%%%%
                %%%%%update rates%%%%%%%%%%%%%%%%%%%%
                res_infer{1}=inirate;
                res_infer{2}=res_corr{4};
                inirate=res_corr{3};
                rates_0(correction_site)=rates_0(correction_site)*res_corr{1}; 
                rates_0(correct_lowsites)=rates_0(correct_lowsites)*res_corr{2}; 
            end
            %%%%%update error sites%%%%%%%%%%%%%%%%%%%%%%%
            err=abs(P_e/sum(P_e)-res_infer{2}{4}/sum(res_infer{2}{4}));
            esites= find(err>10*mean(err));
            I=find(esites<correction_site);
            esites(I)=[];esites=sort(esites);
            if ~isempty(esites)
                if esites(1) == correction_site
                     esites(1)=[];   
                end
            end
            if isempty(esites)
                break
            else
                correction_site=esites(1);
            end
        %%%%%%%%%%%%%%%%%%%%%%%%%%%%%%%%%%%%%%%%
        end
    Sim_res=res_corr{4};
    scaling_factor=scaling(rates_0);
    ANS{1}=inirate*scaling_factor;
    ANS{2}=Rates_noI*scaling_factor;
    Sim_res{3}=Sim_res{3}*scaling_factor;
    ANS{3}=Sim_res;    
end
%%%%%%%%%%%%%%%%%%%%%%%%%%%%%%%%%%%%%%%%%%%%%%%%%%%%%%%%%%%%%%%%%%%%%%%%%%%

end


function [ANS] = initiation_infer_naive_rates(density_exp,rates)
%Profile_exp=profile to analyze
%density_exp=observed density
%rates = naive rates
upper_reached=0;
if length(rates)<500 %calibrate the number of reads used in simulations of the TASEP
    Nsim=5000;
else
    Nsim=10000;
end
Ini=[0.1 0]; ini=Ini(1); %initiate the search for the initiation rate
T=simulation_Rib_profile(rates,ini,Nsim); 
t=T{1}; %TE2b(rates,ini,Nsim);t=T{1};
s=sign(t-density_exp); Sc=[sign(t-density_exp) 0];
if s>0 
   Ini(2)=ini/2;
   ini=Ini(length(Ini));
   T=simulation_Rib_profile(rates,ini,Nsim); t=T{1};
   s=sign(t-density_exp); 
   Sc(2)=s;
else
   Ini(2)= ini*2;
   ini=Ini(length(Ini));
   T=simulation_Rib_profile(rates,ini,Nsim); t=T{1};
   s=sign(t-density_exp); 
   Sc(2)=s;
end
while Sc(1)*Sc(2) ==1
    s=sign(t-density_exp);
    if s>0 %Initial ini_rate is larger than optimal
        Ini(1)=Ini(2);
        Ini(2)=ini/2;
        ini=Ini(2);
        T=simulation_Rib_profile(rates,ini,Nsim);
        t=T{1};
        s=sign(t-density_exp); 
        Sc(1)=Sc(2);
        Sc(2)=s;
    else %Initial ini_rate is lower than optimal
        Ini(1)=Ini(2);
        Ini(2)=ini*2;
        if ini>2
            upper_reached=1; %no optimal found
            break
        end
        ini=Ini(2);
        T=simulation_Rib_profile(rates,ini,Nsim);
        t=T{1};
        s=sign(t-density_exp); 
        Sc(1)=Sc(2);
        Sc(2)=s;
    end
end
Ini=sort(Ini);
LT={};INI=zeros(1,5);tab=zeros(1,5);
if upper_reached ==0 %find optimal Ini_rate using bisection method
    for i=1:5
        ini=(Ini(1)+Ini(2))/2;
        INI(i)=ini;
        T=simulation_Rib_profile(rates,ini,Nsim);
        LT{i}=T;
        tab(i)=T{1}; 
        if sign(tab(i)-density_exp)>0
            Ini(2)=ini;
        else
            Ini(1)=ini;
        end  
    end 
    [a b]=min(abs(tab-density_exp));
    T=simulation_Rib_profile(rates,INI(b),3*Nsim);
    ANS={};
    ANS{1}=INI(b);
    ANS{2}=T;%will be used eventually to find the error_sites
    %ANS{3}=mean(abs(T{4}/sum(T{4})-Profile_exp/sum(Profile_exp)));
else
    ANS={};ANS{1}=ini;
    ANS{2}=T;
    %ANS{3}=mean(abs(T{4}/sum(T{4})-Profile_exp/sum(Profile_exp)));
end
%%%%%%%%%%%%%%%%%%%%%%%%%%%%%%%%%%%%%%%%%%%%%%%
end

function [ANS] =site_correction_1(Profile_exp,density_exp,ini,resinf,r2,corr_site)
%resinf contains simulated densities and profiles
%Output : correction coefficient, 
res_correct={};
asc=0.8; bsc=0.9;csc=1;
P=Profile_exp;
density=density_exp;
err_site=corr_site;
st=0;
comptSC=1;
comptlimSC=5;%nbofiterations
IP={};
IP{1}=inference_procedure_1(P,density,ini,r2,err_site,asc);
IP{2}=inference_procedure_1(P,density,ini,r2,err_site,bsc);
ip0={};
ip0{1}= 1;
ip0{2}= ini;
ip0{3}= resinf{2};
ip0{4}= mean(abs(ip0{3}{4}/sum(ip0{3}{4})-P/sum(P)));%global error between simulated and experimental profiles
IP{3}=ip0;
clear('ip0')
%%%%%%%%%%%%%%%%%%%%%%%%%%%%%%%%%%%
resopt={};
resopt{1,1}= asc;resopt{2,1}= IP{1}{1};resopt{3,1}= IP{1}{2};resopt{4,1}= IP{1}{3};resopt{5,1}= IP{1}{4};
resopt{1,2}= bsc;resopt{2,2}= IP{2}{1};resopt{3,2}= IP{2}{2};resopt{4,2}= IP{2}{3};resopt{5,2}= IP{2}{4};
resopt{1,3}= csc;resopt{2,3}= IP{3}{1};resopt{3,3}= IP{3}{2};resopt{4,3}= IP{3}{3};resopt{5,3}= IP{3}{4};
iaropt=4;
deter=[IP{1}{4} IP{2}{4} IP{3}{4}];
[~, m2]=min(deter);
while st==0
    if m2==1
        csc=bsc;
        bsc=asc;
        asc=bsc-(csc-bsc);
        IP{3}=IP{2};
        IP{2}=IP{1};
        IP{1}=inference_procedure_1(P,density,ini,r2,err_site,asc,partial_coeff);
        resopt{1,iaropt}= asc;resopt{2,iaropt}= IP{1}{1};resopt{3,iaropt}= IP{1}{2};resopt{4,iaropt}= IP{1}{3};resopt{5,iaropt}= IP{1}{4};
        iaropt=iaropt+1;
        deter=[IP{1}{4} IP{2}{4} IP{3}{4}];
        [~, m2]=min(deter);
    end
    if m2==2
        st=1;
        break
    end
    if m2==3
        asc=bsc;
        bsc=(asc+csc)/2;
        IP{1}=IP{2};
        IP{2}=inference_procedure_1(P,density,ini,r2,err_site,bsc);
        resopt{1,iaropt}= bsc;resopt{2,iaropt}= IP{2}{1};resopt{3,iaropt}= IP{2}{2};resopt{4,iaropt}= IP{2}{3};resopt{5,iaropt}= IP{2}{4};
        iaropt=iaropt+1;
        deter=[IP{1}{4} IP{2}{4} IP{3}{4}];
        [~, m2]=min(deter);
    end
    comptSC=comptSC+1;
    if comptSC==comptlimSC
        break
    end
end

todo=2;
phi=(sqrt(5)-1)/2;

if st==1
    if comptlimSC-comptSC>0
        bsc=csc;    
        for j=1:comptlimSC-1-comptSC  
            csc = bsc - phi*(bsc - asc);
            dsc = asc + phi*(bsc - asc);
            if todo==2
                IPc=inference_procedure_1(P,density,ini,r2,err_site,csc);
                IPd=inference_procedure_1(P,density,ini,r2,err_site,dsc);
            end
            if todo==1
                IPc=inference_procedure_1(P,density,ini,r2,err_site,csc);
            end
            if todo==3
                IPd=inference_procedure_1(P,density,ini,r2,err_site,dsc);
            end
            if IPc{4} < IPd{4}
                resopt{1,iaropt}= csc;resopt{2,iaropt}= IPc{1};resopt{3,iaropt}= IPc{2};resopt{4,iaropt}= IPc{3};resopt{5,iaropt}= IPc{4};
                iaropt=iaropt+1;
                bsc = dsc;
                dsc = csc;
                IPd=IPc;
                csc = bsc - phi*(bsc - asc);
                todo=1;
            else
                resopt{1,iaropt}= dsc;resopt{2,iaropt}= IPd{1};resopt{3,iaropt}= IPd{2};resopt{4,iaropt}= IPd{3};resopt{5,iaropt}= IPd{4};
                iaropt=iaropt+1;
                asc = csc;
                csc = dsc;
                IPc=IPd;
                dsc = asc + phi*(bsc - asc);
                todo=3;
            end
        end
    end
end
s=size(resopt);
deter=zeros(1,s(2));
for ifin=1:s(2)
    deter(ifin)=resopt{5,ifin};
end
[~, m2]=min(deter);
for ind2=1:5
   res_correct{ind2,1} =resopt{ind2,m2};
end
ANS=res_correct;
end

function [ANS] =site_correction_2(Profile_exp,density_exp,ini,resinf,r2,low_corr,corr_site)
%resinf contains simulated densities and profiles
%Output : correction coefficient, 
res_correct={};
asc=0.8; bsc=0.9;csc=1;
P=Profile_exp;
density=density_exp;
err_site=corr_site;
I=low_corr;
st=0;
comptSC=1;
comptlimSC=5;%max nb of iterations
IP={};
IP{1}=inference_procedure_2(P,density,ini,r2,I,err_site,asc);
IP{2}=inference_procedure_2(P,density,ini,r2,I,err_site,bsc);
ip0={};
ip0{1}= 1;
ip0{2}= ini;
ip0{3}= resinf{2};
ip0{4}= mean(abs(ip0{3}{4}/sum(ip0{3}{4})-P/sum(P)));%global error between simulated and experimental profiles
IP{3}=ip0;
clear('ip0')
%%%%%%%%%%%%%%%%%%%%%%%%%%%%%%%%%%%
resopt={};
resopt{1,1}= asc;resopt{2,1}= IP{1}{1};resopt{3,1}= IP{1}{2};resopt{4,1}= IP{1}{3};resopt{5,1}= IP{1}{4};
resopt{1,2}= bsc;resopt{2,2}= IP{2}{1};resopt{3,2}= IP{2}{2};resopt{4,2}= IP{2}{3};resopt{5,2}= IP{2}{4};
resopt{1,3}= csc;resopt{2,3}= IP{3}{1};resopt{3,3}= IP{3}{2};resopt{4,3}= IP{3}{3};resopt{5,3}= IP{3}{4};
iaropt=4;
deter=[IP{1}{4} IP{2}{4} IP{3}{4}];%find minimal error
[~, m2]=min(deter);
while st==0 %the goal is to find a<b<c such that error(b)<error(a) and error(b)<error(c)
    if m2==1 %set new coeff to test to be lower
        csc=bsc;
        bsc=asc;
        asc=bsc-(csc-bsc);
        IP{3}=IP{2};
        IP{2}=IP{1};
        IP{1}=inference_procedure_2(P,density,ini,r2,I,err_site,asc);
        resopt{1,iaropt}= asc;resopt{2,iaropt}= IP{1}{1};resopt{3,iaropt}= IP{1}{2};resopt{4,iaropt}= IP{1}{3};resopt{5,iaropt}= IP{1}{4};
        iaropt=iaropt+1;
        deter=[IP{1}{4} IP{2}{4} IP{3}{4}];
        [~, m2]=min(deter);
    end
    if m2==2
        st=1;
        break
    end
    if m2==3 
        asc=bsc;
        bsc=(asc+csc)/2;
        IP{1}=IP{2};
        IP{2}=inference_procedure_2(P,density,ini,r2,I,err_site,bsc);
        resopt{1,iaropt}= bsc;resopt{2,iaropt}= IP{2}{1};resopt{3,iaropt}= IP{2}{2};resopt{4,iaropt}= IP{2}{3};resopt{5,iaropt}= IP{2}{4};
        iaropt=iaropt+1;
        deter=[IP{1}{4} IP{2}{4} IP{3}{4}];
        [~, m2]=min(deter);
    end
    comptSC=comptSC+1;
    if comptSC==comptlimSC
        break
    end
end

todo=2;
phi=(sqrt(5)-1)/2;

if st==1 %Golden section search
    if comptlimSC-comptSC>0
        IPa=IP{1};IPb=IP{3};
        bsc=csc;    
        for j=1:comptlimSC-1-comptSC  
            csc = bsc - phi*(bsc - asc);
            dsc = asc + phi*(bsc - asc);
            if todo==2
                IPc=inference_procedure_2(P,density,ini,r2,I,err_site,csc);
                IPd=inference_procedure_2(P,density,ini,r2,I,err_site,dsc);
            end
            if todo==1
                IPc=inference_procedure_2(P,density,ini,r2,I,err_site,csc);
            end
            if todo==3
                IPd=inference_procedure_2(P,density,ini,r2,I,err_site,dsc);
            end
            if IPc{4} < IPd{4}
                resopt{1,iaropt}= csc;resopt{2,iaropt}= IPc{1};resopt{3,iaropt}= IPc{2};resopt{4,iaropt}= IPc{3};resopt{5,iaropt}= IPc{4};
                iaropt=iaropt+1;
                bsc = dsc;
                dsc = csc;
                IPd=IPc;
                csc = bsc - phi*(bsc - asc);
                todo=1;
            else
                resopt{1,iaropt}= dsc;resopt{2,iaropt}= IPd{1};resopt{3,iaropt}= IPd{2};resopt{4,iaropt}= IPd{3};resopt{5,iaropt}= IPd{4};
                iaropt=iaropt+1;
                asc = csc;
                csc = dsc;
                IPc=IPd;
                dsc = asc + phi*(bsc - asc);
                todo=3;
            end
        end
    end
end
s=size(resopt);
deter=zeros(1,s(2));
for ifin=1:s(2)
    deter(ifin)=resopt{5,ifin};
end
[~, m2]=min(deter);
for ind2=1:5
   res_correct{ind2,1} =resopt{ind2,m2};
end
ANS=res_correct;
end

function [ANS] =inference_procedure_1(Profile_exp,density_exp,ini_ini,rates,corr_site,corr_factor)
%Output : Correction for associated sites, Initiation rate, simulated profile and densities , error
r2=rates;r2(corr_site)=corr_factor*r2(corr_site);
R=initiation_infer_1(Profile_exp,density_exp,ini_ini/1.25,r2);
ANS={}; ANS{1}= 1;ANS{2}= R{1};ANS{3}= R{2};ANS{4}= R{3};
end

function [ANS] =inference_procedure_2(Profile_exp,density_exp,ini_ini,rates,low_corr,corr_site,corr_factor)
%Output : Correction for associated sites, Initiation rate, simulated profile and densities , error
r2=rates;r2(corr_site)=corr_factor*r2(corr_site);
I=low_corr;
a=0.7*corr_factor;c=corr_factor;b=(a+c)/2; iniabc=[a b c];
R={};
for ipar=1:3
    R{ipar}=initiation_infer_2(Profile_exp,density_exp,ini_ini/1.25,r2,I,iniabc(ipar));
end
st=0;
compt=3;
comptlim=5;%number of times the golden section method is iterated
all_res={};
all_res{1,1}= a;all_res{2,1}= R{1}{1};all_res{3,1}= R{1}{2};all_res{4,1}= R{1}{3};
all_res{1,2}= b;all_res{2,2}= R{2}{1};all_res{3,2}= R{2}{2};all_res{4,2}= R{2}{3};
all_res{1,3}= c;all_res{2,3}= R{3}{1};all_res{3,3}= R{3}{2};all_res{4,3}= R{3}{3};
iar=4;
D=[R{1}{3} R{2}{3} R{3}{3}];
[~, m2]=min(D);
while st==0
    if m2==1
        c=b;
        b=a;
        a=b-(c-b);
        R{3}=R{2};
        R{2}=R{1};
        R{1}=initiation_infer_2(Profile_exp,density_exp,ini_ini/1.25,r2,I,a);
        all_res{1,iar}= a;all_res{2,iar}= R{1}{1};all_res{3,iar}= R{1}{2};all_res{4,iar}= R{1}{3}; iar=iar+1;
        D=[R{1}{3} R{2}{3} R{3}{3}];
        [~, m2]=min(D);
    end
    if m2==2
        st=1;
        break
    end
    if m2==3
        a=b;
        b=(a+c)/2;
        R{1}=R{2};
        R{2}=initiation_infer_2(Profile_exp,density_exp,ini_ini/1.25,r2,I,b);
         all_res{1,iar}= b;all_res{2,iar}= R{2}{1};all_res{3,iar}= R{2}{2};all_res{4,iar}= R{2}{3};
        iar=iar+1;
        D=[R{1}{3} R{2}{3} R{3}{3}];
        [~, m2]=min(D);
    end
    compt=compt+1;
    if compt==comptlim
        break
    end
end
TODO=2;
phi=(sqrt(5)-1)/2;

if st==1
    if comptlim-compt>0 
        b=c;    
        c = b - phi*(b - a);
        d = a + phi*(b - a);
        if TODO==2
            Rc=initiation_infer_2(Profile_exp,density_exp,ini_ini/1.25,r2,I,c);
            Rd=initiation_infer_2(Profile_exp,density_exp,ini_ini/1.25,r2,I,d);
        end
        if TODO==1
            Rc=initiation_infer_2(Profile_exp,density_exp,ini_ini/1.25,r2,I,c);
        end
        if TODO==3
            Rd=initiation_infer_2(Profile_exp,density_exp,ini_ini/1.25,r2,I,d);
        end
        if Rc{3} < Rd{3}
            all_res{1,iar}= c;all_res{2,iar}= Rc{1};all_res{3,iar}= Rc{2};all_res{4,iar}= Rc{3};
            iar=iar+1;
            b = d;
            d = c;
            c = b - phi*(b - a);
            TODO=1;
        else
            all_res{1,iar}= d;all_res{2,iar}= Rd{1};all_res{3,iar}= Rd{2};all_res{4,iar}= Rd{3};
            iar=iar+1;
            a = c;
            c = d;
            d = a + phi*(b - a);
            TODO=3;
        end
    end
end
s=size(all_res);
d=zeros(1,s(2));
for i=1:s(2)
    d(i)=all_res{4,i};
end
[~, m2]=min(d);
for i=1:4
    ANS{i}=all_res{i,m2};
end
end

function [ANS] = initiation_infer_2(Profile_exp,density_exp,ini_ini,rates,indc,coeff)
%prof=profile to analyze
%density=observed translation efficiency
%eps = percentage of density for threshold
%C=coeffs used to compute inference function
% ave=average rate
%output: ANS={Ini,simulation densities and profiles, error between profiles}
rates(indc)=coeff*rates(indc);
upper_reached=0;
if length(rates)<500
    Nsim=5000;
else
    Nsim=10000;
end
Ini=[ini_ini 0]; ini=Ini(1); %initiate the search for the initiation rate
T=simulation_Rib_profile(rates,ini,Nsim,p1); t=T{1};
s=sign(t-density_exp); Sc=[sign(t-density_exp) 0];
if s>0 
   Ini(2)=ini/1.25;
   ini=Ini(length(Ini));
   T=simulation_Rib_profile(rates,ini,Nsim); t=T{1};
   s=sign(t-density_exp); 
   Sc(2)=s;
else
   Ini(2)= ini+0.1;
   ini=Ini(length(Ini));
   T=simulation_Rib_profile(rates,ini,Nsim); t=T{1};
   s=sign(t-density_exp); 
   Sc(2)=s;
end

while Sc(1)*Sc(2) ==1
    s=sign(t-density_exp);
    if s>0 %Initial ini_rate is larger than optimal
        Ini(1)=Ini(2);
        Ini(2)=ini/1.25;
        ini=Ini(2);
        T=simulation_Rib_profile(rates,ini,Nsim);
        t=T{1};
        s=sign(t-density_exp); 
        Sc(1)=Sc(2);
        Sc(2)=s;
    else %Initial ini_rate is lower than optimal
        Ini(1)=Ini(2);
        Ini(2)=ini+0.1;
        if ini>2
            upper_reached=1; %no optimal found
            break
        end
        ini=Ini(2);
        T=simulation_Rib_profile(rates,ini,Nsim);
        t=T{1};
        s=sign(t-density_exp); 
        Sc(1)=Sc(2);
        Sc(2)=s;
    end
end

Ini=sort(Ini);
LT={};INI=zeros(1,5);tab=zeros(1,5);
if upper_reached ==0 %find optimal Ini_rate using bisection method
    for i=1:4
        ini=(Ini(1)+Ini(2))/2;
        INI(i)=ini;
        T=simulation_Rib_profile(rates,ini,Nsim);
        LT{i}=T;
        tab(i)=T{1}; 
        if sign(tab(i)-density_exp)>0
            Ini(2)=ini;
        else
            Ini(1)=ini;
        end  
    end 
    [~, b]=min(abs(tab-density_exp));
    T=simulation_Rib_profile(rates,INI(b),3*Nsim);
    ANS={};
    ANS{1}=INI(b);
    ANS{2}=T;
    ANS{3}=mean(abs(T{4}/sum(T{4})-Profile_exp/sum(Profile_exp)));
else
    ANS={};ANS{1}=ini;
    ANS{2}=T;
    ANS{3}=mean(abs(T{4}/sum(T{4})-Profile_exp/sum(Profile_exp)));
end
%%%%%%%%%%%%%%%%%%%%%%%%%%%%%%%%%%%%%%%%%%%%%
end

function [ANS] = initiation_infer_1(Profile_exp,density_exp,ini_ini,rates)
%prof=profile to analyze
%density=observed translation efficiency
%eps = percentage of density for threshold
%C=coeffs used to compute inference function
% ave=average rate
%output: ANS={Ini,simulation densities and profiles, error between profiles}
upper_reached=0;
if length(rates)<500
    Nsim=5000;
else
    Nsim=10000;
end
Ini=[ini_ini 0]; ini=Ini(1); %initiate the search for the initiation rate
T=simulation_Rib_profile(rates,ini,Nsim); t=T{1};
s=sign(t-density_exp); Sc=[sign(t-density_exp) 0];
if s>0 
   Ini(2)=ini/1.25;
   ini=Ini(length(Ini));
   T=simulation_Rib_profile(rates,ini,Nsim); t=T{1};
   s=sign(t-density_exp); 
   Sc(2)=s;
else
   Ini(2)= ini+0.1;
   ini=Ini(length(Ini));
   T=simulation_Rib_profile(rates,ini,Nsim); t=T{1};
   s=sign(t-density_exp); 
   Sc(2)=s;
end

while Sc(1)*Sc(2) ==1
    s=sign(t-density_exp);
    if s>0 %Initial ini_rate is larger than optimal
        Ini(1)=Ini(2);
        Ini(2)=ini/1.25;
        ini=Ini(2);
        T=simulation_Rib_profile(rates,ini,Nsim);
        t=T{1};
        s=sign(t-density_exp); 
        Sc(1)=Sc(2);
        Sc(2)=s;
    else %Initial ini_rate is lower than optimal
        Ini(1)=Ini(2);
        Ini(2)=ini+0.1;
        if ini>2
            upper_reached=1; %no optimal found
            break
        end
        ini=Ini(2);
        T=simulation_Rib_profile(rates,ini,Nsim);
        t=T{1};
        s=sign(t-density_exp); 
        Sc(1)=Sc(2);
        Sc(2)=s;
    end
end

Ini=sort(Ini);
LT={};INI=zeros(1,5);tab=zeros(1,5);
if upper_reached ==0 %find optimal Ini_rate using bisection method
    for i=1:4
        ini=(Ini(1)+Ini(2))/2;
        INI(i)=ini;
        T=simulation_Rib_profile(rates,ini,Nsim);
        LT{i}=T;
        tab(i)=T{1}; 
        if sign(tab(i)-density_exp)>0
            Ini(2)=ini;
        else
            Ini(1)=ini;
        end  
    end 
    [~, b]=min(abs(tab-density_exp));
    T=simulation_Rib_profile(rates,INI(b),3*Nsim);
    ANS={};
    ANS{1}=INI(b);
    ANS{2}=T;
    ANS{3}=mean(abs(T{4}/sum(T{4})-Profile_exp/sum(Profile_exp)));
else
    ANS={};ANS{1}=ini;
    ANS{2}=T;
    ANS{3}=mean(abs(T{4}/sum(T{4})-Profile_exp/sum(Profile_exp)));
end
%%%%%%%%%%%%%%%%%%%%%%%%%%%%%%%%%%%%%%%%%%%%%
end
