# Supplementary material for: The impact of ribosomal interference, codon usage, and exit tunnel interactions on translation elongation rate variation
Source: PLoS Genet. 2018 Jan 16;14(1):e1007166. doi: 10.1371/journal.pgen.1007166 (PMC5786338; doi:10.1371/journal.pgen.1007166)
Supplement: S1 Code — (TGZ) [file pgen.1007166.s024.tgz › S1_Code/scripts/Inference_procedure_step1.m]

%%%%%%%%%%%%%%%%%%%%%%%%%%%%%%%%%%%%%%%%%%%%%%%%%%%%%%%%%%%%%%%%%%%%%%%%%
%%%%%%%%%%%%%%%%%%%%%%%%%%%%%%%%%%%%%%%%%%%%%%%%%%%%%%%%%%%%%%%%%%%%%%%%%
% Author: Khanh Dao Duc
%         Department of Mathematics and Department of Biology
%         University of Pennsylvania
% 2017
%%%%%%%%%%%%%%%%%%%%%%%%%%%%%%%%%%%%%%%%%%%%%%%%%%%%%%%%%%%%%%%%%%%%%%%%%%
%%%%%%%%%%%%%%%%%%%%%%%%%%%%%%%%%%%%%%%%%%%%%%%%%%%%%%%%%%%%%%%%%%%%%%%%%

function [ANS] =Inference_procedure_step1(Profile,density)

%%%%%%%%%%%%%%%%%%%%%%% Generate the naive rates %%%%%%%%%%%%%%%%%%%%%%%%%%%
Rates_noI=40*ones(1,length(Profile));

for j=1:length(Profile)
    if Profile(j)>0
        Rates_noI(j)=min(50,max(Profile)/Profile(j));
    end
end
clear('j')
%%%%%%%%%%%%%%%%%%%%%%%%%%%%%%%%%%%%%%%%%%%%%%%%%%%%%%%%%%%%%%%%%%%%%%%%%%%

%%%%%%%%%%%%%%% Naive estimate of the naive Initiation rate %%%%%%%%%%%%%%%
Ini_naive_inference = initiation_infer_naive_rates(density,Rates_noI);
Ini_ini= Ini_naive_inference{1}; Sim_res_ini= Ini_naive_inference{2};
clear('Ini_naive_inference')
%%%%%%%%%%%%%%%%%%%%%%%%%%%%%%%%%%%%%%%%%%%%%%%%%%%%%%%%%%%%%%%%%%%%%%%%%%%

%%%%%%%%%%%%%%%%%%%%%% Scaling %%%%%%%%%%%%%%%%%%%%%%%%%%%%%%%%%%%%%%%%%%%%
scaling_factor=scaling(Rates_noI);
ANS={};
ANS{1}=Ini_ini*scaling_factor;
ANS{2}=Rates_noI*scaling_factor;
Sim_res_ini{3}=Sim_res_ini{3}*scaling_factor;
ANS{3}=Sim_res_ini;    
%%%%%%%%%%%%%%%%%%%%%%%%%%%%%%%%%%%%%%%%%%%%%%%%%%%%%%%%%%%%%%%%%%%%%%%%%%%
end

function [ANS] = initiation_infer_naive_rates(density_exp,rates)
%Profile_exp=profile to analyze
%density_exp=observed density
%rates = naive rates
upper_reached=0;
if length(rates)<500 %calibrate the number of reads used in simulations of the TASEP
    Nsim=5000;
else
    Nsim=10000;
end
Ini=[0.1 0]; ini=Ini(1); %initiate the search for the initiation rate
T=simulation_Rib_profile(rates,ini,Nsim); 
t=T{1}; %TE2b(rates,ini,Nsim);t=T{1};
s=sign(t-density_exp); Sc=[sign(t-density_exp) 0];
if s>0 
   Ini(2)=ini/2;
   ini=Ini(length(Ini));
   T=simulation_Rib_profile(rates,ini,Nsim); t=T{1};
   s=sign(t-density_exp); 
   Sc(2)=s;
else
   Ini(2)= ini*2;
   ini=Ini(length(Ini));
   T=simulation_Rib_profile(rates,ini,Nsim); t=T{1};
   s=sign(t-density_exp); 
   Sc(2)=s;
end
while Sc(1)*Sc(2) ==1
    s=sign(t-density_exp);
    if s>0 %Initial ini_rate is larger than optimal
        Ini(1)=Ini(2);
        Ini(2)=ini/2;
        ini=Ini(2);
        T=simulation_Rib_profile(rates,ini,Nsim);
        t=T{1};
        s=sign(t-density_exp); 
        Sc(1)=Sc(2);
        Sc(2)=s;
    else %Initial ini_rate is lower than optimal
        Ini(1)=Ini(2);
        Ini(2)=ini*2;
        if ini>2
            upper_reached=1; %no optimal found
            break
        end
        ini=Ini(2);
        T=simulation_Rib_profile(rates,ini,Nsim);
        t=T{1};
        s=sign(t-density_exp); 
        Sc(1)=Sc(2);
        Sc(2)=s;
    end
end
Ini=sort(Ini);
LT={};INI=zeros(1,5);tab=zeros(1,5);
if upper_reached ==0 %find optimal Ini_rate using bisection method
    for i=1:5
        ini=(Ini(1)+Ini(2))/2;
        INI(i)=ini;
        T=simulation_Rib_profile(rates,ini,Nsim);
        LT{i}=T;
        tab(i)=T{1}; 
        if sign(tab(i)-density_exp)>0
            Ini(2)=ini;
        else
            Ini(1)=ini;
        end  
    end 
    [a b]=min(abs(tab-density_exp));
    T=simulation_Rib_profile(rates,INI(b),3*Nsim);
    ANS={};
    ANS{1}=INI(b);
    ANS{2}=T;%will be used eventually to find the error_sites
    %ANS{3}=mean(abs(T{4}/sum(T{4})-Profile_exp/sum(Profile_exp)));
else
    ANS={};ANS{1}=ini;
    ANS{2}=T;
    %ANS{3}=mean(abs(T{4}/sum(T{4})-Profile_exp/sum(Profile_exp)));
end
%%%%%%%%%%%%%%%%%%%%%%%%%%%%%%%%%%%%%%%%%%%%%%%
end
