# Supplementary material for: The impact of ribosomal interference, codon usage, and exit tunnel interactions on translation elongation rate variation
Source: PLoS Genet. 2018 Jan 16;14(1):e1007166. doi: 10.1371/journal.pgen.1007166 (PMC5786338; doi:10.1371/journal.pgen.1007166)
Supplement: S1 Code — (TGZ) [file pgen.1007166.s024.tgz › S1_Code/scripts/scaling.m]

%%%%%%%%%%%%%%%%%%%%%%%%%%%%%%%%%%%%%%%%%%%%%%%%%%%%%%%%%%%%%%%%%%%%%%%%%
%%%%%%%%%%%%%%%%%%%%%%%%%%%%%%%%%%%%%%%%%%%%%%%%%%%%%%%%%%%%%%%%%%%%%%%%%
% Author: Khanh Dao Duc
%         Department of Mathematics and Department of Biology
%         University of Pennsylvania
% 2017
%%%%%%%%%%%%%%%%%%%%%%%%%%%%%%%%%%%%%%%%%%%%%%%%%%%%%%%%%%%%%%%%%%%%%%%%%%
%%%%%%%%%%%%%%%%%%%%%%%%%%%%%%%%%%%%%%%%%%%%%%%%%%%%%%%%%%%%%%%%%%%%%%%%%

function [ANS] = scaling(lambda0)
rib=15000; %maximal nb of reads 
N=length(lambda0);%mRNA length
l=10;%ribosome length
flux=0;
lambda=[0.01 lambda0];
dt=10*( mean(1./lambda));
NS=1000*dt*rib;%2000000;%number of steps
Time=0;%flux=zeros(1,N+1);%initialization parameter
omega = zeros(1,N);%randi([0 1],1,N); %define omega at time 0
V=[lambda(1);0];
r=rand(1,size(V,2));
logr=-log(r);
Treac=logr./V(1,:);
[ind1,ind2]= min(Treac);
%%%%%%%%%%%%%%%%%% Run the model for burn in %%%%%%%%%%%%%%%%%%%
for j=1:5000
    Time=Time+ind1;
    ind=V(2,ind2);
    Treac=Treac-ind1;
    if ind==0
        omega(1) =1;%initiation
        V(:,ind2)=[];
        Treac(ind2)=[];
        B= sum(omega([2:l+1]));%update the transition rates
        if B== 0
            V=[V [lambda(2);1]];
            Treac=[Treac -log(rand(1,1))/lambda(2)];
        end    
    end   
     if ind == N %termination
            omega(N)=0;
            V(:,ind2)=[];
            Treac(ind2)=[];
                    u=N-l;%update
                    if omega(u) ==1 
                        V=[V [lambda(u+1);u]];
                        Treac=[Treac -log(rand(1,1))/lambda(u+1)];
                        %logr= [logr -log(rand(1,1))];
                    end
     end   
     if ind>0 && ind<N%elongation
            omega(ind)=0;
            omega(ind+1)=1;
            V(:,ind2)=[];
            Treac(ind2)=[];
            if ind+1< N-l%update
            B= sum(omega([ind+2:ind+l+1]));
                if B== 0
                    V=[V [lambda(ind+2);ind+1]];
                    Treac=[Treac -log(rand(1,1))/lambda(ind+2)];
                end
            else    
               B= sum(omega([ind+2:N]));
                if B== 0
                    V=[V [lambda(ind+2);ind+1]];
                    Treac=[Treac -log(rand(1,1))/lambda(ind+2)];
                end 
            end
                if ind==l
                     V=[V [lambda(1);0]];
                     Treac=[Treac -log(rand(1,1))/lambda(1)];     
                end
                if ind>l
                    u=ind-l;
                    if omega(u)==1
                     V=[V [lambda(u+1);u]];
                    Treac=[Treac -log(rand(1,1))/lambda(u+1)];
                     %logr= [logr -log(rand(1,1))]; 
                    end
                end
     end
                     [ind1,ind2]= min(Treac);
end
%%%%%%%%%%%%%%%%%%%%%%%%%%%%%%%%%%%%%%%%%%%%%%%%%%%%%%%%%%%%%%
%%%%%%%%%%%%%%%%%%%%%% sampling times %%%%%%%%%%%%%%%%%%%%%%%%%
 times=[10*dt:dt:100*dt*rib];
%%%%%%%%%%%%%%%%%%%%%%%%%%%%%%%%%%%%%%%%%%%%%%%%%%%%%%%%%%%%%%%%
%%%%%%%%%%%%%%%%%%%%%% Gillespie algorithm Next reaction method %%%%%%%%%%%%%%%%%%%%%%
Time=0;
checkin=0; checkout=0;
Timein=[];
Timeout=[];
follow=100;
for j=1:NS
    Time=Time+ind1;
    ind=V(2,ind2);
    if ind==100 && checkin==1
        Timein=[Timein Time];
    end
    if ind==100 && checkin==0
        Timein=[Timein Time];
        checkin=1;
    end
    if ind==follow && checkin==1
        follow=follow+1; 
    end
    if ind==N && checkout==1 
        Timeout=[Timeout Time];
    end
    if follow==N+1 && checkout==0  
        checkout=1;follow=follow+1;
        Timeout=[Timeout Time];
    end  
    if length(Timeout)==200
        break
    end  
    if ind==0
        omega(1) =1;%initiation
        V(:,ind2)=[];
        Treac(ind2)=[];
        B= sum(omega([2:l+1]));%update the transition rates
        if B== 0
            V=[V [lambda(2);1]];
            Treac=[Treac -log(rand(1,1))/lambda(2)];
        end    
    end   
    if ind == N %termination
        flux=flux+1;                
        omega(N)=0;
        V(:,ind2)=[];
        Treac(ind2)=[];
        u=N-l;%update
        if omega(u) ==1 
           V=[V [lambda(u+1);u]];
           Treac=[Treac -log(rand(1,1))/lambda(u+1)];
        end
     end   
     if ind>0 && ind<N%elongation
            omega(ind)=0;
            omega(ind+1)=1;
            V(:,ind2)=[];
            Treac(ind2)=[];
            if ind+1< N-l%update
            B= sum(omega([ind+2:ind+l+1]));
                if B== 0
                    V=[V [lambda(ind+2);ind+1]];
                    Treac=[Treac -log(rand(1,1))/lambda(ind+2)];
                end
            else    
               B= sum(omega([ind+2:N]));
                if B== 0
                    V=[V [lambda(ind+2);ind+1]];
                    Treac=[Treac -log(rand(1,1))/lambda(ind+2)];
                end 
            end
                if ind==l
                     V=[V [lambda(1);0]]; 
                     Treac=[Treac -log(rand(1,1))/lambda(1)];
                end
                if ind>l
                    u=ind-l;
                    if omega(u)==1
                        V=[V [lambda(u+1);u]];
                        Treac=[Treac -log(rand(1,1))/lambda(u+1)]; 
                    end
                end
     end
     [ind1,ind2]= min(Treac);
     Treac=Treac-ind1;
end
%%%%%%%%%%%%%%%%%%%%%%%%%%%%%%%%%%%%%%%%%%%%%%%%%%%%%%%%%%%%%%%%%%%%
T=zeros(length(Timeout),1);
for i=1:length(Timeout)
    T(i)=(Timeout(i)-Timein(i));
end
ANS=5.6*mean(T)/(N-100);
end
