# Supplementary material for: The impact of ribosomal interference, codon usage, and exit tunnel interactions on translation elongation rate variation
Source: PLoS Genet. 2018 Jan 16;14(1):e1007166. doi: 10.1371/journal.pgen.1007166 (PMC5786338; doi:10.1371/journal.pgen.1007166)
Supplement: S1 Code — (TGZ) [file pgen.1007166.s024.tgz › S1_Code/scripts/Simulate_Profile.m]

%%%%%%%%%%%%%%%%%%%%%%%%%%%%%%%%%%%%%%%%%%%%%%%%%%%%%%%%%%%%%%%%%%%%%%%%%
%%%%%%%%%%%%%%%%%%%%%%%%%%%%%%%%%%%%%%%%%%%%%%%%%%%%%%%%%%%%%%%%%%%%%%%%%
% Specify the name of the data structure, e.g., 'Rates_YAL003W.mat'
% to build a profile.
% Output structure:
%   Res{1}: monosome density
%   Res{2}: full density
%   Res{3}: production rate (nb of elongation cycles completed per unit of time)
%   Res{4}: monosome profile
%   Res{5}: full profile
%
% Author: Khanh Dao Duc
%         Department of Mathematics and Department of Biology
%         University of Pennsylvania
% 2017
%%%%%%%%%%%%%%%%%%%%%%%%%%%%%%%%%%%%%%%%%%%%%%%%%%%%%%%%%%%%%%%%%%%%%%%%%%
%%%%%%%%%%%%%%%%%%%%%%%%%%%%%%%%%%%%%%%%%%%%%%%%%%%%%%%%%%%%%%%%%%%%%%%%%

clear; clc;

data_name='rates_YAL003W.mat';
load(['../data/' data_name]);
Nb_reads=100;
Res= simulation_Rib_profile(Elongation_Rates,Initiation_Rate,Nb_reads);
file_name=strcat('Output_simulation_',data_name, '.mat');
save(file_name,'Res');
