# Supplementary material for: The impact of ribosomal interference, codon usage, and exit tunnel interactions on translation elongation rate variation
Source: PLoS Genet. 2018 Jan 16;14(1):e1007166. doi: 10.1371/journal.pgen.1007166 (PMC5786338; doi:10.1371/journal.pgen.1007166)
Supplement: S1 Code — (TGZ) [file pgen.1007166.s024.tgz › S1_Code/scripts/simulation_Rib_profile.m]

function [Res] = simulation_Rib_profile(lambda0,alpha,rib)
%simulation of rib profile ex ; simulation_Rib_profile(ones(1,100),0.2,10000)
%alpha=ini_rate; lambda0=rates; rib=nb of footprints

N=length(lambda0);%mRNA length
l=10;%ribosome length
occupancy=0;occupancyT=0;
lambda=[alpha lambda0];
dt=10*( mean(1./lambda));
NS=1000*dt*rib;%number of steps
H=[];HT=[]; %profile for monosome and total
Time=0;%initialization parameter
omega = zeros(1,N);%define occupancy vector omega at time 0
V=[lambda(1);0]; % Initial transition rate matrix
%%%%%%%%%%%%%%%%%% Run the model for burn in %%%%%%%%%%%%%%%%%%%
r=rand(1,size(V,2));
logr=-log(r);
Treac=logr./V(1,:);
[ind1,ind2]= min(Treac);
for j=1:10000
    Time=Time+ind1;
    ind=V(2,ind2);
    Treac=Treac-ind1;
    if ind==0
        omega(1) =1;%initiation
        V(:,ind2)=[];
        Treac(ind2)=[];
        B= sum(omega([2:l+1]));%check if there is space to move for the initiated ribosome
        if B== 0
            V=[V [lambda(2);1]];%update the transition rates (initiatied ribosome can move)
            Treac=[Treac -log(rand(1,1))/lambda(2)];
        end    
    end   
     if ind == N %termination
            omega(N)=0;
            V(:,ind2)=[];
            Treac(ind2)=[];
                    u=N-l; 
                    if omega(u) ==1 %check if there is a ribosome at N-l
                        V=[V [lambda(u+1);u]];%update the transition rates so the ribosome at N-l can move forward
                        Treac=[Treac -log(rand(1,1))/lambda(u+1)];
                    end
     end   
     if ind>0 && ind<N%elongation
            omega(ind)=0;
            omega(ind+1)=1;
            V(:,ind2)=[];
            Treac(ind2)=[];
            if ind< N-l % ribosome is not close to the end
            B= sum(omega([ind+2:ind+l+1]));
                if B== 0 %no interference for the ribosome that just moved
                    V=[V [lambda(ind+2);ind+1]];%rates update (ribosome that just moved can move again)
                    Treac=[Treac -log(rand(1,1))/lambda(ind+2)];
                end
            else    % ribosome is close to the end
                    V=[V [lambda(ind+2);ind+1]];
                    Treac=[Treac -log(rand(1,1))/lambda(ind+2)]; 
            end
            if ind==l %initiation available
                V=[V [lambda(1);0]]; %rates update for possible initiation
                Treac=[Treac -log(rand(1,1))/lambda(1)];   
            end
            if ind>l %check if some ribosome upward can move after elongation
                u=ind-l;
                if omega(u)==1 %elongation of previously stuck ribosome available
                    V=[V [lambda(u+1);u]]; %rates update
                    Treac=[Treac -log(rand(1,1))/lambda(u+1)];
                end
           end
     end
end
%%%%%%%%%%%%%%%%%%%%%% Sinulating TASEP. Record profiles %%%%%%%%%%%%%%%%%%%%%%
times=[10*dt:dt:100*dt*rib];%sampling times
Time=0;
Time1=0;%Time used to compute the flux
Time2=0;%Time used to compute the flux
flux=0;
for j=1:NS
    Time=Time+ind1;
    nsample=0;
    if length(times) == 0
        break
    end
    if times(1)<= Time
        nsample=length(find(times<Time));
        times(1:nsample)=[];
    end 
    I=find(omega>0);%get all the ribosomes positions
    for jk = 1:nsample
        HT=[HT I];
    end
    %if length(HT)>rib
     %  break 
    %end
    S=length(I);
    occupancyT=occupancyT+S*ind1;
    if S>1
        indI=[];
        for jk=1:length(I)-1
            if I(jk +1)-I(jk)<13
                indI=[indI jk jk+1];
            end
        end
        indI=unique(indI);
        I(indI)=[];%remove closely stacked ribosomes
    end
    S=length(I);
    occupancy=occupancy+S*ind1;
    if nsample>0   
        if S>0     
            for jk = 1:nsample
                H=[H I];%get monosome profile
            end
        end
        if length(H)>rib
            break 
        end
     end
    ind=V(2,ind2);%index of the last reaction
    if ind==0
        omega(1) =1;%initiation happened
        if flux ==0
            Time1=Time;%start recording to get the flux
        end
        V(:,ind2)=[];%update the transition rates, first remove index of what happened
        Treac(ind2)=[];
        B= sum(omega([2:l+1]));%check if the particle can move
        if B== 0
            V=[V [lambda(2);1]];%new reaction
            Treac=[Treac -log(rand(1,1))/lambda(2)];%new reaction time
        end    
    end   
    if ind == N %termination happened
        flux=flux+1; %update the flux count
        Time2=Time;        
        omega(N)=0;
        V(:,ind2)=[];
        Treac(ind2)=[];
        u=N-l;%update
        if omega(u) ==1 
            V=[V [lambda(u+1);u]];
            Treac=[Treac -log(rand(1,1))/lambda(u+1)];
        end
    end   
    if ind>0 && ind<N%elongation
        omega(ind:ind+1)=[0 1];
        V(:,ind2)=[];
        Treac(ind2)=[];
            if ind< N-l%update
                B= sum(omega([ind+2:ind+l+1]));
                if B== 0
                    V=[V [lambda(ind+2);ind+1]];
                    Treac=[Treac -log(rand(1,1))/lambda(ind+2)];
                end
            else    
                    V=[V [lambda(ind+2);ind+1]];
                    Treac=[Treac -log(rand(1,1))/lambda(ind+2)]; 
            end
            if ind==l
                V=[V [lambda(1);0]]; 
                Treac=[Treac -log(rand(1,1))/lambda(1)];
            end
            if ind>l
                u=ind-l;
                if omega(u)==1
                    V=[V [lambda(u+1);u]];
                    Treac=[Treac -log(rand(1,1))/lambda(u+1)]; 
                end
             end
     end
     [ind1,ind2]= min(Treac);
     Treac=Treac-ind1;%update the next reaction time
end
%%%%%%%%%%%%%%%%%%%%%%%%%%%%%%%%%%%%%%%%%%%%%%%%%%%%%%%%%%%%%%%%%%%%
Res={};
Res{1}=occupancy/Time;%monosome density
Res{2}=occupancyT/Time;%full density
Res{3}=flux/(Time2-Time1);%production rate
Res{4}=hist(H,[1:N]);%monosome profile
Res{5}=hist(HT,[1:N]);%full profile
end
